# Supplementary material for: Stem cell architecture drives myelodysplastic syndrome progression and predicts response to venetoclax-based therapy
Source: Nat Med. 2022 Mar 3;28(3):557–67. doi: 10.1038/s41591-022-01696-4 (PMC8938266; doi:10.1038/s41591-022-01696-4)
Supplement: Supplementary file 3 — Supplementary Tables 1–11 [file 41591_2022_1696_MOESM3_ESM.xlsx]

## Sheet: Suppl Table 1
Supplementary Table 1. Immunophenotypic HSPC definitions used in the quantification and purification of human HSPCs by flow cytometry
Population	Gating strategy
Live cells	Single cells/Sytox Green Nucleic Acid Stain negative (Thermo Fisher Scientific)
Lineage negative cells (Lin-)	CD2-, CD3- CD4-, CD7-, CD10-, CD11b-, CD14-, CD19-, CD20-, CD33-, CD56-, CD235a-
HSC compartment	Live/Lin-/CD34+, CD38-
LT-HSCs	Live/Lin-/CD34+, CD38-/CD90+, CD45RA-
MPPs	Live/Lin-/CD34+, CD38-/CD90-, CD45RA-
LMPPs	Live/Lin-/CD34+, CD38-/CD90-, CD45RA+
MyHPC compartment	Live/Lin-/CD34+, CD38+
CMPs	Live/Lin-/CD34+, CD38+/CD123+, CD45RA-
GMPs	Live/Lin-/CD34+, CD38+/CD123+, CD45RA+
MEPs	Live/Lin-/CD34+, CD38+/CD123-, CD45RA-

## Sheet: Suppl Table 2
Supplementary Table 2. Clinical characteristics of MDS patients at diagnosis
Characteristic	CMP pattern (N=52)	GMP pattern (N=52)	P
Median age, years (range)	70 (52-85)	70 (43-85)	0.62
Males	31 (60)	35 (67)	0.54
Median WBC count, x10^9/L (range)	3.7 (0.9-26.0)	2.7 (0.5-6.9)	< 0.01
Median ANC count, x10^9/L (range)	1.9 (0.2-6.4)	1.1 (0.1-4.2)	< 0.01
Median Hb level, g/dL (range)	9.8 (6.5-14.5)	9.8 (6.2-15.0)	0.98
Median Plt count, x10^9/L (range)	98 (10-557)	85 (10-409)	0.12
Median PB blast % (range)	0 (0-8)	0 (0-6)	0.69
Median BM blast % (range)	3 (1-17)	4 (0-18)	0.08
WHO diagnosis
MDS-SLD (%)	2 (4)	1 (2)	NA
MDS-RS (%)	15 (29)	5 (10)	0.02
MDS del(5q) (%)	1 (2)	0 (0)	NA
MDS-MLD (%)	16 (31)	21 (40)	0.41
MDS-EB (%)	16 (31)	24 (46)	0.16
MDS-U (%)	2 (5)	1 (2)	NA
IPSS-R risk
Very low (%)	12 (23)	4 (8)	0.06
Low (%)	16 (31)	9 (17)	0.17
Intermediate (%)	5 (10)	15 (29)	0.03
High (%)	7 (13)	11 (21)	0.779
Very high (%)	12 (23)	13 (25)	0.44
Karyotype
Normal (%)	22 (42)	24 (46)	0.84
del(5q) (%)	7 (13)	5 (10)	0.76
Monosomy 5 (%)	3 (6)	1 (2)	0.61
Monosomy 7 / del(7q) (%)	8 (15)	6 (12)	0.77
Trisomy 8 (%)	8 (15)	2 (4)	0.1
Del(11q) (%)	3 (6)	1 (2)	0.61
Del(17p) (%)	2 (4)	0 (0)	0.48
Del(20q) (%)	3 (6)	5 (10)	0.71
Loss of chromosome Y (%)	3 (6)	2 (4)	1
Complex (≥ 3 anomalies) (%)	14 (27)	12 (23)	0.82
Therapy-related MDS (%)	9 (17)	9 (17)	1
Mutational data* available (%)	24 (46)	31 (60)
Mutated TET2 (%)	4 (17)	8 (26)	0.42
Mutated TP53 (%)	8 (33)	4 (13)	0.07
Mutated SF3B1 (%)	6 (25)	4 (13)	0.25
Mutated DNMT3A (%)	2 (8)	7 (23)	0.16
Mutated RUNX1 (%)	2 (8)	7 (23)	0.16
Mutated U2AF1 (%)	4 (17)	5 (16)	0.96
Mutated SRSF2 (%)	3 (13)	4 (13)	0.96
Mutated BCOR (%)	1 (4)	5 (16)	0.16
Mutated DDX41 (%)	2 (8)	4 (13)	0.59
Mutated STAG2 (%)	1 (4)	3 (10)	0.44

## Sheet: Suppl Table 3
Supplementary Table 3: scRNA-seq cluster markers of Lin-CD34+ cells from two MDS patient samples
	p_val	avg_logFC	pct.1	pct.2	p_val_adj	cluster	gene
RPL10	1.00107e-109	0.234514	1	0.998	1.85369e-105	0	RPL10
RPL31	1.09857e-95	0.230972	1	0.998	2.03422e-91	0	RPL31
RPS26	2.98426e-90	0.758453	1	0.97	5.52596e-86	0	RPS26
RPS3A	8.89013e-86	0.20932	1	1	1.64618e-81	0	RPS3A
HSD17B11	2.59068e-81	0.50105	0.996	0.912	4.79716e-77	0	HSD17B11
RPL39	9.78574e-79	0.192664	1	0.995	1.81203e-74	0	RPL39
RPS15A	1.99174e-75	0.168654	1	0.996	3.6881e-71	0	RPS15A
DLK1	4.04345e-70	0.490274	0.873	0.373	7.48725e-66	0	DLK1
RPL32	7.64276e-70	0.140783	1	0.998	1.41521e-65	0	RPL32
CCNI	3.24051e-67	0.34854	1	0.977	6.00045e-63	0	CCNI
RPL34	3.48629e-67	0.186567	1	0.998	6.45556e-63	0	RPL34
ZFAS1	1.37135e-65	0.345563	1	0.986	2.53932e-61	0	ZFAS1
ANXA1	2.59231e-64	0.45733	0.904	0.453	4.80018e-60	0	ANXA1
RPS27	4.77432e-64	0.148241	1	0.996	8.84062e-60	0	RPS27
COMMD6	2.93604e-63	0.327706	1	0.983	5.43667e-59	0	COMMD6
RSL1D1	2.17674e-58	0.3631	0.998	0.953	4.03067e-54	0	RSL1D1
HINT1	7.39619e-58	0.279291	1	0.986	1.36955e-53	0	HINT1
RPS6	1.36276e-57	0.161771	1	0.996	2.52342e-53	0	RPS6
RPL11	3.00302e-55	0.149149	1	0.997	5.5607e-51	0	RPL11
RPLP1	2.43064e-53	0.20335	1	0.996	4.50081e-49	0	RPLP1
RPS4X	2.58652e-52	0.166969	1	0.995	4.78945e-48	0	RPS4X
RPS2	5.00454e-52	0.129926	1	0.998	9.26691e-48	0	RPS2
NACA	7.972e-51	0.200816	1	0.988	1.47618e-46	0	NACA
RPL21	1.00056e-50	0.130124	1	0.998	1.85273e-46	0	RPL21
RPL3	1.64979e-50	0.13396	1	0.999	3.05491e-46	0	RPL3
CD52	8.96747e-50	0.400299	0.989	0.84	1.66051e-45	0	CD52
SH3BGRL3	1.87821e-49	0.359181	0.994	0.928	3.47788e-45	0	SH3BGRL3
MALAT1	7.42391e-48	0.262472	1	0.997	1.37469e-43	0	MALAT1
RACK1	8.34287e-48	0.163904	1	0.994	1.54485e-43	0	RACK1
TMSB4X	4.00086e-47	0.248132	1	0.99	7.40839e-43	0	TMSB4X
NPM1	4.62307e-46	0.243676	1	0.986	8.56054e-42	0	NPM1
JUNB	8.66082e-46	0.417112	0.862	0.624	1.60372e-41	0	JUNB
EVI2B	1.22441e-45	0.367737	0.773	0.46	2.26725e-41	0	EVI2B
EIF1	2.25982e-45	0.221188	1	0.995	4.18451e-41	0	EIF1
TRBC2	6.04689e-45	0.309198	0.611	0.276	1.1197e-40	0	TRBC2
RPS24	6.35894e-44	0.12595	1	0.996	1.17748e-39	0	RPS24
RPS9	6.96082e-43	0.129217	1	0.998	1.28894e-38	0	RPS9
PFDN5	1.07246e-42	0.196699	1	0.991	1.98588e-38	0	PFDN5
C6orf48	4.35858e-42	0.28066	1	0.978	8.07077e-38	0	C6orf48
RPL26	8.88595e-42	0.117928	1	0.994	1.64541e-37	0	RPL26
ATP5MG	1.57575e-40	0.2206	1	0.978	2.91782e-36	0	ATP5MG
RPL15	3.11919e-39	0.128437	1	0.992	5.7758e-35	0	RPL15
CALHM6	5.218e-39	0.326544	0.915	0.769	9.66218e-35	0	CALHM6
EEF1A1	1.44373e-38	0.122467	1	1	2.67336e-34	0	EEF1A1
C1QTNF4	5.22304e-38	0.388492	0.938	0.625	9.6715e-34	0	C1QTNF4
LAPTM5	3.55872e-37	0.27186	0.996	0.963	6.58969e-33	0	LAPTM5
RPL17	2.14086e-36	0.182134	1	0.983	3.96422e-32	0	RPL17
LST1	3.25977e-36	0.303048	0.972	0.796	6.03612e-32	0	LST1
BIN1	6.33334e-36	0.301399	0.8	0.56	1.17274e-31	0	BIN1
C9orf139	1.74823e-35	0.238916	0.556	0.271	3.23721e-31	0	C9orf139
SH2D1A	3.63348e-35	0.2099	0.42	0.157	6.72812e-31	0	SH2D1A
RPS15	4.4702e-35	0.107207	1	0.995	8.27746e-31	0	RPS15
MGST1	1.11244e-34	0.338479	0.989	0.83	2.05991e-30	0	MGST1
CASP4	5.09577e-33	0.286568	0.904	0.811	9.43584e-29	0	CASP4
GBP2	5.86869e-32	0.258497	0.626	0.363	1.08671e-27	0	GBP2
CD164	1.01462e-29	0.310161	0.985	0.887	1.87876e-25	0	CD164
ATP5MC2	3.67116e-29	0.155086	1	0.986	6.79789e-25	0	ATP5MC2
PABPC1	6.66209e-29	0.160913	1	0.991	1.23362e-24	0	PABPC1
EIF4A2	1.00671e-28	0.258268	0.992	0.943	1.86412e-24	0	EIF4A2
BTG2	1.16202e-28	0.341241	0.618	0.375	2.15171e-24	0	BTG2
FXYD5	1.52062e-28	0.225193	0.998	0.982	2.81573e-24	0	FXYD5
COX7A2L	1.59845e-28	0.243611	0.992	0.941	2.95985e-24	0	COX7A2L
CD44	1.65623e-28	0.283486	0.968	0.903	3.06684e-24	0	CD44
GGA1	2.04579e-28	0.275722	0.677	0.461	3.78819e-24	0	GGA1
LITAF	6.54838e-28	0.253073	0.747	0.514	1.21256e-23	0	LITAF
NOP53	1.06119e-27	0.171564	1	0.983	1.96501e-23	0	NOP53
KLF10	1.23522e-27	0.274611	0.675	0.449	2.28725e-23	0	KLF10
MPG	1.32097e-27	0.25044	0.9	0.76	2.44603e-23	0	MPG
CLEC11A	2.71699e-27	0.178757	0.951	0.564	5.03105e-23	0	CLEC11A
SMIM26	7.27726e-27	0.237275	0.977	0.913	1.34753e-22	0	SMIM26
ARHGDIB	1.49055e-26	0.212258	1	0.974	2.76005e-22	0	ARHGDIB
RPL35A	1.79551e-26	0.108217	1	0.994	3.32475e-22	0	RPL35A
CD86	3.90677e-26	0.158641	0.289	0.094	7.23417e-22	0	CD86
FTL	1.67774e-25	0.119928	1	0.995	3.10667e-21	0	FTL
CSF3R	2.12338e-25	0.232839	0.896	0.672	3.93185e-21	0	CSF3R
RPS13	5.05393e-25	0.100546	1	0.994	9.35837e-21	0	RPS13
CMPK1	9.71724e-25	0.240199	0.875	0.764	1.79934e-20	0	CMPK1
RPL9	1.04896e-24	0.10187	1	0.996	1.94236e-20	0	RPL9
RPS4Y1	3.62694e-24	0.223255	0.996	0.982	6.71601e-20	0	RPS4Y1
SMDT1	4.37385e-24	0.239482	0.981	0.943	8.09906e-20	0	SMDT1
SPNS3	2.93775e-23	0.205062	0.662	0.425	5.43984e-19	0	SPNS3
CD34	4.61932e-23	0.252707	0.885	0.769	8.5536e-19	0	CD34
BTF3	5.24089e-23	0.132531	1	0.986	9.70455e-19	0	BTF3
CD7	1.30349e-22	0.208308	0.507	0.279	2.41368e-18	0	CD7
FAM184B	2.32169e-22	0.139954	0.299	0.112	4.29907e-18	0	FAM184B
CXCL2	2.70893e-22	0.229072	0.359	0.157	5.01613e-18	0	CXCL2
CEBPA	3.86894e-22	0.215818	0.766	0.54	7.16412e-18	0	CEBPA
FAM30A	6.28737e-22	0.260171	0.977	0.877	1.16423e-17	0	FAM30A
RPL36AL	1.75718e-21	0.177098	1	0.973	3.25376e-17	0	RPL36AL
SELENOP	3.84521e-21	0.228365	0.667	0.5	7.12018e-17	0	SELENOP
SOX4	4.59947e-21	0.228395	0.958	0.873	8.51685e-17	0	SOX4
ABHD12B	1.74287e-20	0.165951	0.346	0.157	3.22726e-16	0	ABHD12B
IGBP1	1.11426e-19	0.210713	0.892	0.79	2.06328e-15	0	IGBP1
GSTM5	1.17282e-19	0.137429	0.297	0.124	2.17172e-15	0	GSTM5
CACNA2D4	2.08968e-19	0.138235	0.355	0.168	3.86947e-15	0	CACNA2D4
GDI2	5.11846e-19	0.193146	0.97	0.937	9.47784e-15	0	GDI2
TCEAL2	7.438e-19	0.113152	0.204	0.062	1.37729e-14	0	TCEAL2
CD37	2.73319e-18	0.18606	0.992	0.961	5.06105e-14	0	CD37
IL18	7.06192e-18	0.210026	0.79	0.677	1.30766e-13	0	IL18
EIF3E	7.26866e-18	0.148799	1	0.978	1.34594e-13	0	EIF3E
EEF2	1.28242e-17	0.142181	1	0.984	2.37465e-13	0	EEF2
HSH2D	2.22906e-17	0.186241	0.694	0.508	4.12755e-13	0	HSH2D
EEF1B2	2.53872e-17	0.116811	1	0.99	4.70095e-13	0	EEF1B2
ST13	2.77621e-17	0.162094	0.992	0.957	5.14071e-13	0	ST13
ITM2C	3.13322e-17	0.177843	0.962	0.897	5.80178e-13	0	ITM2C
LINC01268	3.41169e-17	0.151736	0.327	0.16	6.31742e-13	0	LINC01268
TSPYL1	4.39033e-17	0.18452	0.488	0.316	8.12957e-13	0	TSPYL1
MZB1	5.56085e-17	0.169878	0.652	0.45	1.0297e-12	0	MZB1
CITED4	9.4927e-17	0.151317	0.414	0.237	1.75776e-12	0	CITED4
C9orf43	2.06314e-16	0.168521	0.427	0.247	3.82031e-12	0	C9orf43
CD99	2.19571e-16	0.170621	0.947	0.883	4.0658e-12	0	CD99
RPS17	2.76331e-16	0.105278	1	0.993	5.11682e-12	0	RPS17
SNRPD2	5.4787e-16	0.145496	0.998	0.974	1.01449e-11	0	SNRPD2
EIF2S3	1.40902e-15	0.183823	0.913	0.843	2.60908e-11	0	EIF2S3
CCDC42	1.50966e-15	0.143291	0.389	0.208	2.79543e-11	0	CCDC42
VAMP8	4.51247e-15	0.145549	0.998	0.95	8.35574e-11	0	VAMP8
EIF4G2	4.92014e-15	0.176206	0.792	0.667	9.11063e-11	0	EIF4G2
GYPC	5.03216e-15	0.192546	0.987	0.906	9.31806e-11	0	GYPC
RABAC1	8.16682e-15	0.163585	0.879	0.801	1.51225e-10	0	RABAC1
HEBP1	2.1364e-14	0.166054	0.811	0.682	3.95597e-10	0	HEBP1
C1orf162	5.04526e-14	0.140565	0.571	0.416	9.34231e-10	0	C1orf162
PNRC1	6.11882e-14	0.17999	0.902	0.854	1.13302e-09	0	PNRC1
RAB7B	6.90593e-14	0.131614	0.301	0.162	1.27877e-09	0	RAB7B
TMEM121	1.98096e-13	0.132401	0.395	0.223	3.66814e-09	0	TMEM121
GABARAP	2.57225e-13	0.168503	0.699	0.609	4.76303e-09	0	GABARAP
SMIM24	2.61073e-13	0.168915	0.938	0.811	4.83428e-09	0	SMIM24
2019-03-06	2.85962e-13	0.156273	0.539	0.411	5.29516e-09	0	2019-03-06
FUT7	2.90377e-13	0.13262	0.395	0.237	5.37691e-09	0	FUT7
TXNIP	1.47539e-12	0.143575	0.93	0.839	2.73198e-08	0	TXNIP
LINC02573	2.15563e-12	0.174437	0.556	0.441	3.99159e-08	0	LINC02573
PLAC8	3.47472e-12	0.120018	0.947	0.836	6.43414e-08	0	PLAC8
XXYLT1-AS2	5.99379e-12	0.121676	0.257	0.129	1.10987e-07	0	XXYLT1-AS2
IER2	7.49044e-12	0.174958	0.862	0.799	1.387e-07	0	IER2
HTRA3	9.74666e-12	0.120179	0.384	0.239	1.80479e-07	0	HTRA3
IGFBP7	1.55363e-11	0.137504	0.938	0.717	2.87686e-07	0	IGFBP7
EGFL7	1.87588e-11	0.153648	0.936	0.88	3.47356e-07	0	EGFL7
STAT3	1.89612e-11	0.156722	0.633	0.538	3.51105e-07	0	STAT3
STT3B	3.16521e-11	0.133189	0.607	0.508	5.86101e-07	0	STT3B
CLU	3.24717e-11	0.109341	0.794	0.581	6.01278e-07	0	CLU
SH3D21	3.27408e-11	0.106222	0.308	0.173	6.06262e-07	0	SH3D21
H1F0	3.30337e-11	0.183295	0.656	0.554	6.11686e-07	0	H1F0
HIST1H2AC	5.53526e-11	0.157228	0.272	0.15	1.02496e-06	0	HIST1H2AC
RSL24D1	6.9275e-11	0.149122	0.985	0.946	1.28277e-06	0	RSL24D1
H3F3B	7.96584e-11	0.113538	0.998	0.984	1.47503e-06	0	H3F3B
AL034397.3	9.4282e-11	0.150865	0.548	0.422	1.74582e-06	0	AL034397.3
ZBTB16	9.64712e-11	0.126623	0.529	0.415	1.78636e-06	0	ZBTB16
SNRPN	1.06864e-10	0.157483	0.679	0.6	1.9788e-06	0	SNRPN
FHL3	1.14154e-10	0.150006	0.584	0.477	2.11379e-06	0	FHL3
SYF2	1.29218e-10	0.143246	0.896	0.865	2.39273e-06	0	SYF2
PRR13	1.86262e-10	0.138122	0.915	0.881	3.44901e-06	0	PRR13
HOPX	3.23801e-10	0.131606	0.938	0.784	5.99583e-06	0	HOPX
TNFSF13B	4.17424e-10	0.113325	0.741	0.584	7.72945e-06	0	TNFSF13B
HADHA	4.18013e-10	0.149757	0.932	0.878	7.74034e-06	0	HADHA
UQCRC2	4.99311e-10	0.138834	0.921	0.877	9.24574e-06	0	UQCRC2
PTMS	5.15997e-10	0.12017	0.873	0.797	9.55471e-06	0	PTMS
NPC2	5.23597e-10	0.124609	0.938	0.913	9.69544e-06	0	NPC2
LRRFIP1	5.65661e-10	0.140452	0.911	0.861	1.04744e-05	0	LRRFIP1
RAB32	5.77086e-10	0.125901	0.783	0.635	1.06859e-05	0	RAB32
TBXAS1	6.28786e-10	0.128966	0.539	0.431	1.16432e-05	0	TBXAS1
TIMM9	6.58723e-10	0.153746	0.83	0.794	1.21976e-05	0	TIMM9
HIST1H2BG	9.34956e-10	0.146159	0.41	0.27	1.73126e-05	0	HIST1H2BG
ZFP36L2	1.12541e-09	0.131488	0.994	0.978	2.08392e-05	0	ZFP36L2
DNAJC4	1.22196e-09	0.134034	0.728	0.666	2.26271e-05	0	DNAJC4
EIF3D	1.39935e-09	0.139973	0.994	0.948	2.59118e-05	0	EIF3D
PRAM1	1.55498e-09	0.109988	0.66	0.504	2.87935e-05	0	PRAM1
CCT8	2.5343e-09	0.134996	0.972	0.93	4.69276e-05	0	CCT8
ALKBH7	3.46171e-09	0.122116	0.864	0.785	6.41004e-05	0	ALKBH7
EIF3F	3.71613e-09	0.113542	0.992	0.971	6.88115e-05	0	EIF3F
RARRES3	4.08745e-09	0.126321	0.711	0.634	7.56874e-05	0	RARRES3
SLC25A29	4.52556e-09	0.111708	0.321	0.211	8.37998e-05	0	SLC25A29
TMEM98	4.88885e-09	0.11367	0.58	0.483	9.05269e-05	0	TMEM98
LAG3	5.94585e-09	0.11331	0.28	0.17	0.000110099	0	LAG3
NAP1L1	7.69286e-09	0.121477	1	0.979	0.000142449	0	NAP1L1
NUDT1	8.57666e-09	0.106142	0.794	0.684	0.000158814	0	NUDT1
NDUFA10	8.95304e-09	0.146181	0.705	0.634	0.000165783	0	NDUFA10
EIF3L	1.40511e-08	0.102744	0.998	0.973	0.000260183	0	EIF3L
LSP1	1.42624e-08	0.126024	0.894	0.765	0.000264098	0	LSP1
MSRB3	1.59896e-08	0.127382	0.614	0.53	0.00029608	0	MSRB3
RCSD1	1.71652e-08	0.109885	0.777	0.674	0.000317847	0	RCSD1
ERP29	2.415e-08	0.121639	0.979	0.943	0.000447186	0	ERP29
CIR1	4.39117e-08	0.11139	0.569	0.495	0.000813113	0	CIR1
SERP1	4.48694e-08	0.10707	0.994	0.973	0.000830848	0	SERP1
CALM2	5.61607e-08	0.113787	0.994	0.944	0.00103993	0	CALM2
CTSA	8.76324e-08	0.10941	0.597	0.515	0.00162269	0	CTSA
ASCL2	8.85641e-08	0.10429	0.376	0.271	0.00163994	0	ASCL2
NDUFB5	1.02869e-07	0.123211	0.898	0.891	0.00190483	0	NDUFB5
CCDC115	1.14489e-07	0.107328	0.584	0.511	0.00211999	0	CCDC115
AC092171.3	1.379e-07	0.12136	0.355	0.26	0.00255349	0	AC092171.3
GATM	1.85422e-07	0.102625	0.314	0.22	0.00343347	0	GATM
CSDE1	1.93006e-07	0.122334	0.909	0.859	0.00357389	0	CSDE1
CTSW	2.60924e-07	0.108953	0.837	0.782	0.00483153	0	CTSW
OARD1	3.04285e-07	0.119007	0.616	0.564	0.00563445	0	OARD1
RAB37	3.98067e-07	0.119151	0.601	0.502	0.007371	0	RAB37
HOXA10	4.00371e-07	0.117262	0.529	0.473	0.00741367	0	HOXA10
2019-09-09	4.55002e-07	0.123077	0.488	0.404	0.00842528	0	2019-09-09
IMPDH2	5.13466e-07	0.114205	0.992	0.963	0.00950785	0	IMPDH2
PTEN	6.95372e-07	0.127843	0.454	0.39	0.0128762	0	PTEN
HEXA	7.91399e-07	0.116003	0.622	0.575	0.0146543	0	HEXA
SUPT4H1	9.00384e-07	0.109333	0.822	0.806	0.0166724	0	SUPT4H1
TBCC	9.7965e-07	0.107679	0.45	0.376	0.0181402	0	TBCC
2019-09-06	1.2369e-06	0.106436	0.958	0.903	0.0229038	0	2019-09-06
LYSMD2	1.25563e-06	0.121981	0.711	0.659	0.0232506	0	LYSMD2
CXXC5	1.3312e-06	0.118328	0.739	0.706	0.0246498	0	CXXC5
IFI16	1.5413e-06	0.112442	0.69	0.608	0.0285403	0	IFI16
AP002387.2	1.7495e-06	0.109552	0.403	0.319	0.0323954	0	AP002387.2
UGP2	1.82826e-06	0.104055	0.611	0.558	0.0338538	0	UGP2
MORF4L1	2.03518e-06	0.109212	0.947	0.893	0.0376854	0	MORF4L1
SPART	2.05039e-06	0.10854	0.592	0.544	0.0379671	0	SPART
LGALS9	2.07143e-06	0.112786	0.673	0.626	0.0383567	0	LGALS9
LYL1	2.17607e-06	0.103953	0.97	0.957	0.0402943	0	LYL1
GLIPR1	3.79864e-06	0.102639	0.48	0.391	0.0703395	0	GLIPR1
CARD19	3.93506e-06	0.101251	0.675	0.629	0.0728654	0	CARD19
SNX3	4.32115e-06	0.106785	0.97	0.936	0.0800148	0	SNX3
HHEX	4.43019e-06	0.112962	0.758	0.721	0.0820337	0	HHEX
PPP1R18	5.35134e-06	0.111949	0.645	0.594	0.0990908	0	PPP1R18
TMEM123	5.36025e-06	0.105125	0.885	0.859	0.0992558	0	TMEM123
XRN2	7.63973e-06	0.116506	0.639	0.614	0.141465	0	XRN2
MAPKAPK3	8.88727e-06	0.113266	0.739	0.709	0.164566	0	MAPKAPK3
PAN3	1.62332e-05	0.108003	0.333	0.268	0.300589	0	PAN3
CHURC1	1.64192e-05	0.107893	0.735	0.722	0.304034	0	CHURC1
FXR1	5.21955e-05	0.102419	0.754	0.736	0.966504	0	FXR1
SATB1	7.444e-05	0.108213	0.516	0.47	1	0	SATB1
BCL11A	0.000120827	0.102656	0.671	0.674	1	0	BCL11A
MGST11	1.28593e-78	0.594393	0.997	0.842	2.38115e-74	1	MGST1
EIF5A	6.68467e-70	0.513486	0.983	0.786	1.2378e-65	1	EIF5A
CLEC11A1	1.12394e-65	0.549444	0.994	0.586	2.08121e-61	1	CLEC11A
C1QTNF41	7.48002e-64	0.612322	0.986	0.64	1.38508e-59	1	C1QTNF4
GAPDH	2.63174e-62	0.317575	1	0.995	4.87318e-58	1	GAPDH
DLK11	8.01692e-58	0.50066	0.89	0.412	1.48449e-53	1	DLK1
IGFBP71	1.11661e-53	0.442237	0.992	0.722	2.06762e-49	1	IGFBP7
ANXA11	1.91968e-53	0.427124	0.972	0.475	3.55467e-49	1	ANXA1
PFN1	2.80799e-51	0.312681	1	0.982	5.19956e-47	1	PFN1
HINT11	1.44573e-50	0.274268	1	0.987	2.67706e-46	1	HINT1
TMEM1211	7.6066e-50	0.267786	0.589	0.186	1.40851e-45	1	TMEM121
SH3BGRL31	7.97908e-49	0.397466	0.994	0.934	1.47749e-44	1	SH3BGRL3
IGFBP2	8.44237e-49	0.356223	0.82	0.406	1.56327e-44	1	IGFBP2
TMSB4X1	1.3907e-48	0.315184	1	0.991	2.57515e-44	1	TMSB4X
IGLL1	1.86034e-45	0.502822	0.977	0.614	3.4448e-41	1	IGLL1
MT-ND3	1.70252e-43	0.151506	1	0.998	3.15256e-39	1	MT-ND3
LRRC26	1.57116e-42	0.186356	0.397	0.09	2.90931e-38	1	LRRC26
GYPC1	2.45825e-40	0.339535	0.997	0.91	4.55194e-36	1	GYPC
RPLP11	2.65186e-39	0.187292	1	0.996	4.91045e-35	1	RPLP1
MT-ND4	3.71792e-39	0.136237	1	0.998	6.88447e-35	1	MT-ND4
B2M	4.12008e-39	0.212247	1	0.997	7.62915e-35	1	B2M
CFL1	5.80327e-39	0.295769	0.997	0.972	1.07459e-34	1	CFL1
MT-CO1	2.47977e-38	0.116911	1	0.999	4.5918e-34	1	MT-CO1
NUDT11	9.51299e-38	0.318711	0.918	0.661	1.76152e-33	1	NUDT1
CD71	9.94104e-38	0.30178	0.631	0.266	1.84078e-33	1	CD7
MT-ND2	2.15228e-36	0.10904	1	0.998	3.98538e-32	1	MT-ND2
CCDC421	3.03846e-36	0.222502	0.53	0.186	5.62632e-32	1	CCDC42
GSTP1	3.10848e-36	0.283268	1	0.983	5.75597e-32	1	GSTP1
FUT71	2.62933e-34	0.225735	0.544	0.211	4.86874e-30	1	FUT7
CTSA1	8.92591e-34	0.295524	0.8	0.467	1.65281e-29	1	CTSA
RPS261	1.85248e-31	0.557599	1	0.973	3.43024e-27	1	RPS26
CEBPA1	2.47879e-31	0.298083	0.882	0.528	4.58997e-27	1	CEBPA
NAP1L11	3.24612e-29	0.223417	1	0.981	6.01083e-25	1	NAP1L1
TRBC21	4.4361e-29	0.235363	0.659	0.293	8.21432e-25	1	TRBC2
RAB321	5.34547e-29	0.294103	0.896	0.618	9.89821e-25	1	RAB32
ITM2C1	5.63811e-29	0.276684	0.989	0.895	1.04401e-24	1	ITM2C
VAMP81	1.19869e-28	0.232432	1	0.954	2.21961e-24	1	VAMP8
NKG7	2.6345e-28	0.124161	0.639	0.285	4.8783e-24	1	NKG7
MT-ND5	2.99389e-28	0.156693	1	0.993	5.54378e-24	1	MT-ND5
PRSS57	2.27811e-27	0.228238	0.997	0.957	4.21839e-23	1	PRSS57
ST14	8.44435e-27	0.124627	0.256	0.06	1.56364e-22	1	ST14
MZB11	3.7229e-26	0.284617	0.761	0.438	6.8937e-22	1	MZB1
TNFSF13B1	2.86718e-25	0.224849	0.854	0.567	5.30915e-21	1	TNFSF13B
TUBA1B	4.26267e-25	0.214783	0.992	0.947	7.89319e-21	1	TUBA1B
SPNS31	1.03798e-24	0.2167	0.746	0.423	1.92203e-20	1	SPNS3
PLAC81	1.09496e-24	0.218242	0.989	0.834	2.02754e-20	1	PLAC8
TPM4	1.77313e-24	0.213994	0.58	0.298	3.2833e-20	1	TPM4
RAN	5.68131e-24	0.212592	1	0.906	1.05201e-19	1	RAN
CD991	6.01314e-24	0.250448	0.975	0.882	1.11345e-19	1	CD99
MIF	6.57414e-24	0.237965	0.946	0.787	1.21733e-19	1	MIF
LITAF1	8.38852e-24	0.234306	0.806	0.519	1.5533e-19	1	LITAF
JUNB1	4.93329e-23	0.278565	0.882	0.64	9.13498e-19	1	JUNB
HSPA8	1.15667e-22	0.221532	1	0.922	2.1418e-18	1	HSPA8
STMN1	1.26744e-22	0.233959	0.989	0.912	2.34692e-18	1	STMN1
HSH2D1	6.71687e-22	0.209403	0.797	0.497	1.24376e-17	1	HSH2D
RPS7	6.93309e-22	0.1059	1	0.997	1.2838e-17	1	RPS7
BANF1	9.6667e-22	0.239348	0.935	0.8	1.78998e-17	1	BANF1
RPS4Y11	1.74226e-21	0.227712	1	0.982	3.22615e-17	1	RPS4Y1
CD521	2.36955e-21	0.277463	0.983	0.855	4.3877e-17	1	CD52
ATP5MG1	2.75841e-21	0.160028	0.997	0.981	5.10775e-17	1	ATP5MG
LSP11	2.85605e-21	0.246698	0.938	0.765	5.28855e-17	1	LSP1
RANBP1	3.17465e-21	0.223247	0.941	0.753	5.8785e-17	1	RANBP1
CLU1	5.07613e-21	0.235085	0.848	0.585	9.39946e-17	1	CLU
GATD3A	1.66634e-20	0.116701	0.335	0.12	3.08557e-16	1	GATD3A
GSTM51	1.69575e-20	0.115313	0.352	0.125	3.14001e-16	1	GSTM5
HMGN1	2.33759e-20	0.201845	0.997	0.954	4.32851e-16	1	HMGN1
C1QBP	4.51695e-20	0.210609	0.992	0.901	8.36403e-16	1	C1QBP
NUCB2	5.33768e-20	0.196879	0.997	0.939	9.88378e-16	1	NUCB2
RPS3A1	5.86198e-20	0.106908	1	1	1.08546e-15	1	RPS3A
NME4	7.66506e-20	0.225762	0.91	0.756	1.41934e-15	1	NME4
RGL4	8.99631e-20	0.188593	0.685	0.412	1.66585e-15	1	RGL4
ABHD12B1	2.05057e-19	0.116028	0.397	0.16	3.79703e-15	1	ABHD12B
HTRA31	3.9387e-19	0.160551	0.482	0.226	7.29329e-15	1	HTRA3
LKAAEAR1	4.15341e-19	0.149967	0.414	0.185	7.69087e-15	1	LKAAEAR1
ERH	5.72133e-19	0.210574	0.977	0.86	1.05942e-14	1	ERH
CIB1	6.46813e-19	0.192137	0.828	0.601	1.1977e-14	1	CIB1
RPS171	1.00575e-18	0.114811	1	0.993	1.86235e-14	1	RPS17
CACNA2D41	1.39979e-18	0.123906	0.406	0.171	2.59199e-14	1	CACNA2D4
COX7A2L1	1.74742e-18	0.195651	0.994	0.945	3.23571e-14	1	COX7A2L
CDT1	2.97584e-18	0.182976	0.592	0.317	5.51035e-14	1	CDT1
AIF1L	5.74511e-18	0.103748	0.301	0.112	1.06382e-13	1	AIF1L
YBX1	9.34457e-18	0.115678	1	0.981	1.73033e-13	1	YBX1
RPL101	1.03019e-17	0.107762	1	0.998	1.9076e-13	1	RPL10
HCST	1.33909e-17	0.171443	0.656	0.39	2.4796e-13	1	HCST
CSF3R1	1.86947e-17	0.215302	0.921	0.685	3.4617e-13	1	CSF3R
ASCL21	3.39921e-17	0.15686	0.49	0.249	6.29432e-13	1	ASCL2
RPL171	4.99907e-17	0.128694	1	0.985	9.25678e-13	1	RPL17
SH2D1A1	5.04352e-17	0.12599	0.414	0.182	9.33909e-13	1	SH2D1A
BTF31	8.54603e-17	0.123411	1	0.987	1.58247e-12	1	BTF3
ABRACL	1.20934e-16	0.180101	0.969	0.845	2.23934e-12	1	ABRACL
SH3D211	1.68611e-16	0.106334	0.386	0.164	3.12216e-12	1	SH3D21
FAM184B1	1.77768e-16	0.106769	0.318	0.124	3.29174e-12	1	FAM184B
CXCL21	1.9864e-16	0.124348	0.386	0.168	3.67821e-12	1	CXCL2
RSL1D11	2.43322e-16	0.182845	0.997	0.957	4.50559e-12	1	RSL1D1
CALM21	4.15916e-16	0.15586	1	0.947	7.70152e-12	1	CALM2
SMIM241	4.90099e-16	0.205117	0.972	0.813	9.07517e-12	1	SMIM24
CTSW1	4.92163e-16	0.206166	0.91	0.767	9.11339e-12	1	CTSW
GATM1	6.56744e-16	0.120239	0.425	0.198	1.21609e-11	1	GATM
ATP6V0E1	8.40961e-16	0.175211	0.938	0.787	1.55721e-11	1	ATP6V0E1
SLC38A1	8.52569e-16	0.102944	0.293	0.115	1.5787e-11	1	SLC38A1
DERA	9.4869e-16	0.143237	0.442	0.236	1.75669e-11	1	DERA
EEF1B21	1.37212e-15	0.116472	1	0.991	2.54076e-11	1	EEF1B2
LDHA	1.64096e-15	0.207628	0.977	0.89	3.03857e-11	1	LDHA
CD341	2.83567e-15	0.176231	0.949	0.762	5.25081e-11	1	CD34
SVIP	2.93414e-15	0.180601	0.67	0.438	5.43315e-11	1	SVIP
GNPDA1	3.48742e-15	0.115132	0.344	0.152	6.45765e-11	1	GNPDA1
GINS2	9.62463e-15	0.124094	0.363	0.169	1.78219e-10	1	GINS2
GGA11	1.18598e-14	0.166056	0.71	0.472	2.19608e-10	1	GGA1
HSD17B111	1.41026e-14	0.180438	0.989	0.921	2.61137e-10	1	HSD17B11
PRAM11	1.67287e-14	0.174058	0.715	0.503	3.09764e-10	1	PRAM1
MZT2B	1.97688e-14	0.158812	0.997	0.964	3.66059e-10	1	MZT2B
EPS8L2	2.06676e-14	0.129101	0.425	0.218	3.82702e-10	1	EPS8L2
VPREB1	3.45382e-14	0.109985	0.18	0.055	6.39544e-10	1	VPREB1
H2AFV	3.51988e-14	0.168609	0.93	0.783	6.51776e-10	1	H2AFV
SRSF2	6.26746e-14	0.162258	0.992	0.869	1.16055e-09	1	SRSF2
HAGHL	7.96234e-14	0.111782	0.318	0.143	1.47439e-09	1	HAGHL
KCNAB2	1.36746e-13	0.146176	0.763	0.56	2.53213e-09	1	KCNAB2
CHCHD10	2.05412e-13	0.186358	0.808	0.629	3.80361e-09	1	CHCHD10
PGAM1	2.94556e-13	0.175764	0.792	0.609	5.45429e-09	1	PGAM1
MCM3	3.52501e-13	0.128926	0.611	0.387	6.52726e-09	1	MCM3
AC002454.1	4.20782e-13	0.174928	0.397	0.222	7.79162e-09	1	AC002454.1
SRM	5.17815e-13	0.176502	0.893	0.718	9.58837e-09	1	SRM
COMMD61	5.69648e-13	0.132853	0.997	0.986	1.05482e-08	1	COMMD6
C16orf74	6.71385e-13	0.102132	0.417	0.21	1.2432e-08	1	C16orf74
PGK1	7.99678e-13	0.170565	0.989	0.907	1.48076e-08	1	PGK1
COX14	9.71166e-13	0.131174	0.78	0.588	1.79831e-08	1	COX14
TYMS	2.00563e-12	0.132079	0.518	0.291	3.71382e-08	1	TYMS
SLC25A6	2.83894e-12	0.12908	1	0.983	5.25686e-08	1	SLC25A6
ENO1	3.51152e-12	0.131072	1	0.982	6.50229e-08	1	ENO1
HEBP11	3.88339e-12	0.15211	0.842	0.685	7.19088e-08	1	HEBP1
STRAP	3.93796e-12	0.167332	0.792	0.598	7.29192e-08	1	STRAP
BTG21	4.32533e-12	0.14906	0.628	0.393	8.00922e-08	1	BTG2
ENSA	6.41042e-12	0.160906	0.913	0.771	1.18702e-07	1	ENSA
FABP5	1.62788e-11	0.125109	0.969	0.839	3.01434e-07	1	FABP5
CALHM61	2.26496e-11	0.154735	0.927	0.778	4.19403e-07	1	CALHM6
SPARC	2.44609e-11	0.12665	0.648	0.456	4.52943e-07	1	SPARC
NME1	3.06396e-11	0.14321	0.899	0.699	5.67353e-07	1	NME1
ARPC1B	3.08418e-11	0.143711	0.977	0.905	5.71097e-07	1	ARPC1B
HNRNPF	3.10453e-11	0.169425	0.952	0.837	5.74867e-07	1	HNRNPF
LST11	3.24364e-11	0.147773	0.969	0.812	6.00625e-07	1	LST1
ARHGDIB1	5.40902e-11	0.14335	1	0.976	1.00159e-06	1	ARHGDIB
SNRNP25	6.16901e-11	0.136627	0.521	0.328	1.14232e-06	1	SNRNP25
RAC3	6.56694e-11	0.12806	0.451	0.279	1.216e-06	1	RAC3
EGLN1	6.79361e-11	0.10088	0.29	0.14	1.25797e-06	1	EGLN1
CASP41	6.81637e-11	0.150201	0.946	0.808	1.26219e-06	1	CASP4
TXN	7.22223e-11	0.134257	0.997	0.967	1.33734e-06	1	TXN
KLF101	7.43725e-11	0.147964	0.665	0.472	1.37715e-06	1	KLF10
NDUFB2	8.93155e-11	0.146229	0.924	0.771	1.65385e-06	1	NDUFB2
CDCA7L	8.95015e-11	0.14626	0.746	0.563	1.6573e-06	1	CDCA7L
CCNI1	8.99302e-11	0.125102	0.997	0.979	1.66524e-06	1	CCNI
DCTPP1	9.99992e-11	0.140964	0.738	0.542	1.85169e-06	1	DCTPP1
RABAC11	1.26793e-10	0.137062	0.93	0.794	2.34782e-06	1	RABAC1
CAT	1.28368e-10	0.143658	0.983	0.912	2.37699e-06	1	CAT
MZT2A	2.11491e-10	0.147573	0.989	0.905	3.91618e-06	1	MZT2A
TFDP1	2.39638e-10	0.120409	0.592	0.388	4.43737e-06	1	TFDP1
CTSC	3.13741e-10	0.153488	0.783	0.619	5.80955e-06	1	CTSC
POLR3K	4.3483e-10	0.13157	0.47	0.299	8.05174e-06	1	POLR3K
LYRM1	4.64833e-10	0.116622	0.485	0.304	8.60732e-06	1	LYRM1
XRN21	5.92691e-10	0.138536	0.772	0.581	1.09749e-05	1	XRN2
CNBP	7.30774e-10	0.144301	0.986	0.943	1.35317e-05	1	CNBP
NPM11	8.67114e-10	0.12571	1	0.987	1.60563e-05	1	NPM1
EVI2B1	8.93965e-10	0.111071	0.73	0.5	1.65536e-05	1	EVI2B
CMPK11	9.1354e-10	0.137096	0.893	0.769	1.6916e-05	1	CMPK1
EIF4G21	1.31012e-09	0.135511	0.851	0.662	2.42594e-05	1	EIF4G2
DNMT1	1.38449e-09	0.1156	0.47	0.289	2.56366e-05	1	DNMT1
TPI1	1.92301e-09	0.126669	0.992	0.935	3.56084e-05	1	TPI1
ST3GAL4	1.93078e-09	0.122342	0.555	0.368	3.57523e-05	1	ST3GAL4
PPA1	2.03403e-09	0.140222	0.977	0.894	3.76642e-05	1	PPA1
LSM7	2.18111e-09	0.118939	1	0.96	4.03876e-05	1	LSM7
SLBP	2.24842e-09	0.137148	0.603	0.44	4.1634e-05	1	SLBP
IL2RG	2.68794e-09	0.120476	0.473	0.298	4.97725e-05	1	IL2RG
SSU72	3.19282e-09	0.140844	0.89	0.74	5.91215e-05	1	SSU72
PRR131	3.38746e-09	0.118626	0.946	0.875	6.27256e-05	1	PRR13
COX7B	3.56233e-09	0.121235	0.966	0.876	6.59636e-05	1	COX7B
ARPC2	3.72786e-09	0.124711	0.997	0.947	6.90288e-05	1	ARPC2
SRSF7	4.21552e-09	0.105903	0.93	0.816	7.80589e-05	1	SRSF7
SNRPB	6.0064e-09	0.104667	0.952	0.827	0.00011122	1	SNRPB
PMAIP1	6.62027e-09	0.108841	0.485	0.317	0.000122588	1	PMAIP1
UCHL1	6.96748e-09	0.111169	0.442	0.269	0.000129017	1	UCHL1
ARRDC1	7.60628e-09	0.115842	0.603	0.42	0.000140845	1	ARRDC1
CDCA7	8.11215e-09	0.127562	0.651	0.473	0.000150213	1	CDCA7
MAPKAPK31	1.01333e-08	0.121261	0.839	0.685	0.000187637	1	MAPKAPK3
PIGX	1.12423e-08	0.108792	0.406	0.254	0.000208174	1	PIGX
LSM4	1.15976e-08	0.134267	0.907	0.76	0.000214753	1	LSM4
IMPDH21	1.38218e-08	0.115355	0.994	0.964	0.000255939	1	IMPDH2
IER21	1.50336e-08	0.202054	0.899	0.795	0.000278378	1	IER2
POLE4	1.52324e-08	0.122286	0.566	0.403	0.000282058	1	POLE4
CD33	1.57866e-08	0.111786	0.397	0.245	0.00029232	1	CD33
YBX3	1.59704e-08	0.114497	0.975	0.928	0.000295724	1	YBX3
CDK4	1.61193e-08	0.119863	0.859	0.682	0.000298481	1	CDK4
GPX4	2.1624e-08	0.120539	0.98	0.923	0.000400411	1	GPX4
TRIAP1	2.6777e-08	0.124563	0.589	0.423	0.000495831	1	TRIAP1
DEK	3.43197e-08	0.128474	0.93	0.829	0.000635499	1	DEK
M6PR	4.38199e-08	0.120581	0.823	0.656	0.000811413	1	M6PR
GGCT	4.88301e-08	0.132137	0.854	0.686	0.000904188	1	GGCT
TPM3	4.98401e-08	0.137747	0.944	0.866	0.00092289	1	TPM3
PEBP1	5.28138e-08	0.117565	0.989	0.948	0.000977953	1	PEBP1
SATB11	5.35472e-08	0.105822	0.611	0.448	0.000991533	1	SATB1
TBCA	6.12447e-08	0.115381	0.989	0.935	0.00113407	1	TBCA
TXNL4A	6.12571e-08	0.125021	0.735	0.573	0.0011343	1	TXNL4A
CSTB	6.73827e-08	0.134964	0.893	0.764	0.00124773	1	CSTB
DPP7	7.73539e-08	0.12251	0.837	0.721	0.00143236	1	DPP7
PRPS2	8.26947e-08	0.111856	0.563	0.396	0.00153126	1	PRPS2
BIN11	9.10294e-08	0.119583	0.766	0.591	0.00168559	1	BIN1
CORO1A	9.63398e-08	0.124522	0.918	0.765	0.00178392	1	CORO1A
PSMA7	1.24683e-07	0.111736	0.972	0.908	0.00230875	1	PSMA7
TP53	1.31183e-07	0.120702	0.603	0.453	0.00242912	1	TP53
POLE3	1.5472e-07	0.100474	0.625	0.446	0.00286496	1	POLE3
OSM	1.95798e-07	0.102179	0.234	0.124	0.0036256	1	OSM
C19orf24	2.0142e-07	0.104063	0.586	0.426	0.00372969	1	C19orf24
MPG1	2.07484e-07	0.119672	0.876	0.779	0.00384198	1	MPG
ARF5	2.08803e-07	0.10083	0.631	0.467	0.0038664	1	ARF5
MSRB31	2.1075e-07	0.114633	0.679	0.52	0.00390246	1	MSRB3
ARPC5	2.15731e-07	0.104706	0.87	0.758	0.00399468	1	ARPC5
NUTF2	2.26876e-07	0.128145	0.8	0.645	0.00420107	1	NUTF2
NEDD8	2.33277e-07	0.105953	0.977	0.912	0.00431959	1	NEDD8
SDHC	2.37428e-07	0.1059	0.806	0.637	0.00439646	1	SDHC
CCT81	2.43048e-07	0.114841	0.98	0.932	0.00450053	1	CCT8
YDJC	2.6592e-07	0.10282	0.634	0.465	0.00492404	1	YDJC
APRT	2.68401e-07	0.110973	0.992	0.936	0.00496998	1	APRT
SS18L2	3.04288e-07	0.103883	0.628	0.459	0.0056345	1	SS18L2
IFI6	3.54708e-07	0.137905	0.546	0.388	0.00656813	1	IFI6
ANAPC11	4.31855e-07	0.116972	0.828	0.683	0.00799666	1	ANAPC11
TIMM91	4.72139e-07	0.124151	0.893	0.781	0.00874261	1	TIMM9
NHP2	4.84691e-07	0.106766	0.958	0.867	0.00897502	1	NHP2
SCP2	4.91045e-07	0.101837	0.868	0.722	0.00909267	1	SCP2
FKBP1A	5.7392e-07	0.112256	0.992	0.928	0.0106273	1	FKBP1A
FSCN1	9.25735e-07	0.1016	0.58	0.417	0.0171418	1	FSCN1
LSM6	1.13782e-06	0.103104	0.789	0.629	0.0210689	1	LSM6
OSTC	1.2446e-06	0.114921	0.972	0.885	0.0230462	1	OSTC
MEST	1.71607e-06	0.122703	0.806	0.692	0.0317765	1	MEST
STMP1	1.71623e-06	0.104035	0.887	0.793	0.0317795	1	STMP1
RAB5IF	2.33981e-06	0.10282	0.78	0.636	0.0433262	1	RAB5IF
CSDE11	2.55306e-06	0.102144	0.932	0.857	0.0472749	1	CSDE1
SDHD	2.6359e-06	0.10473	0.668	0.519	0.0488089	1	SDHD
DUSP2	2.84062e-06	0.140469	0.344	0.226	0.0525998	1	DUSP2
SLC39A3	3.50514e-06	0.112758	0.913	0.847	0.0649047	1	SLC39A3
TM7SF3	3.50642e-06	0.110212	0.792	0.686	0.0649284	1	TM7SF3
TMEM230	3.60802e-06	0.103558	0.896	0.76	0.0668096	1	TMEM230
NAA20	4.10941e-06	0.121087	0.738	0.593	0.0760939	1	NAA20
COX6A1	5.15961e-06	0.102743	0.969	0.901	0.0955404	1	COX6A1
ADA	7.91521e-06	0.134575	0.693	0.548	0.146566	1	ADA
UQCRC21	8.6066e-06	0.107818	0.958	0.871	0.159368	1	UQCRC2
C9orf78	9.23733e-06	0.110043	0.808	0.653	0.171048	1	C9orf78
AP3S1	9.65212e-06	0.100588	0.763	0.627	0.178728	1	AP3S1
SRP9	1.17509e-05	0.102088	0.941	0.858	0.217591	1	SRP9
PRDX3	1.26786e-05	0.101095	0.797	0.667	0.23477	1	PRDX3
CLNS1A	1.9345e-05	0.104967	0.966	0.885	0.358211	1	CLNS1A
VDAC1	1.93812e-05	0.103631	0.854	0.707	0.358882	1	VDAC1
SPINK2	0.000386178	0.107092	0.992	0.871	1	1	SPINK2
AVP	2.23433e-199	1.55461	0.904	0.121	4.13732e-195	2	AVP
MEG3	3.13672e-186	1.3401	0.973	0.194	5.80827e-182	2	MEG3
AJ009632.2	2.21699e-156	0.572652	0.621	0.036	4.1052e-152	2	AJ009632.2
MLLT3	2.34604e-150	0.958497	0.922	0.27	4.34416e-146	2	MLLT3
CRHBP	9.5643e-143	1.11864	0.962	0.302	1.77102e-138	2	CRHBP
SOCS2	5.08109e-131	0.715612	0.751	0.138	9.40866e-127	2	SOCS2
RPL30	1.97641e-122	0.377117	1	0.999	3.65971e-118	2	RPL30
HLA-DRA	4.84176e-122	1.06472	0.997	0.956	8.96549e-118	2	HLA-DRA
CPLX1	1.87988e-115	0.323598	0.369	0.002	3.48098e-111	2	CPLX1
HLA-E	2.67082e-112	0.907979	1	0.93	4.94555e-108	2	HLA-E
TPT1	3.27689e-111	0.410613	1	0.997	6.06782e-107	2	TPT1
RPS10	2.73614e-107	0.46897	1	0.994	5.0665e-103	2	RPS10
CD74	9.76254e-107	0.853592	0.997	0.98	1.80773e-102	2	CD74
SLC1A6	1.57702e-105	0.309925	0.389	0.012	2.92016e-101	2	SLC1A6
HLA-DPB1	1.36243e-104	0.966582	0.986	0.881	2.52282e-100	2	HLA-DPB1
EMCN	3.01691e-103	0.282961	0.355	0.007	5.58642e-99	2	EMCN
LAPTM4B	6.01045e-102	0.874062	0.959	0.593	1.11295e-97	2	LAPTM4B
RBPMS	2.09606e-99	0.503458	0.597	0.095	3.88127e-95	2	RBPMS
CKB	7.27487e-98	0.598681	0.686	0.15	1.34709e-93	2	CKB
HLA-DQB1	1.89404e-95	0.828405	0.853	0.376	3.5072e-91	2	HLA-DQB1
MDK	4.45326e-95	0.784743	0.911	0.383	8.24609e-91	2	MDK
CYTL1	1.46951e-89	0.755777	0.949	0.466	2.7211e-85	2	CYTL1
PCDH9	5.1153e-89	0.470685	0.468	0.049	9.472e-85	2	PCDH9
VIM	1.15864e-88	1.01583	0.918	0.391	2.14545e-84	2	VIM
RPL7	3.02196e-85	0.221579	1	0.997	5.59576e-81	2	RPL7
HSPB1	5.28466e-84	0.784603	0.993	0.919	9.7856e-80	2	HSPB1
NRIP1	5.61137e-83	0.478474	0.648	0.168	1.03906e-78	2	NRIP1
GNG11	7.98009e-82	0.380314	0.44	0.052	1.47767e-77	2	GNG11
AC026369.3	7.75113e-81	0.5971	0.823	0.34	1.43528e-76	2	AC026369.3
HLA-DRB1	7.97632e-80	0.782788	0.959	0.768	1.47698e-75	2	HLA-DRB1
HLA-DPA1	3.56151e-79	0.774029	0.98	0.885	6.59484e-75	2	HLA-DPA1
PRDX1	2.86518e-78	0.783498	0.986	0.93	5.30545e-74	2	PRDX1
TM4SF1	6.1997e-75	0.344592	0.42	0.054	1.148e-70	2	TM4SF1
COL6A2	3.50503e-74	0.207582	0.276	0.009	6.49027e-70	2	COL6A2
FCGRT	8.4908e-74	0.491038	0.775	0.279	1.57224e-69	2	FCGRT
THY1	4.88895e-73	0.260782	0.328	0.022	9.05286e-69	2	THY1
HLA-DQA1	1.98468e-72	0.602595	0.713	0.266	3.67502e-68	2	HLA-DQA1
CLEC9A	7.45648e-70	0.391821	0.468	0.081	1.38072e-65	2	CLEC9A
BST2	2.04787e-68	0.561519	0.993	0.941	3.79205e-64	2	BST2
PTGS1	7.54018e-68	0.457264	0.614	0.172	1.39622e-63	2	PTGS1
SNHG7	8.78152e-68	0.588145	0.997	0.971	1.62607e-63	2	SNHG7
FAM83A	1.62712e-67	0.269887	0.314	0.024	3.01295e-63	2	FAM83A
RPL5	1.60488e-66	0.240532	1	0.993	2.97175e-62	2	RPL5
RPS18	3.9128e-66	0.18397	1	0.998	7.24533e-62	2	RPS18
MAGED2	4.31787e-63	0.530135	0.853	0.484	7.9954e-59	2	MAGED2
FHL2	3.35056e-60	0.350732	0.529	0.123	6.20423e-56	2	FHL2
TNNT1	6.41397e-59	0.292905	0.389	0.064	1.18768e-54	2	TNNT1
GABPB1-AS1	9.74186e-59	0.51786	0.966	0.84	1.8039e-54	2	GABPB1-AS1
CAVIN1	1.14436e-58	0.441824	0.676	0.252	2.11901e-54	2	CAVIN1
GNAI1	6.46401e-58	0.33857	0.44	0.091	1.19694e-53	2	GNAI1
ALDH1A1	1.02543e-57	0.381556	0.666	0.216	1.89879e-53	2	ALDH1A1
CFH	2.34921e-57	0.21376	0.3	0.03	4.35003e-53	2	CFH
ANXA5	4.22578e-57	0.370662	0.553	0.167	7.82488e-53	2	ANXA5
HLA-A	2.20187e-56	0.465618	1	0.985	4.07721e-52	2	HLA-A
EMP3	8.12031e-54	0.448479	0.826	0.387	1.50364e-49	2	EMP3
EPB41L4A-AS1	1.32386e-52	0.462061	0.976	0.908	2.45138e-48	2	EPB41L4A-AS1
S100A10	2.06473e-52	0.518788	0.536	0.155	3.82325e-48	2	S100A10
MRPL16	2.14683e-52	0.723873	0.887	0.682	3.97528e-48	2	MRPL16
HEMGN	6.57693e-52	0.35637	0.532	0.153	1.21785e-47	2	HEMGN
PDZK1IP1	7.36741e-52	0.266429	0.314	0.041	1.36422e-47	2	PDZK1IP1
RAMP2	2.14246e-50	0.146394	0.195	0.007	3.96718e-46	2	RAMP2
MECOM	2.98109e-50	0.185124	0.266	0.027	5.52009e-46	2	MECOM
EHD2	3.82865e-50	0.25424	0.389	0.077	7.08952e-46	2	EHD2
PRKG2	1.81158e-49	0.244191	0.331	0.053	3.3545e-45	2	PRKG2
IFITM3	6.68554e-49	0.482522	0.966	0.835	1.23796e-44	2	IFITM3
EGLN3	7.91526e-49	0.16355	0.225	0.016	1.46567e-44	2	EGLN3
DDAH2	1.33268e-48	0.483135	0.809	0.486	2.46772e-44	2	DDAH2
FTH1	3.51605e-48	0.431866	1	0.983	6.51067e-44	2	FTH1
NFIB	6.6029e-48	0.147946	0.174	0.004	1.22266e-43	2	NFIB
JAML	7.31447e-48	0.191567	0.198	0.009	1.35442e-43	2	JAML
ADAM28	1.94961e-47	0.430869	0.7	0.325	3.6101e-43	2	ADAM28
REG4	4.94474e-47	0.155254	0.177	0.006	9.15618e-43	2	REG4
FIGN	8.86372e-47	0.179793	0.253	0.027	1.64129e-42	2	FIGN
LIMS1	1.41893e-45	0.459068	0.775	0.468	2.62743e-41	2	LIMS1
RPL8	2.50581e-45	0.180848	1	0.997	4.64002e-41	2	RPL8
BEX2	4.7603e-45	0.473091	0.898	0.757	8.81464e-41	2	BEX2
SRRM3	2.57911e-44	0.12143	0.147	0.001	4.77573e-40	2	SRRM3
PNISR	2.87123e-44	0.407829	0.986	0.947	5.31666e-40	2	PNISR
EID1	4.48348e-43	0.373088	0.983	0.925	8.30205e-39	2	EID1
SH3GL3	7.10008e-43	0.130271	0.174	0.008	1.31472e-38	2	SH3GL3
SH3BP5	7.25539e-43	0.130776	0.15	0.003	1.34348e-38	2	SH3BP5
UBB	1.75008e-42	0.329562	0.997	0.983	3.24063e-38	2	UBB
IGFBP4	1.37661e-41	0.119017	0.157	0.005	2.54906e-37	2	IGFBP4
RPS20	1.89151e-41	0.16463	1	0.998	3.50251e-37	2	RPS20
GATA2	3.71144e-41	0.435067	0.819	0.485	6.87247e-37	2	GATA2
HLF	5.76043e-41	0.13606	0.191	0.014	1.06666e-36	2	HLF
MAF	6.76745e-41	0.157428	0.235	0.028	1.25313e-36	2	MAF
KLHDC8B	1.36326e-40	0.227351	0.355	0.082	2.52435e-36	2	KLHDC8B
HOPX1	1.59457e-40	0.550191	0.942	0.803	2.95266e-36	2	HOPX
NPR3	1.90499e-40	0.374984	0.672	0.346	3.52748e-36	2	NPR3
CD70	4.91983e-39	0.149465	0.201	0.019	9.11005e-35	2	CD70
TUBA4A	1.3203e-38	0.209072	0.253	0.038	2.4448e-34	2	TUBA4A
TNFSF10	3.76396e-38	0.328916	0.464	0.159	6.96972e-34	2	TNFSF10
C12orf57	4.96405e-38	0.381382	0.969	0.84	9.19194e-34	2	C12orf57
EIF3E1	5.4936e-38	0.260596	0.997	0.981	1.01725e-33	2	EIF3E
MMP2	3.22665e-37	0.289372	0.488	0.176	5.97479e-33	2	MMP2
TIMP3	3.46503e-37	0.220267	0.324	0.072	6.4162e-33	2	TIMP3
HLA-DMA	4.79481e-37	0.405754	0.86	0.685	8.87855e-33	2	HLA-DMA
HIST1H2BN	5.74442e-37	0.596971	0.703	0.413	1.06369e-32	2	HIST1H2BN
ELMO1	7.08274e-37	0.438636	0.768	0.518	1.31151e-32	2	ELMO1
RPL23	7.37605e-37	0.210884	1	0.993	1.36582e-32	2	RPL23
NFIA	4.0495e-36	0.267723	0.43	0.139	7.49846e-32	2	NFIA
MMP28	7.93831e-36	0.162235	0.249	0.04	1.46994e-31	2	MMP28
LAIR1	2.10099e-35	0.364057	0.686	0.387	3.89041e-31	2	LAIR1
MARCKSL1	2.15052e-35	0.383	0.73	0.379	3.98211e-31	2	MARCKSL1
PSIP1	2.84039e-35	0.385305	0.877	0.652	5.25954e-31	2	PSIP1
FLOT1	3.10782e-35	0.281539	0.471	0.174	5.75474e-31	2	FLOT1
CMTM8	6.04908e-35	0.31605	0.526	0.227	1.12011e-30	2	CMTM8
ELN	1.75079e-34	0.21714	0.28	0.054	3.24194e-30	2	ELN
CIRBP	1.38876e-33	0.355426	1	0.962	2.57156e-29	2	CIRBP
WASIR1	2.6669e-33	0.201167	0.287	0.062	4.9383e-29	2	WASIR1
RPL18	3.40282e-33	0.148576	1	0.996	6.30101e-29	2	RPL18
CCDC80	3.43935e-33	0.177003	0.13	0.005	6.36865e-29	2	CCDC80
SARAF	3.69562e-33	0.344702	0.966	0.9	6.84317e-29	2	SARAF
HLA-DQA2	1.60228e-32	0.355403	0.679	0.408	2.96694e-28	2	HLA-DQA2
AC011139.1	2.1193e-32	0.407052	0.16	0.013	3.9243e-28	2	AC011139.1
PTPRC	2.62072e-32	0.283341	0.532	0.233	4.85279e-28	2	PTPRC
GABARAPL2	4.32733e-32	0.3123	0.887	0.756	8.01293e-28	2	GABARAPL2
LYN	5.11839e-32	0.379806	0.724	0.489	9.47773e-28	2	LYN
EFNA1	5.50716e-32	0.220887	0.345	0.096	1.01976e-27	2	EFNA1
TTYH1	2.48303e-31	0.112717	0.16	0.015	4.59784e-27	2	TTYH1
RIC3	5.63707e-31	0.209402	0.345	0.099	1.04382e-26	2	RIC3
C16orf45	6.75659e-31	0.164994	0.256	0.051	1.25112e-26	2	C16orf45
RPS12	1.46846e-30	0.135209	1	0.998	2.71915e-26	2	RPS12
MDFI	1.52611e-30	0.178967	0.324	0.088	2.82589e-26	2	MDFI
IDS	1.58033e-30	0.37856	0.635	0.35	2.9263e-26	2	IDS
ITM2B	1.63259e-30	0.291654	0.983	0.94	3.02307e-26	2	ITM2B
TSC22D3	2.50412e-30	0.26902	0.389	0.127	4.63689e-26	2	TSC22D3
MEIS1	3.53607e-30	0.233623	0.399	0.137	6.54774e-26	2	MEIS1
LRBA	5.50036e-30	0.318702	0.669	0.4	1.0185e-25	2	LRBA
NOP531	5.75383e-30	0.23797	1	0.985	1.06544e-25	2	NOP53
RALA	6.00866e-30	0.31701	0.58	0.31	1.11262e-25	2	RALA
HSP90AB1	1.03751e-29	0.252991	0.997	0.986	1.92117e-25	2	HSP90AB1
HSD17B12	1.18456e-29	0.296488	0.775	0.533	2.19344e-25	2	HSD17B12
TMEM246	1.92731e-29	0.359797	0.399	0.151	3.56881e-25	2	TMEM246
MIR155HG	2.13033e-29	0.253441	0.396	0.14	3.94473e-25	2	MIR155HG
TAOK3	2.29911e-29	0.340192	0.867	0.709	4.25726e-25	2	TAOK3
ETS2	3.2539e-29	0.36728	0.628	0.361	6.02524e-25	2	ETS2
PBX1	5.32777e-29	0.264878	0.406	0.146	9.86544e-25	2	PBX1
CD371	5.60784e-29	0.295181	0.997	0.964	1.0384e-24	2	CD37
TMEM163	9.13208e-29	0.205725	0.338	0.103	1.69099e-24	2	TMEM163
RIPOR3	1.62662e-28	0.158946	0.229	0.045	3.012e-24	2	RIPOR3
CTSF	2.25995e-28	0.324533	0.669	0.434	4.18475e-24	2	CTSF
PCBD1	2.29228e-28	0.345289	0.788	0.627	4.24462e-24	2	PCBD1
C1orf54	3.04638e-28	0.238402	0.352	0.114	5.64098e-24	2	C1orf54
BAALC	4.95279e-28	0.291303	0.56	0.272	9.17108e-24	2	BAALC
PDLIM2	5.94909e-28	0.293962	0.611	0.338	1.10159e-23	2	PDLIM2
RBM39	7.75322e-28	0.311268	0.932	0.845	1.43566e-23	2	RBM39
RPL35A1	7.75402e-28	0.127997	1	0.995	1.43581e-23	2	RPL35A
2019-09-02	1.2063e-27	0.317373	0.754	0.513	2.2337e-23	2	2019-09-02
MSI2	1.31467e-27	0.340626	0.843	0.672	2.43437e-23	2	MSI2
ZBTB20	1.57822e-27	0.408799	0.645	0.389	2.92239e-23	2	ZBTB20
CD4	2.11142e-27	0.135308	0.201	0.035	3.90971e-23	2	CD4
PLD3	4.42596e-27	0.315916	0.57	0.323	8.19555e-23	2	PLD3
PTK2	4.43079e-27	0.135584	0.184	0.028	8.20449e-23	2	PTK2
CHST13	7.29078e-27	0.238668	0.396	0.157	1.35003e-22	2	CHST13
DUSP1	8.41828e-27	0.706062	0.785	0.627	1.55881e-22	2	DUSP1
SORBS3	1.19688e-26	0.247446	0.396	0.155	2.21627e-22	2	SORBS3
RPL7A	1.29588e-26	0.121816	1	0.994	2.39958e-22	2	RPL7A
PDE6G	2.84309e-26	0.24534	0.403	0.165	5.26455e-22	2	PDE6G
EBPL	6.53734e-26	0.26325	0.993	0.969	1.21052e-21	2	EBPL
ESAM	7.39929e-26	0.154501	0.259	0.065	1.37013e-21	2	ESAM
FIS1	1.1426e-25	0.315642	0.908	0.767	2.11575e-21	2	FIS1
ANXA3	1.16742e-25	0.106614	0.154	0.019	2.16171e-21	2	ANXA3
VAMP5	1.87496e-25	0.306392	0.853	0.655	3.47187e-21	2	VAMP5
CRABP1	2.60632e-25	0.198527	0.348	0.12	4.82613e-21	2	CRABP1
SERPINB9	2.89581e-25	0.142931	0.215	0.044	5.36217e-21	2	SERPINB9
SRSF5	3.66622e-25	0.274107	0.993	0.968	6.78873e-21	2	SRSF5
CHRM3	5.55281e-25	0.116579	0.188	0.033	1.02821e-20	2	CHRM3
TACC1	5.62498e-25	0.269074	0.543	0.291	1.04158e-20	2	TACC1
PIM1	5.73933e-25	0.266712	0.546	0.268	1.06275e-20	2	PIM1
CD151	1.37033e-24	0.252407	0.464	0.215	2.53744e-20	2	CD151
LRP10	1.39066e-24	0.182351	0.294	0.089	2.57508e-20	2	LRP10
CCT3	2.10642e-24	0.314871	0.884	0.778	3.90046e-20	2	CCT3
NDFIP1	2.26428e-24	0.282551	0.785	0.585	4.19277e-20	2	NDFIP1
RGS19	3.21224e-24	0.303694	0.689	0.476	5.94811e-20	2	RGS19
SUCLG2	4.01925e-24	0.160736	0.256	0.07	7.44245e-20	2	SUCLG2
AL031777.3	7.16433e-24	0.396645	0.457	0.219	1.32662e-19	2	AL031777.3
GMFG	7.48019e-24	0.281343	1	0.971	1.38511e-19	2	GMFG
KCNQ1OT1	1.04635e-23	0.358994	0.573	0.31	1.93752e-19	2	KCNQ1OT1
LUC7L3	1.78405e-23	0.261133	0.966	0.92	3.30353e-19	2	LUC7L3
LINC01122	2.39464e-23	0.178062	0.297	0.091	4.43415e-19	2	LINC01122
ERICH1	3.29135e-23	0.312671	0.686	0.482	6.09459e-19	2	ERICH1
FHL1	3.93811e-23	0.31962	0.676	0.474	7.29219e-19	2	FHL1
IFITM2	4.25905e-23	0.31043	0.959	0.912	7.88648e-19	2	IFITM2
SYPL1	5.63836e-23	0.288417	0.942	0.854	1.04406e-18	2	SYPL1
KRT8	6.55603e-23	0.294638	0.73	0.53	1.21398e-18	2	KRT8
LINC01436	1.22131e-22	0.200395	0.297	0.097	2.2615e-18	2	LINC01436
GPR146	1.3711e-22	0.184532	0.297	0.094	2.53886e-18	2	GPR146
CAPN2	1.56447e-22	0.228648	0.464	0.231	2.89693e-18	2	CAPN2
BNIP3L	1.69407e-22	0.294889	0.696	0.495	3.13691e-18	2	BNIP3L
GUCY1B1	1.73086e-22	0.183072	0.341	0.127	3.20504e-18	2	GUCY1B1
PRAME	3.00544e-22	0.180355	0.362	0.139	5.56517e-18	2	PRAME
RPL24	3.64401e-22	0.129512	1	0.988	6.74761e-18	2	RPL24
RAC1	4.75848e-22	0.274271	0.904	0.816	8.81129e-18	2	RAC1
TUBA1A	6.37289e-22	0.351069	0.758	0.567	1.18007e-17	2	TUBA1A
BCAM	8.43106e-22	0.144217	0.232	0.061	1.56118e-17	2	BCAM
QPRT	1.2725e-21	0.224248	0.423	0.196	2.35629e-17	2	QPRT
CD1641	1.71184e-21	0.262867	0.976	0.901	3.16981e-17	2	CD164
PPM1N	2.83952e-21	0.164703	0.246	0.07	5.25795e-17	2	PPM1N
PLCB4	2.96516e-21	0.133237	0.215	0.053	5.49058e-17	2	PLCB4
RTN2	3.05705e-21	0.161197	0.266	0.083	5.66073e-17	2	RTN2
C3orf80	3.22362e-21	0.23459	0.416	0.196	5.96918e-17	2	C3orf80
TOMM7	4.92132e-21	0.201634	0.993	0.983	9.1128e-17	2	TOMM7
NKAIN2	5.07153e-21	0.124045	0.208	0.05	9.39095e-17	2	NKAIN2
MCUB	7.75494e-21	0.164753	0.369	0.146	1.43598e-16	2	MCUB
NPDC1	7.88491e-21	0.287436	0.867	0.728	1.46005e-16	2	NPDC1
TNFRSF14	7.89955e-21	0.287403	0.655	0.453	1.46276e-16	2	TNFRSF14
GIMAP1	8.93099e-21	0.18567	0.317	0.117	1.65375e-16	2	GIMAP1
TPM1	1.16025e-20	0.208999	0.491	0.237	2.14843e-16	2	TPM1
C8orf59	1.19344e-20	0.257249	0.973	0.912	2.20989e-16	2	C8orf59
GSN	1.32366e-20	0.267847	0.635	0.43	2.45103e-16	2	GSN
ENG	1.98161e-20	0.225251	0.427	0.208	3.66935e-16	2	ENG
2019-09-11	2.19527e-20	0.273222	0.573	0.363	4.06499e-16	2	2019-09-11
CALN1	2.8328e-20	0.222954	0.389	0.176	5.2455e-16	2	CALN1
LTB	5.82214e-20	0.177101	0.212	0.053	1.07809e-15	2	LTB
DRAM1	6.85511e-20	0.1687	0.294	0.108	1.26936e-15	2	DRAM1
RHOC	7.40141e-20	0.234678	0.481	0.262	1.37052e-15	2	RHOC
TPST2	7.6203e-20	0.244441	0.604	0.397	1.41105e-15	2	TPST2
SPTBN1	9.24435e-20	0.167799	0.399	0.181	1.71178e-15	2	SPTBN1
PPP1R14A	1.0032e-19	0.133814	0.3	0.1	1.85762e-15	2	PPP1R14A
PTTG1IP	1.11371e-19	0.293567	0.689	0.522	2.06226e-15	2	PTTG1IP
CAPZA2	1.12602e-19	0.270598	0.768	0.619	2.08505e-15	2	CAPZA2
HSP90B1	1.14418e-19	0.228686	0.887	0.762	2.11869e-15	2	HSP90B1
C6orf141	1.21205e-19	0.125712	0.171	0.036	2.24436e-15	2	C6orf141
ARID5B	1.34835e-19	0.243627	0.328	0.126	2.49675e-15	2	ARID5B
KRT18	1.63643e-19	0.310031	0.833	0.695	3.03018e-15	2	KRT18
STOM	1.81122e-19	0.230216	0.631	0.433	3.35384e-15	2	STOM
UQCRB	2.28882e-19	0.161091	1	0.987	4.2382e-15	2	UQCRB
MPHOSPH8	2.41427e-19	0.247184	0.785	0.632	4.47051e-15	2	MPHOSPH8
PKM	2.80427e-19	0.283822	0.925	0.779	5.19266e-15	2	PKM
SPOCK2	2.81316e-19	0.224745	0.389	0.186	5.20914e-15	2	SPOCK2
SELENOM	3.14341e-19	0.160367	0.256	0.08	5.82066e-15	2	SELENOM
PRDX4	3.1584e-19	0.19943	0.604	0.326	5.8484e-15	2	PRDX4
HMGA2	3.74463e-19	0.165083	0.27	0.094	6.93393e-15	2	HMGA2
SERPINB6	4.81617e-19	0.272575	0.904	0.785	8.91811e-15	2	SERPINB6
AIF1	5.61924e-19	0.219131	1	0.974	1.04051e-14	2	AIF1
INPP4B	7.90902e-19	0.103517	0.184	0.044	1.46451e-14	2	INPP4B
ZNF467	1.13094e-18	0.173646	0.352	0.148	2.09417e-14	2	ZNF467
TMOD1	1.15448e-18	0.111279	0.222	0.065	2.13775e-14	2	TMOD1
TMEM92	1.26218e-18	0.108675	0.191	0.046	2.33718e-14	2	TMEM92
CRYGD	2.1978e-18	0.277831	0.751	0.617	4.06968e-14	2	CRYGD
RRAS	2.62313e-18	0.100893	0.16	0.034	4.85725e-14	2	RRAS
PTGIR	2.74297e-18	0.215358	0.328	0.137	5.07916e-14	2	PTGIR
RAB13	3.83958e-18	0.264397	0.792	0.622	7.10976e-14	2	RAB13
COCH	3.86884e-18	0.193079	0.352	0.155	7.16393e-14	2	COCH
POU2F2	5.08815e-18	0.185567	0.307	0.12	9.42173e-14	2	POU2F2
QPCT	5.77779e-18	0.127142	0.181	0.045	1.06987e-13	2	QPCT
IQGAP2	8.16931e-18	0.303525	0.645	0.482	1.51271e-13	2	IQGAP2
IGHM	1.0661e-17	0.264595	0.744	0.558	1.97409e-13	2	IGHM
SOCS3	1.24848e-17	0.335306	0.365	0.168	2.31181e-13	2	SOCS3
CDIPT	2.18405e-17	0.223969	0.614	0.44	4.04421e-13	2	CDIPT
CNN3	2.32607e-17	0.170121	0.348	0.157	4.30718e-13	2	CNN3
HACD1	2.90273e-17	0.227618	0.529	0.322	5.37498e-13	2	HACD1
UBR5-AS1	3.27935e-17	0.224969	0.43	0.231	6.07236e-13	2	UBR5-AS1
ARMCX3	4.24505e-17	0.200694	0.505	0.305	7.86055e-13	2	ARMCX3
BIN2	6.03765e-17	0.258152	0.751	0.596	1.11799e-12	2	BIN2
SPATS2L	7.07829e-17	0.13429	0.201	0.059	1.31069e-12	2	SPATS2L
MBOAT7	7.68551e-17	0.256142	0.727	0.583	1.42313e-12	2	MBOAT7
EPHX2	7.83954e-17	0.176448	0.341	0.155	1.45165e-12	2	EPHX2
LY6E	7.84794e-17	0.232621	0.959	0.883	1.4532e-12	2	LY6E
MYCT1	8.35678e-17	0.205129	0.522	0.308	1.54743e-12	2	MYCT1
CCNDBP1	9.55193e-17	0.233742	0.703	0.549	1.76873e-12	2	CCNDBP1
MAGEF1	9.74891e-17	0.214911	0.447	0.256	1.80521e-12	2	MAGEF1
RPL38	1.22027e-16	0.108871	1	0.993	2.25957e-12	2	RPL38
AES	1.22971e-16	0.242979	0.7	0.556	2.27705e-12	2	AES
ATF4	1.38754e-16	0.244375	0.887	0.81	2.56931e-12	2	ATF4
LEPROT	1.48861e-16	0.269425	0.775	0.653	2.75647e-12	2	LEPROT
SERPINE2	1.85242e-16	0.195342	0.488	0.285	3.43013e-12	2	SERPINE2
ACSM3	2.03634e-16	0.253354	0.44	0.252	3.77068e-12	2	ACSM3
SKAP1	2.22876e-16	0.224368	0.427	0.236	4.12699e-12	2	SKAP1
SYTL4	2.61377e-16	0.10887	0.188	0.052	4.83991e-12	2	SYTL4
SERPINI1	2.62358e-16	0.110803	0.171	0.044	4.85808e-12	2	SERPINI1
NPM2	3.00361e-16	0.171351	0.386	0.187	5.56179e-12	2	NPM2
ALDOC	3.88313e-16	0.163654	0.317	0.14	7.19039e-12	2	ALDOC
ARL6IP4	8.71245e-16	0.224949	0.962	0.915	1.61328e-11	2	ARL6IP4
N4BP2L2	8.73312e-16	0.226854	0.874	0.81	1.61711e-11	2	N4BP2L2
KDELR1	9.04007e-16	0.214903	0.846	0.74	1.67395e-11	2	KDELR1
VASP	9.12353e-16	0.236606	0.638	0.478	1.6894e-11	2	VASP
ANXA6	1.07252e-15	0.219609	0.577	0.401	1.98599e-11	2	ANXA6
PHF14	1.1561e-15	0.226291	0.765	0.629	2.14075e-11	2	PHF14
TPD52	1.19254e-15	0.206137	0.502	0.325	2.20822e-11	2	TPD52
ICAM2	1.23885e-15	0.240447	0.601	0.44	2.29398e-11	2	ICAM2
NDUFC1	1.27916e-15	0.229254	0.86	0.746	2.36863e-11	2	NDUFC1
NSD3	1.49071e-15	0.225933	0.754	0.587	2.76034e-11	2	NSD3
RALB	1.63932e-15	0.225052	0.549	0.372	3.03553e-11	2	RALB
ICAM3	1.64536e-15	0.197391	0.976	0.95	3.04671e-11	2	ICAM3
HOXB5	1.95676e-15	0.143429	0.256	0.097	3.62334e-11	2	HOXB5
NBEAL1	2.00456e-15	0.243425	0.86	0.798	3.71184e-11	2	NBEAL1
PTP4A3	2.1885e-15	0.142654	0.276	0.114	4.05245e-11	2	PTP4A3
DCTD	2.48546e-15	0.190141	0.614	0.431	4.60232e-11	2	DCTD
HIST2H2BE	2.8051e-15	0.240752	0.567	0.37	5.1942e-11	2	HIST2H2BE
REC8	3.65678e-15	0.219785	0.625	0.433	6.77126e-11	2	REC8
ZMYND8	4.98005e-15	0.178729	0.454	0.257	9.22156e-11	2	ZMYND8
PARP1	6.02353e-15	0.210084	0.877	0.789	1.11538e-10	2	PARP1
RNASET2	6.96215e-15	0.21514	0.809	0.657	1.28918e-10	2	RNASET2
GSTM3	9.86797e-15	0.215164	0.42	0.245	1.82725e-10	2	GSTM3
HLA-DMB	9.91657e-15	0.177298	0.369	0.193	1.83625e-10	2	HLA-DMB
ANGPT1	1.12112e-14	0.207469	0.526	0.324	2.07599e-10	2	ANGPT1
RAPGEF2	1.18716e-14	0.142239	0.208	0.07	2.19827e-10	2	RAPGEF2
CAMK1D	1.28073e-14	0.195941	0.328	0.159	2.37154e-10	2	CAMK1D
JUN	1.2964e-14	0.496293	0.84	0.756	2.40055e-10	2	JUN
SSB	1.63202e-14	0.211339	0.939	0.806	3.02201e-10	2	SSB
DUSP6	1.63203e-14	0.188651	0.406	0.219	3.02202e-10	2	DUSP6
IQSEC3	2.14844e-14	0.150306	0.307	0.141	3.97827e-10	2	IQSEC3
GCNT2	2.26248e-14	0.100355	0.184	0.057	4.18944e-10	2	GCNT2
ZFP36L21	2.58013e-14	0.210156	0.986	0.982	4.77762e-10	2	ZFP36L2
TAF7	2.71728e-14	0.218419	0.891	0.807	5.03159e-10	2	TAF7
DDX5	3.14798e-14	0.194316	0.986	0.935	5.82912e-10	2	DDX5
LTBP4	3.26128e-14	0.18923	0.437	0.265	6.03891e-10	2	LTBP4
CTSB	3.30655e-14	0.186678	0.604	0.437	6.12275e-10	2	CTSB
PIP4P2	3.45421e-14	0.159947	0.314	0.151	6.39615e-10	2	PIP4P2
CD63	4.38768e-14	0.187086	0.945	0.887	8.12466e-10	2	CD63
ASGR1	4.73941e-14	0.148963	0.311	0.146	8.77596e-10	2	ASGR1
RGS10	4.84111e-14	0.224676	0.874	0.799	8.96428e-10	2	RGS10
PLPBP	5.81221e-14	0.223503	0.57	0.408	1.07625e-09	2	PLPBP
TCEAL4	6.08104e-14	0.21014	0.805	0.695	1.12603e-09	2	TCEAL4
GFOD1	6.087e-14	0.134057	0.205	0.071	1.12713e-09	2	GFOD1
MTCH1	7.64544e-14	0.187291	0.635	0.467	1.41571e-09	2	MTCH1
FXYD6	1.06208e-13	0.194013	0.444	0.255	1.96666e-09	2	FXYD6
NUDT2	1.1391e-13	0.194283	0.549	0.374	2.10928e-09	2	NUDT2
TIE1	1.38491e-13	0.101602	0.16	0.046	2.56444e-09	2	TIE1
BCL2A1	1.44134e-13	0.140772	0.273	0.117	2.66893e-09	2	BCL2A1
FKBP10	1.79916e-13	0.112783	0.212	0.076	3.33151e-09	2	FKBP10
CLDN15	2.75401e-13	0.191131	0.522	0.347	5.09961e-09	2	CLDN15
RSF1	2.78646e-13	0.194098	0.655	0.508	5.15969e-09	2	RSF1
RABGAP1	2.81825e-13	0.124869	0.3	0.139	5.21855e-09	2	RABGAP1
PROCR	3.20191e-13	0.104606	0.167	0.051	5.92897e-09	2	PROCR
CREG1	3.58341e-13	0.209282	0.85	0.754	6.6354e-09	2	CREG1
SMC4	4.05889e-13	0.225091	0.727	0.6	7.51585e-09	2	SMC4
ID1	4.66919e-13	0.120639	0.188	0.062	8.64594e-09	2	ID1
HLA-B	4.89172e-13	0.174151	1	0.99	9.058e-09	2	HLA-B
BEX3	4.94258e-13	0.219947	0.928	0.912	9.15218e-09	2	BEX3
BPTF	6.11388e-13	0.221165	0.631	0.494	1.13211e-08	2	BPTF
CHCHD7	7.32302e-13	0.189394	0.686	0.546	1.356e-08	2	CHCHD7
COPS5	8.512e-13	0.185228	0.741	0.584	1.57617e-08	2	COPS5
SLA	9.40198e-13	0.198257	0.457	0.288	1.74096e-08	2	SLA
GRINA	1.00146e-12	0.18363	0.543	0.392	1.85441e-08	2	GRINA
DERL1	1.10116e-12	0.192215	0.556	0.41	2.03902e-08	2	DERL1
CAVIN2	1.13136e-12	0.1823	0.437	0.267	2.09493e-08	2	CAVIN2
APP	1.18892e-12	0.190456	0.638	0.518	2.20153e-08	2	APP
TSC22D1	1.35584e-12	0.192664	0.758	0.587	2.5106e-08	2	TSC22D1
RGL2	1.50341e-12	0.141681	0.317	0.162	2.78386e-08	2	RGL2
RGP1	1.616e-12	0.161609	0.345	0.187	2.99234e-08	2	RGP1
EIF4A21	1.91293e-12	0.1905	0.993	0.949	3.54218e-08	2	EIF4A2
TMEM91	1.92284e-12	0.176587	0.403	0.228	3.56052e-08	2	TMEM91
OFD1	1.9436e-12	0.195563	0.59	0.441	3.59896e-08	2	OFD1
SNHG19	2.2077e-12	0.163735	0.689	0.506	4.08799e-08	2	SNHG19
TFDP2	2.37968e-12	0.215171	0.71	0.629	4.40645e-08	2	TFDP2
TPBG	2.43854e-12	0.126128	0.259	0.114	4.51544e-08	2	TPBG
RDX	2.5733e-12	0.198755	0.478	0.321	4.76498e-08	2	RDX
F2R	2.58945e-12	0.211797	0.389	0.232	4.79489e-08	2	F2R
FAM30A1	2.72188e-12	0.264127	0.942	0.897	5.0401e-08	2	FAM30A
TYW3	2.76897e-12	0.211272	0.444	0.292	5.1273e-08	2	TYW3
ST131	2.9271e-12	0.178476	0.99	0.962	5.42011e-08	2	ST13
SFXN3	3.3109e-12	0.128651	0.215	0.083	6.13079e-08	2	SFXN3
SUSD3	3.62903e-12	0.194676	0.526	0.365	6.71987e-08	2	SUSD3
EEF21	3.982e-12	0.126567	1	0.986	7.37347e-08	2	EEF2
FCHO1	4.64745e-12	0.135214	0.263	0.119	8.60568e-08	2	FCHO1
SPOCK3	4.96577e-12	0.104579	0.198	0.073	9.19511e-08	2	SPOCK3
DDX17	5.13785e-12	0.186954	0.761	0.66	9.51375e-08	2	DDX17
PRPF6	5.26332e-12	0.19351	0.717	0.616	9.74609e-08	2	PRPF6
PGRMC1	5.5627e-12	0.152127	0.509	0.353	1.03004e-07	2	PGRMC1
JUP	6.60384e-12	0.172011	0.495	0.328	1.22283e-07	2	JUP
LPIN1	7.29826e-12	0.144246	0.433	0.268	1.35142e-07	2	LPIN1
ATP6V0A1	7.48477e-12	0.113657	0.212	0.083	1.38595e-07	2	ATP6V0A1
LMNA	7.73362e-12	0.142289	0.188	0.063	1.43203e-07	2	LMNA
VPS51	8.89106e-12	0.207328	0.802	0.74	1.64636e-07	2	VPS51
LIMD2	9.34055e-12	0.167825	0.949	0.9	1.72959e-07	2	LIMD2
SPINT2	1.02025e-11	0.183655	0.928	0.891	1.88919e-07	2	SPINT2
THOC2	1.05471e-11	0.187576	0.614	0.463	1.953e-07	2	THOC2
SLU7	1.07126e-11	0.204521	0.553	0.431	1.98365e-07	2	SLU7
F2RL1	1.07341e-11	0.119463	0.28	0.131	1.98763e-07	2	F2RL1
SNAP23	1.44305e-11	0.171936	0.601	0.459	2.6721e-07	2	SNAP23
PAIP2	1.98445e-11	0.195564	0.894	0.847	3.67461e-07	2	PAIP2
AL590226.1	2.18883e-11	0.157681	0.28	0.139	4.05306e-07	2	AL590226.1
MMRN1	2.3412e-11	0.111964	0.229	0.096	4.3352e-07	2	MMRN1
SERPING1	2.40222e-11	0.166811	0.474	0.323	4.4482e-07	2	SERPING1
MTDH	2.60269e-11	0.168127	0.939	0.891	4.8194e-07	2	MTDH
MAP4K2	2.67502e-11	0.170531	0.498	0.351	4.95334e-07	2	MAP4K2
S100A4	2.75527e-11	0.145498	0.843	0.808	5.10194e-07	2	S100A4
SQLE	2.83395e-11	0.205554	0.403	0.251	5.24762e-07	2	SQLE
HLA-DOA	2.99771e-11	0.108251	0.232	0.101	5.55086e-07	2	HLA-DOA
UBXN1	3.06484e-11	0.185048	0.908	0.871	5.67517e-07	2	UBXN1
CASP8	3.34028e-11	0.185786	0.474	0.334	6.18519e-07	2	CASP8
VAMP2	3.98154e-11	0.196019	0.819	0.763	7.37262e-07	2	VAMP2
BEX1	4.4429e-11	0.280402	0.655	0.511	8.22693e-07	2	BEX1
GSDMD	4.93278e-11	0.173114	0.744	0.649	9.13403e-07	2	GSDMD
PPP2R2A	5.99836e-11	0.195051	0.498	0.373	1.11072e-06	2	PPP2R2A
CD40	6.46151e-11	0.103036	0.215	0.09	1.19648e-06	2	CD40
OTUD6B-AS1	6.99899e-11	0.234955	0.642	0.525	1.296e-06	2	OTUD6B-AS1
NTPCR	7.893e-11	0.169435	0.495	0.355	1.46155e-06	2	NTPCR
CCDC25	9.97685e-11	0.176559	0.577	0.434	1.84741e-06	2	CCDC25
C2orf88	1.03787e-10	0.11593	0.232	0.104	1.92182e-06	2	C2orf88
PHACTR4	1.04284e-10	0.176269	0.352	0.208	1.93102e-06	2	PHACTR4
MFAP2	1.12673e-10	0.115551	0.188	0.073	2.08638e-06	2	MFAP2
SLC1A4	1.15671e-10	0.114223	0.218	0.096	2.14187e-06	2	SLC1A4
SCARF1	1.20327e-10	0.127896	0.331	0.183	2.22809e-06	2	SCARF1
MTPN	1.39769e-10	0.171077	0.683	0.555	2.5881e-06	2	MTPN
HIST1H4B	1.4039e-10	0.140279	0.273	0.136	2.59961e-06	2	HIST1H4B
PSAP	1.59657e-10	0.199793	0.833	0.771	2.95637e-06	2	PSAP
SNTB1	1.60091e-10	0.141094	0.328	0.183	2.96441e-06	2	SNTB1
C2orf74	1.67372e-10	0.155283	0.396	0.257	3.09922e-06	2	C2orf74
ATRX	1.71446e-10	0.185103	0.761	0.652	3.17467e-06	2	ATRX
ILF3-DT	1.96333e-10	0.167194	0.655	0.541	3.6355e-06	2	ILF3-DT
IPO11	2.23778e-10	0.102332	0.232	0.106	4.1437e-06	2	IPO11
FCER1A	2.31919e-10	0.524508	0.198	0.081	4.29444e-06	2	FCER1A
KMT2E	2.62031e-10	0.167394	0.744	0.655	4.85203e-06	2	KMT2E
GPSM3	3.01483e-10	0.184336	0.734	0.657	5.58257e-06	2	GPSM3
AKAP9	3.09449e-10	0.194177	0.71	0.631	5.73006e-06	2	AKAP9
H1FX	3.10472e-10	0.213886	0.823	0.765	5.74901e-06	2	H1FX
HSPG2	3.23537e-10	0.110848	0.195	0.081	5.99093e-06	2	HSPG2
TRPV2	3.47047e-10	0.120704	0.334	0.193	6.42627e-06	2	TRPV2
KTN1	3.57678e-10	0.188239	0.829	0.735	6.62313e-06	2	KTN1
TESPA1	3.73264e-10	0.169224	0.577	0.449	6.91172e-06	2	TESPA1
CYSLTR1	3.81543e-10	0.127385	0.283	0.147	7.06503e-06	2	CYSLTR1
ADGRG1	3.81962e-10	0.146278	0.437	0.288	7.07278e-06	2	ADGRG1
TUSC3	3.87182e-10	0.109743	0.229	0.107	7.16944e-06	2	TUSC3
GPAT3	3.93483e-10	0.101438	0.232	0.104	7.28612e-06	2	GPAT3
SPATS2	4.35044e-10	0.158424	0.43	0.29	8.05571e-06	2	SPATS2
ATP6V0E2	4.63616e-10	0.128811	0.307	0.174	8.58478e-06	2	ATP6V0E2
SMIM29	4.71102e-10	0.110579	0.283	0.144	8.72339e-06	2	SMIM29
AKAP13	4.89062e-10	0.159384	0.481	0.343	9.05596e-06	2	AKAP13
FOSB	5.54373e-10	0.232677	0.372	0.223	1.02653e-05	2	FOSB
ROBO4	5.70233e-10	0.14045	0.294	0.155	1.0559e-05	2	ROBO4
HIST1H4H	5.94174e-10	0.137216	0.242	0.116	1.10023e-05	2	HIST1H4H
C19orf66	6.57346e-10	0.169071	0.461	0.326	1.21721e-05	2	C19orf66
DEPTOR	6.76613e-10	0.142788	0.369	0.227	1.25289e-05	2	DEPTOR
DOK4	6.85558e-10	0.109746	0.229	0.107	1.26945e-05	2	DOK4
MFNG	7.32373e-10	0.178898	0.693	0.6	1.35613e-05	2	MFNG
AL391807.1	7.36692e-10	0.126952	0.27	0.136	1.36413e-05	2	AL391807.1
HSF1	7.55817e-10	0.190308	0.584	0.493	1.39955e-05	2	HSF1
ZSCAN18	7.56726e-10	0.160319	0.444	0.309	1.40123e-05	2	ZSCAN18
NEIL2	7.68989e-10	0.147806	0.345	0.21	1.42394e-05	2	NEIL2
ASMTL	7.69529e-10	0.144805	0.437	0.292	1.42494e-05	2	ASMTL
HMBOX1	8.05571e-10	0.149402	0.392	0.26	1.49168e-05	2	HMBOX1
HLA-C	9.30714e-10	0.16508	0.986	0.97	1.7234e-05	2	HLA-C
TATDN1	9.38616e-10	0.199936	0.703	0.632	1.73803e-05	2	TATDN1
CCPG1	9.57819e-10	0.156667	0.355	0.22	1.77359e-05	2	CCPG1
PINK1	9.60301e-10	0.101872	0.212	0.094	1.77819e-05	2	PINK1
CHMP3	9.60495e-10	0.177086	0.549	0.447	1.77855e-05	2	CHMP3
ROCK1	1.10809e-09	0.168732	0.676	0.576	2.05184e-05	2	ROCK1
PHYKPL	1.18687e-09	0.162658	0.454	0.324	2.19773e-05	2	PHYKPL
UCHL11	1.27486e-09	0.215922	0.416	0.282	2.36066e-05	2	UCHL1
TNFAIP8L1	1.31114e-09	0.122236	0.287	0.156	2.42783e-05	2	TNFAIP8L1
SKP1	1.38026e-09	0.162892	0.976	0.952	2.55582e-05	2	SKP1
QTRT1	1.612e-09	0.160602	0.608	0.486	2.98493e-05	2	QTRT1
BTN3A2	1.81031e-09	0.19074	0.505	0.384	3.35215e-05	2	BTN3A2
CPNE3	1.81272e-09	0.156258	0.488	0.359	3.35661e-05	2	CPNE3
EIF3J-DT	1.83889e-09	0.133928	0.413	0.271	3.40507e-05	2	EIF3J-DT
HDAC5	1.84308e-09	0.140321	0.379	0.236	3.41283e-05	2	HDAC5
SMIM15	1.91394e-09	0.160936	0.549	0.448	3.54404e-05	2	SMIM15
HOXA9	1.95006e-09	0.172933	0.584	0.462	3.61093e-05	2	HOXA9
CDKN1C	1.95066e-09	0.120628	0.198	0.086	3.61203e-05	2	CDKN1C
UROD	2.00851e-09	0.154354	0.765	0.674	3.71916e-05	2	UROD
MAF1	2.04195e-09	0.161394	0.792	0.699	3.78108e-05	2	MAF1
CNOT7	2.2463e-09	0.163049	0.754	0.663	4.15947e-05	2	CNOT7
GIMAP7	2.25716e-09	0.126015	0.232	0.112	4.17959e-05	2	GIMAP7
CLK1	2.25847e-09	0.165335	0.491	0.366	4.182e-05	2	CLK1
SEC63	2.43431e-09	0.172184	0.57	0.459	4.50761e-05	2	SEC63
SPOP	2.54556e-09	0.152132	0.522	0.398	4.71361e-05	2	SPOP
HNRNPH3	2.78523e-09	0.191664	0.823	0.735	5.15742e-05	2	HNRNPH3
PRPF38B	2.97911e-09	0.175723	0.706	0.626	5.51642e-05	2	PRPF38B
CLK4	3.24913e-09	0.139574	0.287	0.16	6.01642e-05	2	CLK4
CTNNA1	3.50539e-09	0.143792	0.365	0.232	6.49093e-05	2	CTNNA1
HIST2H2AC	4.21047e-09	0.125009	0.338	0.205	7.79653e-05	2	HIST2H2AC
SULT1C4	4.65933e-09	0.101515	0.212	0.098	8.62768e-05	2	SULT1C4
VSIR	5.37511e-09	0.158718	0.529	0.397	9.95309e-05	2	VSIR
ENY2	5.87919e-09	0.146854	0.894	0.831	0.000108865	2	ENY2
OAZ2	6.73924e-09	0.145043	0.553	0.445	0.00012479	2	OAZ2
P3H4	6.98971e-09	0.105023	0.27	0.146	0.000129428	2	P3H4
SNHG8	7.22854e-09	0.139822	0.997	0.978	0.000133851	2	SNHG8
STAT5A	7.59317e-09	0.158844	0.679	0.598	0.000140603	2	STAT5A
BAG6	8.04561e-09	0.134744	0.464	0.333	0.00014898	2	BAG6
STAG2	8.08704e-09	0.132865	0.294	0.168	0.000149748	2	STAG2
PNRC11	8.78902e-09	0.173067	0.928	0.855	0.000162746	2	PNRC1
ASB9	8.97288e-09	0.114858	0.307	0.183	0.000166151	2	ASB9
LRRFIP2	9.04979e-09	0.145717	0.451	0.331	0.000167575	2	LRRFIP2
MINCR	9.33241e-09	0.134016	0.314	0.191	0.000172808	2	MINCR
SELENOW	9.61574e-09	0.178815	0.689	0.593	0.000178055	2	SELENOW
SAT2	9.9382e-09	0.149784	0.567	0.461	0.000184026	2	SAT2
RGS14	1.00193e-08	0.124061	0.369	0.239	0.000185528	2	RGS14
ORAI2	1.01332e-08	0.171105	0.611	0.495	0.000187636	2	ORAI2
RASSF1	1.04725e-08	0.160588	0.659	0.548	0.000193919	2	RASSF1
DTX3	1.07179e-08	0.131137	0.3	0.174	0.000198464	2	DTX3
CD300LF	1.077e-08	0.123026	0.338	0.207	0.000199428	2	CD300LF
DNAJB2	1.18677e-08	0.110445	0.229	0.113	0.000219754	2	DNAJB2
INPP5D	1.20636e-08	0.155068	0.594	0.484	0.000223382	2	INPP5D
MAN1A2	1.20819e-08	0.161525	0.502	0.384	0.000223721	2	MAN1A2
PIM2	1.24992e-08	0.163537	0.249	0.133	0.000231447	2	PIM2
PPFIBP1	1.29068e-08	0.110914	0.242	0.125	0.000238996	2	PPFIBP1
LCP2	1.34616e-08	0.169675	0.41	0.295	0.000249268	2	LCP2
RASAL3	1.34668e-08	0.12125	0.389	0.251	0.000249364	2	RASAL3
LAPTM4A	1.44829e-08	0.137644	0.843	0.796	0.000268179	2	LAPTM4A
RPL7L1	1.4684e-08	0.133481	0.747	0.637	0.000271904	2	RPL7L1
SNHG12	1.55649e-08	0.156632	0.515	0.401	0.000288215	2	SNHG12
SLC3A2	1.58241e-08	0.134389	0.57	0.469	0.000293014	2	SLC3A2
ZRANB2	1.84384e-08	0.171724	0.71	0.627	0.000341423	2	ZRANB2
NUCB1	2.03786e-08	0.165833	0.652	0.553	0.000377351	2	NUCB1
XPC	2.05528e-08	0.136038	0.321	0.202	0.000380577	2	XPC
ACAP1	2.11244e-08	0.158129	0.788	0.736	0.000391161	2	ACAP1
ITSN2	2.17748e-08	0.148259	0.485	0.372	0.000403204	2	ITSN2
EIF5	2.23476e-08	0.202106	0.771	0.697	0.000413811	2	EIF5
BBX	2.31288e-08	0.158404	0.669	0.587	0.000428276	2	BBX
CD9	2.83085e-08	0.136202	0.44	0.314	0.000524189	2	CD9
AKR1C3	2.85585e-08	0.180117	0.638	0.552	0.000528819	2	AKR1C3
COMMD7	2.86505e-08	0.132882	0.768	0.714	0.000530522	2	COMMD7
UBC	3.00097e-08	0.188772	0.945	0.898	0.00055569	2	UBC
AHNAK	3.03471e-08	0.103093	0.188	0.086	0.000561938	2	AHNAK
ENO11	3.1082e-08	0.137732	1	0.983	0.000575546	2	ENO1
YPEL5	3.38692e-08	0.156959	0.556	0.445	0.000627156	2	YPEL5
TCF25	3.48815e-08	0.158798	0.846	0.769	0.000645901	2	TCF25
SNCA	3.48955e-08	0.146914	0.614	0.51	0.00064616	2	SNCA
KCNN4	3.58622e-08	0.145732	0.358	0.236	0.000664061	2	KCNN4
POLR2C	3.81762e-08	0.153642	0.57	0.47	0.000706909	2	POLR2C
ADAM8	3.89192e-08	0.162376	0.355	0.23	0.000720667	2	ADAM8
TCEA1	4.11661e-08	0.156929	0.805	0.766	0.000762272	2	TCEA1
HIST1H4E	4.32827e-08	0.208694	0.345	0.23	0.000801465	2	HIST1H4E
SLC39A1	5.09772e-08	0.138577	0.427	0.314	0.000943946	2	SLC39A1
TRAM1	5.28719e-08	0.177374	0.679	0.619	0.00097903	2	TRAM1
TSPAN31	5.61589e-08	0.124177	0.304	0.183	0.00103989	2	TSPAN31
DNAJA1	5.77121e-08	0.162792	0.737	0.642	0.00106865	2	DNAJA1
TFG	5.92387e-08	0.142789	0.522	0.426	0.00109692	2	TFG
BEX4	5.96051e-08	0.169943	0.771	0.727	0.00110371	2	BEX4
NBL1	6.1213e-08	0.153397	0.403	0.278	0.00113348	2	NBL1
USP15	6.63658e-08	0.150102	0.539	0.441	0.0012289	2	USP15
MGMT	6.69825e-08	0.187237	0.611	0.518	0.00124032	2	MGMT
RSBN1L	6.9505e-08	0.154261	0.567	0.475	0.00128702	2	RSBN1L
ANKRD28	7.04488e-08	0.21226	0.604	0.517	0.0013045	2	ANKRD28
CEP68	7.31943e-08	0.112146	0.379	0.252	0.00135534	2	CEP68
CRBN	7.73326e-08	0.159984	0.577	0.505	0.00143197	2	CRBN
CALM3	7.7658e-08	0.148311	0.833	0.716	0.00143799	2	CALM3
NOVA1	7.82472e-08	0.10339	0.201	0.101	0.0014489	2	NOVA1
CARD8	8.05172e-08	0.168883	0.461	0.357	0.00149094	2	CARD8
SWAP70	8.06828e-08	0.126786	0.294	0.176	0.001494	2	SWAP70
MEF2C	8.98254e-08	0.156399	0.567	0.434	0.0016633	2	MEF2C
PABPC11	9.40651e-08	0.10147	1	0.992	0.0017418	2	PABPC1
FERMT3	1.06591e-07	0.159905	0.621	0.526	0.00197374	2	FERMT3
TLN1	1.13866e-07	0.13344	0.502	0.385	0.00210846	2	TLN1
RSRP1	1.26118e-07	0.167489	0.744	0.685	0.00233533	2	RSRP1
AC090204.1	1.30953e-07	0.128026	0.324	0.208	0.00242485	2	AC090204.1
RBM25	1.34539e-07	0.162882	0.724	0.645	0.00249125	2	RBM25
AP2M1	1.35736e-07	0.141168	0.915	0.86	0.00251343	2	AP2M1
ZFYVE21	1.4056e-07	0.110986	0.3	0.186	0.00260275	2	ZFYVE21
FBXW9	1.41908e-07	0.121904	0.355	0.239	0.00262772	2	FBXW9
ADH5	1.44266e-07	0.153748	0.648	0.572	0.00267137	2	ADH5
AC008124.1	1.46217e-07	0.150513	0.485	0.384	0.00270751	2	AC008124.1
LINC02001	1.53758e-07	0.128018	0.372	0.254	0.00284713	2	LINC02001
GUCY1A1	1.55903e-07	0.117232	0.512	0.402	0.00288685	2	GUCY1A1
ATP1B1	1.56698e-07	0.146613	0.485	0.376	0.00290157	2	ATP1B1
CHMP2B	1.57966e-07	0.142822	0.498	0.4	0.00292506	2	CHMP2B
BISPR	1.61026e-07	0.100348	0.235	0.129	0.00298172	2	BISPR
ARHGAP22	1.66325e-07	0.1275	0.352	0.234	0.00307985	2	ARHGAP22
PKN1	1.94551e-07	0.12378	0.553	0.448	0.00360251	2	PKN1
AC245297.3	2.04364e-07	0.133636	0.608	0.535	0.00378421	2	AC245297.3
DAP	2.24118e-07	0.130064	0.481	0.376	0.00414998	2	DAP
GPRC5C	2.58462e-07	0.115546	0.263	0.151	0.00478593	2	GPRC5C
CPXM1	2.69628e-07	0.148563	0.512	0.409	0.00499269	2	CPXM1
COMT	2.95497e-07	0.140208	0.935	0.877	0.00547172	2	COMT
BMI1	2.96933e-07	0.106329	0.317	0.201	0.00549831	2	BMI1
CLIC2	3.17946e-07	0.107109	0.307	0.194	0.00588741	2	CLIC2
EI24	3.21204e-07	0.137903	0.618	0.535	0.00594773	2	EI24
KLHDC2	3.3085e-07	0.111742	0.584	0.482	0.00612634	2	KLHDC2
TWSG1	3.41956e-07	0.105735	0.28	0.173	0.006332	2	TWSG1
COX6C	3.54554e-07	0.104167	0.973	0.971	0.00656528	2	COX6C
CYB5R1	3.55236e-07	0.12208	0.304	0.196	0.0065779	2	CYB5R1
ABO	3.55588e-07	0.11948	0.294	0.183	0.00658442	2	ABO
REXO2	3.69123e-07	0.141585	0.655	0.582	0.00683505	2	REXO2
AC008105.3	3.83446e-07	0.101242	0.195	0.1	0.00710028	2	AC008105.3
TSEN34	3.96058e-07	0.134445	0.488	0.386	0.00733381	2	TSEN34
PFKL	4.03804e-07	0.156997	0.519	0.429	0.00747723	2	PFKL
PTPN6	4.07979e-07	0.129794	0.645	0.584	0.00755455	2	PTPN6
USP11	4.18646e-07	0.115939	0.433	0.323	0.00775206	2	USP11
RNF13	4.38239e-07	0.132626	0.41	0.297	0.00811487	2	RNF13
ARGLU1	4.58401e-07	0.153203	0.819	0.766	0.00848821	2	ARGLU1
UFSP2	4.62898e-07	0.102846	0.253	0.149	0.00857148	2	UFSP2
SEC62	4.75918e-07	0.108795	0.853	0.798	0.00881257	2	SEC62
CHD9	5.0096e-07	0.127179	0.71	0.632	0.00927628	2	CHD9
TERF1	5.2694e-07	0.121956	0.532	0.429	0.00975736	2	TERF1
PLTP	5.92398e-07	0.119098	0.41	0.292	0.0109694	2	PLTP
HHEX1	5.97928e-07	0.146653	0.788	0.719	0.0110718	2	HHEX
TWISTNB	6.05601e-07	0.179194	0.543	0.468	0.0112139	2	TWISTNB
SLC50A1	6.57267e-07	0.137093	0.471	0.369	0.0121706	2	SLC50A1
AP2A2	6.65909e-07	0.101226	0.253	0.15	0.0123306	2	AP2A2
PIK3IP1	6.68714e-07	0.114104	0.297	0.182	0.0123826	2	PIK3IP1
TTC14	6.91987e-07	0.131683	0.532	0.434	0.0128135	2	TTC14
CSRP1	6.999e-07	0.137834	0.491	0.389	0.0129601	2	CSRP1
NDUFS4	7.11926e-07	0.138182	0.863	0.84	0.0131827	2	NDUFS4
STMN3	7.26508e-07	0.133166	0.532	0.431	0.0134527	2	STMN3
MAN2A2	7.72751e-07	0.136871	0.433	0.328	0.014309	2	MAN2A2
VPS28	7.77282e-07	0.133985	0.881	0.844	0.0143929	2	VPS28
FAM200B	8.07683e-07	0.128561	0.406	0.302	0.0149559	2	FAM200B
SGK3	8.43301e-07	0.152851	0.423	0.332	0.0156154	2	SGK3
SUN2	8.59372e-07	0.113534	0.509	0.394	0.015913	2	SUN2
GFI1B	8.69332e-07	0.158373	0.509	0.4	0.0160974	2	GFI1B
EIF4H	8.86146e-07	0.133274	0.863	0.811	0.0164088	2	EIF4H
ZKSCAN1	8.96839e-07	0.156939	0.526	0.437	0.0166068	2	ZKSCAN1
PPDPF	9.12056e-07	0.133192	0.962	0.939	0.0168885	2	PPDPF
DAD1	9.46906e-07	0.118061	0.829	0.798	0.0175339	2	DAD1
NTHL1	9.5864e-07	0.141597	0.498	0.402	0.0177511	2	NTHL1
TALDO1	9.6275e-07	0.108972	0.993	0.975	0.0178272	2	TALDO1
IP6K2	9.96298e-07	0.137957	0.491	0.394	0.0184485	2	IP6K2
YIPF3	1.01152e-06	0.13941	0.512	0.434	0.0187304	2	YIPF3
BNIP3	1.03013e-06	0.121506	0.399	0.303	0.0190749	2	BNIP3
CDC42EP3	1.04439e-06	0.136257	0.273	0.17	0.0193389	2	CDC42EP3
STARD10	1.05913e-06	0.105948	0.235	0.137	0.0196119	2	STARD10
ANAPC16	1.23028e-06	0.145767	0.87	0.845	0.0227812	2	ANAPC16
RHOBTB3	1.29561e-06	0.116631	0.352	0.245	0.0239908	2	RHOBTB3
TSTD1	1.4108e-06	0.13698	0.727	0.687	0.0261238	2	TSTD1
ASH2L	1.53433e-06	0.128143	0.44	0.344	0.0284111	2	ASH2L
NCF4	1.54321e-06	0.122112	0.447	0.333	0.0285756	2	NCF4
PLEKHA5	1.54616e-06	0.100553	0.287	0.182	0.0286303	2	PLEKHA5
PPT1	1.54776e-06	0.14668	0.73	0.674	0.0286598	2	PPT1
LYPLA1	1.6047e-06	0.134794	0.693	0.638	0.0297143	2	LYPLA1
MYL6B	1.64613e-06	0.124326	0.683	0.618	0.0304814	2	MYL6B
TMEM243	1.73063e-06	0.112144	0.433	0.336	0.0320462	2	TMEM243
ALDH2	1.75038e-06	0.148568	0.526	0.438	0.0324118	2	ALDH2
MTFR1L	1.75971e-06	0.123013	0.416	0.318	0.0325845	2	MTFR1L
TERF2IP	1.85301e-06	0.134004	0.696	0.648	0.0343121	2	TERF2IP
CLIC1	1.89126e-06	0.114161	0.99	0.965	0.0350204	2	CLIC1
UBE2B	1.91763e-06	0.126485	0.577	0.502	0.0355087	2	UBE2B
CCND3	1.94395e-06	0.127744	0.451	0.355	0.0359961	2	CCND3
CEBPZOS	2.16747e-06	0.114073	0.495	0.416	0.0401351	2	CEBPZOS
SMIM19	2.16969e-06	0.129843	0.642	0.582	0.0401761	2	SMIM19
CREBRF	2.1917e-06	0.109106	0.246	0.146	0.0405837	2	CREBRF
PRKCH	2.21594e-06	0.112772	0.249	0.152	0.0410325	2	PRKCH
STOML2	2.23579e-06	0.108755	0.86	0.773	0.0414001	2	STOML2
ADI1	2.26127e-06	0.126513	0.505	0.406	0.041872	2	ADI1
WASIR2	2.34198e-06	0.10977	0.283	0.181	0.0433664	2	WASIR2
ABCG1	2.43107e-06	0.116019	0.311	0.211	0.0450161	2	ABCG1
SON	2.54367e-06	0.144437	0.836	0.766	0.0471012	2	SON
OCIAD2	2.6192e-06	0.139906	0.782	0.736	0.0484998	2	OCIAD2
YARS	2.63388e-06	0.11628	0.451	0.348	0.0487716	2	YARS
MXD4	2.67637e-06	0.124109	0.348	0.244	0.0495583	2	MXD4
SCNM1	2.68436e-06	0.118925	0.505	0.423	0.0497063	2	SCNM1
PSMF1	2.76979e-06	0.135405	0.676	0.631	0.0512882	2	PSMF1
FMNL1	2.84274e-06	0.137427	0.454	0.363	0.052639	2	FMNL1
FAM213A	2.93254e-06	0.133269	0.526	0.451	0.0543018	2	FAM213A
TRIM58	3.05806e-06	0.114546	0.352	0.249	0.0566261	2	TRIM58
FNBP1	3.23658e-06	0.13048	0.648	0.577	0.0599317	2	FNBP1
IL16	3.23905e-06	0.116383	0.399	0.295	0.0599774	2	IL16
TNRC6B	3.35465e-06	0.151119	0.604	0.543	0.062118	2	TNRC6B
HTR1F	3.41546e-06	0.116897	0.341	0.238	0.0632441	2	HTR1F
PUF60	3.56801e-06	0.106206	0.662	0.561	0.0660688	2	PUF60
INKA1	3.59601e-06	0.135704	0.56	0.477	0.0665873	2	INKA1
TSG101	3.65041e-06	0.116091	0.485	0.389	0.0675947	2	TSG101
R3HCC1	3.67705e-06	0.130199	0.464	0.381	0.0680879	2	R3HCC1
SUGT1	3.68617e-06	0.144088	0.536	0.457	0.0682568	2	SUGT1
RNF8	3.71447e-06	0.10879	0.338	0.237	0.0687808	2	RNF8
DYNLT1	3.80182e-06	0.106406	0.498	0.418	0.0703984	2	DYNLT1
ING4	3.96315e-06	0.135897	0.519	0.442	0.0733856	2	ING4
ISCU	3.9848e-06	0.152202	0.744	0.705	0.0737866	2	ISCU
ANKRD12	4.00451e-06	0.153807	0.573	0.532	0.0741514	2	ANKRD12
MITD1	4.04605e-06	0.116131	0.457	0.372	0.0749207	2	MITD1
PHF20L1	4.10214e-06	0.122916	0.413	0.314	0.0759592	2	PHF20L1
LAPTM51	4.22879e-06	0.106448	0.993	0.968	0.0783046	2	LAPTM5
RAB33A	4.28284e-06	0.106088	0.304	0.206	0.0793054	2	RAB33A
LDOC1	4.41602e-06	0.112251	0.283	0.184	0.0817714	2	LDOC1
HOXB2	4.44451e-06	0.123363	0.413	0.315	0.0822989	2	HOXB2
YIPF4	4.48331e-06	0.12297	0.519	0.434	0.0830175	2	YIPF4
PHF1	5.06816e-06	0.111707	0.28	0.182	0.0938471	2	PHF1
ARRDC2	5.18573e-06	0.15064	0.297	0.21	0.0960241	2	ARRDC2
GCHFR	5.6539e-06	0.113947	0.345	0.244	0.104693	2	GCHFR
TSPAN3	5.88675e-06	0.133474	0.563	0.491	0.109005	2	TSPAN3
NDUFB4	5.9086e-06	0.110154	0.918	0.873	0.10941	2	NDUFB4
RAD23B	6.06338e-06	0.118452	0.567	0.492	0.112276	2	RAD23B
CCNG1	6.467e-06	0.129174	0.792	0.763	0.119749	2	CCNG1
SYMPK	6.57907e-06	0.123046	0.321	0.225	0.121825	2	SYMPK
ZFAND3	6.63131e-06	0.125068	0.311	0.218	0.122792	2	ZFAND3
NARFL	7.08124e-06	0.106679	0.399	0.31	0.131123	2	NARFL
TCEAL9	7.2241e-06	0.130374	0.539	0.461	0.133769	2	TCEAL9
B3GNT2	8.63623e-06	0.112033	0.331	0.235	0.159917	2	B3GNT2
OS9	8.63972e-06	0.103096	0.611	0.521	0.159982	2	OS9
USO1	8.89693e-06	0.105416	0.399	0.308	0.164744	2	USO1
ARL4A	8.97372e-06	0.148103	0.338	0.255	0.166166	2	ARL4A
CLEC2B	9.5905e-06	0.143476	0.594	0.54	0.177587	2	CLEC2B
ARL2BP	9.73801e-06	0.127869	0.481	0.407	0.180319	2	ARL2BP
TMEM59	1.04108e-05	0.120333	0.928	0.914	0.192777	2	TMEM59
FAM96B	1.0428e-05	0.10331	0.706	0.649	0.193096	2	FAM96B
AKR7A2	1.04341e-05	0.110435	0.706	0.643	0.193209	2	AKR7A2
ANKRD26	1.04778e-05	0.112611	0.276	0.182	0.194017	2	ANKRD26
EXOC7	1.07281e-05	0.142918	0.474	0.394	0.198651	2	EXOC7
CHMP5	1.0924e-05	0.139903	0.556	0.512	0.202279	2	CHMP5
SCRN2	1.13019e-05	0.139042	0.44	0.366	0.209277	2	SCRN2
TMEM173	1.19365e-05	0.127794	0.846	0.833	0.221027	2	TMEM173
ITGA5	1.20061e-05	0.102624	0.287	0.192	0.222317	2	ITGA5
MAGEH1	1.30531e-05	0.100248	0.331	0.237	0.241704	2	MAGEH1
UBE2D2	1.32472e-05	0.142676	0.826	0.814	0.245298	2	UBE2D2
NSRP1	1.32936e-05	0.143916	0.502	0.426	0.246158	2	NSRP1
DCTN2	1.37311e-05	0.128135	0.652	0.61	0.254259	2	DCTN2
SCAMP3	1.4088e-05	0.12854	0.369	0.289	0.260868	2	SCAMP3
MED10	1.4679e-05	0.113306	0.614	0.562	0.271812	2	MED10
DHX29	1.5133e-05	0.12098	0.396	0.314	0.280217	2	DHX29
HSPA1A	1.55308e-05	0.137668	0.447	0.357	0.287583	2	HSPA1A
PURA	1.58568e-05	0.103368	0.321	0.226	0.29362	2	PURA
RCN1	1.69207e-05	0.108375	0.608	0.545	0.31332	2	RCN1
POLR2G	1.70094e-05	0.107697	0.788	0.739	0.314963	2	POLR2G
ARHGAP15	1.88573e-05	0.130563	0.683	0.622	0.349182	2	ARHGAP15
MAPRE2	1.93173e-05	0.117601	0.355	0.268	0.357699	2	MAPRE2
PEX2	1.98884e-05	0.118695	0.451	0.361	0.368273	2	PEX2
TPD52L2	2.08814e-05	0.118846	0.413	0.331	0.386661	2	TPD52L2
PPP1R181	2.1637e-05	0.118469	0.652	0.599	0.400653	2	PPP1R18
ATP6V0A2	2.16723e-05	0.165288	0.355	0.278	0.401306	2	ATP6V0A2
SHARPIN	2.19832e-05	0.121033	0.495	0.421	0.407064	2	SHARPIN
PLCXD1	2.31508e-05	0.115109	0.28	0.194	0.428682	2	PLCXD1
UPF2	2.33445e-05	0.10503	0.621	0.553	0.43227	2	UPF2
COPS6	2.3456e-05	0.121337	0.689	0.652	0.434334	2	COPS6
RTN4	2.36765e-05	0.106717	0.86	0.803	0.438417	2	RTN4
ADCK2	2.39445e-05	0.128848	0.334	0.249	0.443381	2	ADCK2
YWHAB	2.55774e-05	0.120564	0.932	0.851	0.473616	2	YWHAB
LARP7	2.65669e-05	0.133762	0.539	0.471	0.49194	2	LARP7
ILK	2.6707e-05	0.111713	0.348	0.265	0.494533	2	ILK
NKAP	2.95234e-05	0.11469	0.406	0.329	0.546685	2	NKAP
HNRNPK	3.14186e-05	0.10735	0.973	0.941	0.581778	2	HNRNPK
PDIA3	3.19886e-05	0.116313	0.785	0.758	0.592333	2	PDIA3
C8orf82	3.25308e-05	0.113023	0.27	0.185	0.602374	2	C8orf82
PRMT1	3.26062e-05	0.101733	0.84	0.743	0.603769	2	PRMT1
LST12	3.35708e-05	0.206327	0.857	0.843	0.621631	2	LST1
STK16	3.46137e-05	0.100196	0.331	0.241	0.640943	2	STK16
IKBKB	3.4755e-05	0.110437	0.345	0.262	0.643558	2	IKBKB
WASHC3	3.57799e-05	0.108633	0.464	0.384	0.662536	2	WASHC3
COMMD3	3.6517e-05	0.127567	0.638	0.585	0.676186	2	COMMD3
CPPED1	3.6711e-05	0.132852	0.259	0.175	0.679778	2	CPPED1
POLR3GL	3.68363e-05	0.122302	0.59	0.534	0.682098	2	POLR3GL
CALM1	3.68601e-05	0.124595	0.608	0.505	0.682538	2	CALM1
WASF2	3.73659e-05	0.103806	0.659	0.604	0.691904	2	WASF2
SELENOK	3.76539e-05	0.102938	0.563	0.528	0.697238	2	SELENOK
SIL1	3.9695e-05	0.126914	0.423	0.352	0.735033	2	SIL1
NSMCE2	4.0138e-05	0.126797	0.43	0.36	0.743236	2	NSMCE2
CDC5L	4.16307e-05	0.130524	0.488	0.416	0.770875	2	CDC5L
FLI1	4.20314e-05	0.132682	0.645	0.585	0.778295	2	FLI1
NDUFV2	4.30061e-05	0.113107	0.805	0.787	0.796344	2	NDUFV2
PLPP5	4.3446e-05	0.111745	0.331	0.246	0.804489	2	PLPP5
ERGIC1	4.37831e-05	0.134845	0.549	0.523	0.810731	2	ERGIC1
ZC3H13	4.56628e-05	0.13583	0.488	0.424	0.845538	2	ZC3H13
PYCR2	4.78636e-05	0.109456	0.618	0.57	0.88629	2	PYCR2
KIF2A	4.80095e-05	0.109193	0.294	0.214	0.888992	2	KIF2A
CD300A	4.84267e-05	0.13212	0.42	0.358	0.896717	2	CD300A
RNF7	5.22211e-05	0.111953	0.706	0.7	0.966978	2	RNF7
AC100810.1	5.39603e-05	0.108046	0.348	0.269	0.999183	2	AC100810.1
RPS19BP1	5.50013e-05	0.101901	0.645	0.607	1	2	RPS19BP1
XBP1	5.52638e-05	0.109127	0.887	0.88	1	2	XBP1
RAB371	5.62645e-05	0.101463	0.594	0.516	1	2	RAB37
BORCS7	5.70055e-05	0.109648	0.406	0.327	1	2	BORCS7
NOSIP	5.71217e-05	0.140178	0.567	0.513	1	2	NOSIP
TIMP1	5.77008e-05	0.119884	0.553	0.495	1	2	TIMP1
ERCC1	6.07243e-05	0.130269	0.71	0.683	1	2	ERCC1
PRH1	6.31262e-05	0.127702	0.369	0.29	1	2	PRH1
CCT4	7.11244e-05	0.1202	0.935	0.901	1	2	CCT4
MSRA	7.38603e-05	0.114887	0.427	0.362	1	2	MSRA
TTC32	7.66853e-05	0.117425	0.382	0.311	1	2	TTC32
ARHGDIB2	7.71436e-05	0.10384	0.993	0.979	1	2	ARHGDIB
RRAGA	7.92884e-05	0.108082	0.437	0.365	1	2	RRAGA
PTOV1	8.00017e-05	0.108978	0.509	0.442	1	2	PTOV1
HIPK2	8.58742e-05	0.104305	0.188	0.115	1	2	HIPK2
CTDSP2	8.77424e-05	0.10642	0.444	0.368	1	2	CTDSP2
GPSM2	9.27988e-05	0.125472	0.365	0.286	1	2	GPSM2
EIF2D	9.39295e-05	0.115129	0.543	0.492	1	2	EIF2D
METTL9	9.68209e-05	0.108179	0.713	0.692	1	2	METTL9
LIPA	9.74572e-05	0.110023	0.471	0.404	1	2	LIPA
ANXA4	9.77623e-05	0.122223	0.502	0.439	1	2	ANXA4
RBM22	0.000103817	0.122749	0.478	0.41	1	2	RBM22
VRK3	0.000105833	0.108113	0.386	0.312	1	2	VRK3
RBBP6	0.000105989	0.106678	0.529	0.466	1	2	RBBP6
PRDX6	0.000114439	0.109709	0.973	0.951	1	2	PRDX6
C11orf1	0.000115774	0.107069	0.597	0.534	1	2	C11orf1
C8orf33	0.000118559	0.108814	0.451	0.373	1	2	C8orf33
CLDN10	0.000119667	0.10843	0.594	0.538	1	2	CLDN10
PQBP1	0.000120728	0.11532	0.676	0.637	1	2	PQBP1
PNRC2	0.000125457	0.102836	0.717	0.678	1	2	PNRC2
FAM32A	0.000131183	0.109131	0.529	0.474	1	2	FAM32A
ZNHIT1	0.000140451	0.10242	0.734	0.71	1	2	ZNHIT1
DDT	0.000150043	0.10749	0.881	0.841	1	2	DDT
CLN5	0.000151571	0.105531	0.321	0.249	1	2	CLN5
CHD6	0.000156364	0.110363	0.355	0.293	1	2	CHD6
TMEM18	0.000157932	0.112452	0.601	0.546	1	2	TMEM18
FNTA	0.000160076	0.124865	0.621	0.603	1	2	FNTA
GBP4	0.000164089	0.111188	0.519	0.45	1	2	GBP4
TMEM14A	0.000166944	0.107795	0.389	0.332	1	2	TMEM14A
LXN	0.000169168	0.109257	0.451	0.382	1	2	LXN
FAM92A	0.000172933	0.105331	0.321	0.247	1	2	FAM92A
IK	0.000182051	0.110863	0.556	0.502	1	2	IK
NR1H2	0.000184758	0.106572	0.451	0.389	1	2	NR1H2
ST3GAL1	0.000186544	0.110282	0.369	0.307	1	2	ST3GAL1
ICA1	0.000197175	0.108582	0.423	0.362	1	2	ICA1
ADD1	0.000202066	0.106261	0.396	0.326	1	2	ADD1
PRKACB	0.000223848	0.110614	0.43	0.368	1	2	PRKACB
SELL	0.000233944	0.110722	0.901	0.836	1	2	SELL
AL121944.1	0.00024238	0.100663	0.27	0.192	1	2	AL121944.1
TCEA2	0.000242938	0.112903	0.433	0.366	1	2	TCEA2
SERINC3	0.000252299	0.104428	0.512	0.45	1	2	SERINC3
SRSF11	0.000268121	0.117885	0.792	0.745	1	2	SRSF11
RTF1	0.000273	0.120886	0.706	0.679	1	2	RTF1
FAM19A2	0.000279104	0.143059	0.242	0.17	1	2	FAM19A2
ARL6IP5	0.000292124	0.102554	0.816	0.81	1	2	ARL6IP5
ZNF148	0.000293424	0.105779	0.375	0.306	1	2	ZNF148
FBXO25	0.000300765	0.10414	0.294	0.225	1	2	FBXO25
TMED3	0.000311271	0.104917	0.867	0.813	1	2	TMED3
DENR	0.00031889	0.115083	0.597	0.555	1	2	DENR
ZC3H8	0.00036001	0.112477	0.416	0.355	1	2	ZC3H8
RAB34	0.000363489	0.121687	0.703	0.68	1	2	RAB34
ZNF32	0.000402146	0.102923	0.495	0.432	1	2	ZNF32
ACTR1A	0.000422661	0.101734	0.334	0.268	1	2	ACTR1A
RFTN1	0.000430229	0.106177	0.287	0.218	1	2	RFTN1
HSPA5	0.000640569	0.105623	0.621	0.577	1	2	HSPA5
HIST1H2BG1	0.000650307	0.110293	0.372	0.296	1	2	HIST1H2BG
ACTR10	0.000727148	0.104505	0.433	0.384	1	2	ACTR10
PPID	0.000744289	0.100901	0.43	0.387	1	2	PPID
SMARCA2	0.000790092	0.110809	0.365	0.31	1	2	SMARCA2
SDCBP	0.000806151	0.110592	0.676	0.643	1	2	SDCBP
DDRGK1	0.00109966	0.103872	0.457	0.415	1	2	DDRGK1
ZC3H6	0.00109973	0.104978	0.273	0.215	1	2	ZC3H6
MLF2	0.00117838	0.10087	0.751	0.732	1	2	MLF2
PRRC2C	0.00122977	0.105068	0.676	0.654	1	2	PRRC2C
TMEM87A	0.00137822	0.106394	0.355	0.304	1	2	TMEM87A
RB1CC1	0.0016809	0.104435	0.362	0.308	1	2	RB1CC1
ATP6V1E1	0.00189345	0.101971	0.474	0.459	1	2	ATP6V1E1
STARD3	0.00219377	0.100912	0.338	0.286	1	2	STARD3
RCSD11	0.00221111	0.114554	0.717	0.701	1	2	RCSD1
SMIM10L1	0.00240706	0.109777	0.549	0.542	1	2	SMIM10L1
RIPK2	0.00269605	0.112018	0.355	0.31	1	2	RIPK2
WASHC4	0.00297177	0.117578	0.317	0.272	1	2	WASHC4
YTHDC1	0.00314941	0.100927	0.495	0.457	1	2	YTHDC1
TPR	0.0035741	0.102459	0.614	0.608	1	2	TPR
TAF1D	0.00455606	0.102246	0.87	0.884	1	2	TAF1D
AC103591.3	0.00461831	0.169061	0.468	0.429	1	2	AC103591.3
TMEM159	0.00510601	0.106923	0.348	0.313	1	2	TMEM159
ABRAXAS1	0.0055158	0.111241	0.491	0.477	1	2	ABRAXAS1
JAK1	0.00593773	0.114301	0.403	0.377	1	2	JAK1
EREG	0.00644976	0.100441	0.287	0.236	1	2	EREG
KRR1	0.00773438	0.107056	0.433	0.416	1	2	KRR1
VSTM1	3.71803e-79	0.246356	0.405	0.032	6.88468e-75	3	VSTM1
HLA-A1	2.27106e-65	0.600832	1	0.986	4.20532e-61	3	HLA-A
RPS201	6.13492e-65	0.269719	1	0.998	1.136e-60	3	RPS20
ACTG1	1.44123e-55	0.502926	1	0.99	2.66873e-51	3	ACTG1
RPL181	3.59096e-54	0.219578	1	0.996	6.64938e-50	3	RPL18
RPS101	8.92528e-54	0.364778	1	0.995	1.65269e-49	3	RPS10
MIR181A1HG	7.33994e-53	0.260711	0.457	0.082	1.35914e-48	3	MIR181A1HG
RPL301	1.82097e-49	0.240401	1	0.999	3.37189e-45	3	RPL30
RPS16	3.72714e-48	0.297395	1	0.992	6.90155e-44	3	RPS16
RPL37A	1.24936e-45	0.200718	1	0.997	2.31344e-41	3	RPL37A
HLA-DPB11	4.54207e-44	0.557633	0.995	0.886	8.41056e-40	3	HLA-DPB1
RPL81	1.79893e-43	0.221666	1	0.997	3.33108e-39	3	RPL8
RPS21	4.48785e-41	0.208371	1	0.996	8.31015e-37	3	RPS21
CPA3	2.1084e-40	0.340366	0.529	0.149	3.90413e-36	3	CPA3
RPS11	2.19316e-40	0.188716	1	0.992	4.06107e-36	3	RPS11
RPS181	4.12212e-39	0.155933	1	0.998	7.63292e-35	3	RPS18
RPL71	9.73817e-39	0.155203	1	0.997	1.80322e-34	3	RPL7
CEBPD	6.8392e-38	0.425591	0.386	0.083	1.26641e-33	3	CEBPD
RPL19	2.7729e-37	0.162122	1	0.995	5.13457e-33	3	RPL19
SNHG191	3.3544e-37	0.43295	0.862	0.492	6.21133e-33	3	SNHG19
CLIP3	5.55392e-37	0.19186	0.343	0.062	1.02842e-32	3	CLIP3
CD48	3.55861e-35	0.376544	0.619	0.235	6.58947e-31	3	CD48
DNAJC12	1.21259e-34	0.214989	0.448	0.12	2.24536e-30	3	DNAJC12
RPS23	1.59227e-34	0.123305	1	0.997	2.94841e-30	3	RPS23
RBM3	4.28248e-34	0.365025	0.995	0.958	7.92986e-30	3	RBM3
HLA-DRA1	6.28426e-34	0.444415	0.995	0.958	1.16366e-29	3	HLA-DRA
RPL14	4.54913e-33	0.173852	1	0.995	8.42363e-29	3	RPL14
CLEC12A	2.14084e-31	0.18497	0.338	0.073	3.96419e-27	3	CLEC12A
RHEX	3.50515e-31	0.55151	0.79	0.469	6.49048e-27	3	RHEX
KCNQ1OT11	6.84279e-31	0.455214	0.681	0.309	1.26708e-26	3	KCNQ1OT1
LINC014361	7.50948e-30	0.172401	0.386	0.096	1.39053e-25	3	LINC01436
VIM1	1.83933e-29	0.612812	0.867	0.428	3.40589e-25	3	VIM
PRAME1	2.85537e-29	0.194419	0.457	0.137	5.28729e-25	3	PRAME
RPL27	2.36137e-27	0.147348	1	0.992	4.37256e-23	3	RPL27
RPL7A1	5.67036e-27	0.129895	1	0.995	1.04998e-22	3	RPL7A
HLA-DPA11	2.86879e-26	0.337988	0.995	0.889	5.31213e-22	3	HLA-DPA1
NRXN2	4.20608e-25	0.138567	0.329	0.085	7.7884e-21	3	NRXN2
HNRNPA1P48	8.15932e-24	0.341161	0.986	0.861	1.51086e-19	3	HNRNPA1P48
TESC	9.74656e-24	0.168586	0.41	0.128	1.80477e-19	3	TESC
COTL1	3.3902e-23	0.300553	0.876	0.569	6.27764e-19	3	COTL1
RPL29	5.10616e-23	0.127839	1	0.995	9.45508e-19	3	RPL29
HNRNPA1	3.1455e-22	0.237123	1	0.992	5.82453e-18	3	HNRNPA1
RPSA	4.46933e-22	0.138745	1	0.996	8.27585e-18	3	RPSA
RPL51	5.2033e-22	0.146699	1	0.994	9.63495e-18	3	RPL5
REC81	6.34853e-22	0.347638	0.724	0.43	1.17556e-17	3	REC8
HPGD	1.31787e-21	0.132509	0.3	0.081	2.4403e-17	3	HPGD
AC004148.2	3.49118e-20	0.199426	0.538	0.247	6.46462e-16	3	AC004148.2
CACNA1C-AS2	3.89386e-19	0.195177	0.481	0.203	7.21027e-15	3	CACNA1C-AS2
MDFI1	4.98857e-19	0.128973	0.329	0.101	9.23734e-15	3	MDFI
HLA-DQB11	5.38879e-19	0.165861	0.767	0.416	9.97842e-15	3	HLA-DQB1
PTDSS1	5.5318e-19	0.26345	0.852	0.618	1.02432e-14	3	PTDSS1
ARMH1	1.04381e-18	0.288237	1	0.941	1.93283e-14	3	ARMH1
LDHB	1.32966e-18	0.195398	1	0.986	2.46213e-14	3	LDHB
EEF1D	1.52885e-18	0.15614	1	0.993	2.83097e-14	3	EEF1D
ENO12	2.60252e-18	0.257821	1	0.984	4.81909e-14	3	ENO1
MTDH1	2.63479e-18	0.287635	0.971	0.889	4.87884e-14	3	MTDH
SLC25A5	2.66457e-18	0.283531	0.99	0.917	4.93399e-14	3	SLC25A5
RPL28	3.31594e-18	0.100593	1	0.998	6.14012e-14	3	RPL28
TKT	4.90329e-18	0.258559	1	0.973	9.07942e-14	3	TKT
NCOA4	5.79962e-18	0.30208	0.805	0.59	1.07391e-13	3	NCOA4
LY6E1	2.95172e-17	0.261319	0.971	0.885	5.46571e-13	3	LY6E
RPL241	5.19562e-17	0.125371	1	0.988	9.62073e-13	3	RPL24
CRYGD1	7.71422e-17	0.239433	0.852	0.61	1.42844e-12	3	CRYGD
COPS51	1.0914e-16	0.243919	0.838	0.579	2.02094e-12	3	COPS5
BAALC1	1.20439e-16	0.205367	0.595	0.283	2.23016e-12	3	BAALC
C12orf571	1.45058e-16	0.249019	0.976	0.847	2.68605e-12	3	C12orf57
LAT2	1.85098e-16	0.267569	0.852	0.646	3.42747e-12	3	LAT2
TAF1D1	1.93081e-16	0.288765	0.967	0.869	3.57528e-12	3	TAF1D
HLA-DQA11	2.33101e-16	0.169203	0.614	0.306	4.31633e-12	3	HLA-DQA1
GABPB1-AS11	4.14884e-16	0.237159	0.986	0.844	7.68241e-12	3	GABPB1-AS1
HACD11	7.28246e-16	0.142033	0.643	0.317	1.34849e-11	3	HACD1
C8orf591	1.66536e-15	0.206709	0.981	0.914	3.08374e-11	3	C8orf59
MYC	2.45064e-15	0.329915	0.943	0.813	4.53784e-11	3	MYC
PRDX41	4.05233e-15	0.206803	0.638	0.337	7.50369e-11	3	PRDX4
HLA-E1	4.78508e-15	0.272962	0.99	0.936	8.86054e-11	3	HLA-E
AHNAK1	5.55242e-15	0.122636	0.257	0.081	1.02814e-10	3	AHNAK
NCF41	6.54353e-15	0.186775	0.6	0.317	1.21167e-10	3	NCF4
BASP1	6.55517e-15	0.108368	0.3	0.105	1.21382e-10	3	BASP1
FARSA	6.74308e-15	0.216195	0.771	0.556	1.24862e-10	3	FARSA
NPW	8.75869e-15	0.43334	0.733	0.499	1.62185e-10	3	NPW
S100A101	9.75129e-15	0.242627	0.438	0.191	1.80565e-10	3	S100A10
ADGRE5	1.03194e-14	0.107762	0.348	0.133	1.91085e-10	3	ADGRE5
CORO1A1	1.96146e-14	0.241679	0.914	0.781	3.63204e-10	3	CORO1A
SNHG71	2.72386e-14	0.30394	0.995	0.973	5.04377e-10	3	SNHG7
RPL4	3.18483e-14	0.117392	1	0.995	5.89736e-10	3	RPL4
HLA-DRB11	3.2027e-14	0.202598	0.952	0.78	5.93045e-10	3	HLA-DRB1
SNRNP70	3.96644e-14	0.208202	0.8	0.561	7.34465e-10	3	SNRNP70
THAP9-AS1	4.41093e-14	0.107738	0.367	0.148	8.16772e-10	3	THAP9-AS1
CD741	8.94383e-14	0.184606	0.995	0.981	1.65613e-09	3	CD74
QPRT1	9.64786e-14	0.154892	0.433	0.207	1.78649e-09	3	QPRT
TMED9	1.15187e-13	0.211422	0.9	0.769	2.13291e-09	3	TMED9
CRHBP1	1.6445e-13	0.211104	0.681	0.38	3.04511e-09	3	CRHBP
P2RX5	1.70506e-13	0.118569	0.305	0.114	3.15726e-09	3	P2RX5
PHF141	2.40602e-13	0.213399	0.886	0.62	4.45522e-09	3	PHF14
ANGPT11	2.47676e-13	0.19788	0.59	0.326	4.58622e-09	3	ANGPT1
ADA1	2.57137e-13	0.180652	0.79	0.549	4.76141e-09	3	ADA
MCUB1	4.22592e-13	0.136466	0.371	0.159	7.82515e-09	3	MCUB
AC084033.3	4.99566e-13	0.236682	0.995	0.918	9.25047e-09	3	AC084033.3
RAMP1	5.42072e-13	0.17253	0.529	0.271	1.00375e-08	3	RAMP1
NUDT21	6.25861e-13	0.19094	0.624	0.373	1.15891e-08	3	NUDT2
EIF3H	6.28673e-13	0.154162	1	0.978	1.16411e-08	3	EIF3H
KCNK6	6.8357e-13	0.111826	0.271	0.098	1.26577e-08	3	KCNK6
JUP1	7.2045e-13	0.184928	0.576	0.326	1.33406e-08	3	JUP
IP6K21	7.47193e-13	0.182758	0.638	0.378	1.38358e-08	3	IP6K2
RPL231	8.53444e-13	0.122844	1	0.994	1.58032e-08	3	RPL23
CRABP11	1.42968e-12	0.103069	0.333	0.135	2.64733e-08	3	CRABP1
HSP90AB11	1.56841e-12	0.17269	1	0.986	2.90423e-08	3	HSP90AB1
PTK2B	1.67918e-12	0.174857	0.567	0.316	3.10934e-08	3	PTK2B
SNHG15	2.56148e-12	0.205363	0.757	0.518	4.7431e-08	3	SNHG15
CDCA71	2.57403e-12	0.202133	0.729	0.479	4.76633e-08	3	CDCA7
ARID5B1	3.5482e-12	0.141894	0.329	0.137	6.57021e-08	3	ARID5B
SNRPE	3.82971e-12	0.186227	0.995	0.962	7.09147e-08	3	SNRPE
RNASET21	6.4918e-12	0.180864	0.867	0.657	1.20209e-07	3	RNASET2
CLK11	8.54565e-12	0.164744	0.614	0.356	1.5824e-07	3	CLK1
HLA-C1	9.08568e-12	0.228786	0.99	0.971	1.6824e-07	3	HLA-C
TCTEX1D1	1.31387e-11	0.122732	0.386	0.179	2.43289e-07	3	TCTEX1D1
CYC1	2.13545e-11	0.154183	0.905	0.746	3.95421e-07	3	CYC1
SNHG25	2.82224e-11	0.159265	0.838	0.634	5.22594e-07	3	SNHG25
HLA-B1	2.9273e-11	0.177325	1	0.99	5.42048e-07	3	HLA-B
NBEAL11	3.98826e-11	0.193737	0.929	0.791	7.38506e-07	3	NBEAL1
SYTL1	4.55278e-11	0.188331	0.771	0.589	8.43037e-07	3	SYTL1
NPR31	4.72723e-11	0.14127	0.633	0.37	8.75342e-07	3	NPR3
SERPINB1	7.29041e-11	0.278125	0.995	0.957	1.34997e-06	3	SERPINB1
EPB41L4A-AS11	9.68967e-11	0.187685	0.99	0.91	1.79424e-06	3	EPB41L4A-AS1
MRRF	9.92492e-11	0.105513	0.381	0.183	1.8378e-06	3	MRRF
MRPS15	1.01122e-10	0.142351	0.748	0.471	1.87248e-06	3	MRPS15
BTN3A21	1.02598e-10	0.173098	0.614	0.376	1.89981e-06	3	BTN3A2
CLDN101	1.16517e-10	0.183913	0.729	0.522	2.15755e-06	3	CLDN10
CCAR1	1.18953e-10	0.155705	0.643	0.389	2.20266e-06	3	CCAR1
CTSH	1.35487e-10	0.105792	0.305	0.131	2.50882e-06	3	CTSH
PHB2	1.3849e-10	0.189529	0.967	0.867	2.56442e-06	3	PHB2
AC004687.1	1.4162e-10	0.192793	0.9	0.767	2.62238e-06	3	AC004687.1
ITGA4	2.26383e-10	0.179703	0.5	0.287	4.19194e-06	3	ITGA4
TUBB6	2.79969e-10	0.112768	0.229	0.09	5.18419e-06	3	TUBB6
NREP	3.09136e-10	0.169348	0.7	0.475	5.72428e-06	3	NREP
PDLIM21	3.32021e-10	0.146853	0.6	0.355	6.14803e-06	3	PDLIM2
ITM2A	3.5213e-10	0.216244	0.833	0.676	6.52038e-06	3	ITM2A
RPL6	3.64675e-10	0.100444	1	0.994	6.75269e-06	3	RPL6
ERICH11	4.33671e-10	0.133979	0.714	0.489	8.03028e-06	3	ERICH1
GRHPR	4.66384e-10	0.17263	0.781	0.568	8.63604e-06	3	GRHPR
CMTM3	5.13817e-10	0.147555	0.69	0.443	9.51435e-06	3	CMTM3
AC026369.31	5.56104e-10	0.219097	0.614	0.397	1.02974e-05	3	AC026369.3
RNASEH2B	6.52344e-10	0.154916	0.9	0.765	1.20795e-05	3	RNASEH2B
NDUFB9	8.36959e-10	0.17663	0.981	0.879	1.5498e-05	3	NDUFB9
ACAP11	8.95288e-10	0.221413	0.852	0.73	1.65781e-05	3	ACAP1
PTRHD1	9.18281e-10	0.16026	0.867	0.681	1.70038e-05	3	PTRHD1
CALR	1.33878e-09	0.33867	0.995	0.945	2.47902e-05	3	CALR
DDT1	1.3602e-09	0.173693	0.957	0.832	2.51867e-05	3	DDT
EIF4EBP1	1.4414e-09	0.162382	0.805	0.618	2.66905e-05	3	EIF4EBP1
POLR3D	1.51995e-09	0.14142	0.529	0.317	2.8145e-05	3	POLR3D
HLA-DMA1	1.62353e-09	0.20538	0.857	0.695	3.00629e-05	3	HLA-DMA
CENPV	1.80528e-09	0.146506	0.71	0.445	3.34283e-05	3	CENPV
RBM391	1.83558e-09	0.156311	0.952	0.847	3.39894e-05	3	RBM39
SDCBP1	1.93001e-09	0.165682	0.814	0.625	3.5738e-05	3	SDCBP
BOP1	2.42039e-09	0.126332	0.548	0.324	4.48184e-05	3	BOP1
UCP2	2.67251e-09	0.247836	0.824	0.661	4.94868e-05	3	UCP2
HLA-F	3.32564e-09	0.133776	0.448	0.252	6.15808e-05	3	HLA-F
CYTL11	3.45255e-09	0.14601	0.805	0.514	6.39308e-05	3	CYTL1
ATF41	3.75799e-09	0.182027	0.952	0.805	6.95866e-05	3	ATF4
SLA1	3.7776e-09	0.126431	0.5	0.291	6.99498e-05	3	SLA
FABP51	3.92982e-09	0.224058	0.943	0.856	7.27685e-05	3	FABP5
HPGDS	4.10195e-09	0.142784	0.386	0.211	7.59557e-05	3	HPGDS
CPVL	5.27338e-09	0.141977	0.624	0.436	9.76472e-05	3	CPVL
PYGL	6.56509e-09	0.136821	0.548	0.332	0.000121566	3	PYGL
VDAC3	7.82101e-09	0.15807	0.886	0.74	0.000144822	3	VDAC3
SPI1	7.89907e-09	0.161814	0.79	0.605	0.000146267	3	SPI1
UHRF1	8.14616e-09	0.116601	0.3	0.146	0.000150842	3	UHRF1
SLC45A3	1.01853e-08	0.121855	0.329	0.164	0.000188601	3	SLC45A3
MLC1	1.12284e-08	0.102144	0.405	0.217	0.000207916	3	MLC1
GAPDH1	1.19377e-08	0.141892	1	0.996	0.000221051	3	GAPDH
RGS191	1.61772e-08	0.148887	0.714	0.485	0.000299552	3	RGS19
EIF3I	1.6266e-08	0.154378	0.938	0.842	0.000301198	3	EIF3I
CALCOCO2	1.76577e-08	0.144097	0.524	0.324	0.000326968	3	CALCOCO2
SLC25A61	1.78457e-08	0.126476	1	0.985	0.000330449	3	SLC25A6
COX6C1	1.84422e-08	0.141022	0.995	0.968	0.000341494	3	COX6C
MATK	2.11569e-08	0.193463	0.824	0.616	0.000391762	3	MATK
CCNG11	2.14276e-08	0.171581	0.881	0.752	0.000396776	3	CCNG1
TATDN11	2.20168e-08	0.154528	0.814	0.62	0.000407685	3	TATDN1
NASP	2.74943e-08	0.179071	0.819	0.697	0.000509111	3	NASP
PLTP1	2.80523e-08	0.122355	0.476	0.289	0.000519444	3	PLTP
ELANE	3.20762e-08	0.563347	0.167	0.06	0.000593955	3	ELANE
NOB1	3.23436e-08	0.170388	0.838	0.681	0.000598907	3	NOB1
FAM117A	3.28093e-08	0.178905	0.719	0.508	0.000607531	3	FAM117A
SHMT2	3.35547e-08	0.151221	0.638	0.444	0.000621333	3	SHMT2
AHCY	3.70799e-08	0.171609	0.824	0.663	0.000686609	3	AHCY
TWISTNB1	3.8581e-08	0.152061	0.657	0.456	0.000714404	3	TWISTNB
CCT31	3.87939e-08	0.167585	0.91	0.78	0.000718347	3	CCT3
EMP31	3.90536e-08	0.125244	0.714	0.428	0.000723155	3	EMP3
DNAJC1	4.16839e-08	0.157932	0.729	0.557	0.000771861	3	DNAJC1
SSRP1	4.57323e-08	0.152381	0.771	0.553	0.000846824	3	SSRP1
FMC1	4.59082e-08	0.125889	0.762	0.552	0.000850082	3	FMC1
DDX1	4.61416e-08	0.139049	0.662	0.461	0.000854403	3	DDX1
C19orf48	4.6477e-08	0.181057	0.833	0.73	0.000860614	3	C19orf48
IFITM21	4.8893e-08	0.161158	0.976	0.912	0.000905352	3	IFITM2
NCL	5.3526e-08	0.170167	0.971	0.904	0.00099114	3	NCL
COMMD9	5.75444e-08	0.115128	0.595	0.379	0.00106555	3	COMMD9
APEX1	6.64618e-08	0.150743	1	0.951	0.00123067	3	APEX1
NAA15	7.77961e-08	0.109533	0.571	0.342	0.00144055	3	NAA15
GANAB	8.75427e-08	0.122665	0.59	0.384	0.00162103	3	GANAB
TOP1MT	9.24566e-08	0.183508	0.719	0.559	0.00171202	3	TOP1MT
NOL7	9.57579e-08	0.151078	0.814	0.641	0.00177315	3	NOL7
GMFG1	1.00135e-07	0.130661	0.995	0.973	0.00185421	3	GMFG
SSB1	1.00164e-07	0.140702	0.962	0.811	0.00185474	3	SSB
ARHGAP9	1.24048e-07	0.133993	0.552	0.359	0.002297	3	ARHGAP9
PPIA	1.25786e-07	0.125924	0.995	0.98	0.00232917	3	PPIA
C12orf10	1.45583e-07	0.155126	0.729	0.538	0.00269575	3	C12orf10
APLP2	1.53143e-07	0.170054	0.895	0.816	0.00283576	3	APLP2
NDUFS3	1.54365e-07	0.14783	0.79	0.631	0.00285837	3	NDUFS3
OXR1	1.55972e-07	0.102378	0.467	0.274	0.00288814	3	OXR1
CHD1L	1.61082e-07	0.122541	0.567	0.374	0.00298275	3	CHD1L
IDH2	1.67387e-07	0.146079	0.89	0.758	0.00309951	3	IDH2
TENT5A	1.9708e-07	0.147186	0.548	0.352	0.00364933	3	TENT5A
PPIB	2.01209e-07	0.2278	0.919	0.821	0.00372578	3	PPIB
RPL22L1	2.10876e-07	0.141316	0.976	0.923	0.0039048	3	RPL22L1
ITPA	2.24268e-07	0.111232	0.657	0.445	0.00415276	3	ITPA
PSME2	2.24428e-07	0.155239	0.938	0.845	0.00415573	3	PSME2
NSMCE21	2.33493e-07	0.117082	0.552	0.347	0.0043236	3	NSMCE2
TMEM101	2.66787e-07	0.113151	0.605	0.396	0.00494009	3	TMEM101
MYO1F	3.07225e-07	0.105614	0.452	0.261	0.00568889	3	MYO1F
FUS	3.08072e-07	0.174352	0.957	0.856	0.00570457	3	FUS
SQLE1	3.54392e-07	0.118952	0.429	0.256	0.00656228	3	SQLE
MAGED21	3.81775e-07	0.161477	0.695	0.528	0.00706933	3	MAGED2
SPINK21	3.96656e-07	0.148623	0.981	0.884	0.00734487	3	SPINK2
SRPRB	4.07931e-07	0.115584	0.51	0.33	0.00755366	3	SRPRB
ADAM281	4.18228e-07	0.135705	0.571	0.365	0.00774433	3	ADAM28
SARAF1	4.38791e-07	0.130246	0.976	0.902	0.00812509	3	SARAF
BTK	4.95198e-07	0.122385	0.567	0.388	0.00916957	3	BTK
PHB	5.50521e-07	0.132705	0.89	0.743	0.010194	3	PHB
RUVBL2	5.75168e-07	0.134375	0.719	0.546	0.0106504	3	RUVBL2
SMIM242	6.36798e-07	0.157984	0.952	0.832	0.0117916	3	SMIM24
PPA11	7.25777e-07	0.1602	0.957	0.906	0.0134392	3	PPA1
CITED2	8.45276e-07	0.209671	0.676	0.514	0.015652	3	CITED2
UPF21	8.70586e-07	0.110665	0.743	0.539	0.0161206	3	UPF2
ALG3	9.27095e-07	0.124478	0.6	0.425	0.017167	3	ALG3
MRPL15	1.04138e-06	0.114127	0.738	0.54	0.0192832	3	MRPL15
ORAI3	1.08499e-06	0.121055	0.69	0.51	0.0200908	3	ORAI3
PA2G4	1.11283e-06	0.138191	0.933	0.824	0.0206062	3	PA2G4
GRAMD1A	1.13019e-06	0.112606	0.595	0.427	0.0209278	3	GRAMD1A
NDUFAF6	1.17909e-06	0.111014	0.51	0.328	0.0218332	3	NDUFAF6
TGS1	1.20071e-06	0.102472	0.524	0.337	0.0222335	3	TGS1
ETHE1	1.33562e-06	0.128006	0.752	0.591	0.0247316	3	ETHE1
HNRNPC	1.3586e-06	0.131737	0.981	0.92	0.0251572	3	HNRNPC
ZRANB21	1.57961e-06	0.104627	0.805	0.618	0.0292497	3	ZRANB2
FAM49B	1.64766e-06	0.135629	0.771	0.587	0.0305096	3	FAM49B
PABPN1	1.6917e-06	0.10855	0.738	0.566	0.0313252	3	PABPN1
CDT11	1.96819e-06	0.156481	0.529	0.353	0.0364451	3	CDT1
MRPL10	2.15496e-06	0.128678	0.662	0.477	0.0399035	3	MRPL10
POLR2H	2.59691e-06	0.104394	0.681	0.456	0.048087	3	POLR2H
GOPC	2.77375e-06	0.143474	0.538	0.373	0.0513615	3	GOPC
HSPD1	2.81144e-06	0.148972	0.99	0.946	0.0520594	3	HSPD1
SEC631	2.92111e-06	0.11196	0.652	0.453	0.0540902	3	SEC63
MARCKSL11	2.9606e-06	0.107345	0.624	0.415	0.0548213	3	MARCKSL1
PRPF19	3.43133e-06	0.115458	0.633	0.435	0.0635379	3	PRPF19
TIMM13	3.58594e-06	0.120898	0.967	0.887	0.0664009	3	TIMM13
MCM7	3.67941e-06	0.128033	0.648	0.481	0.0681316	3	MCM7
MAN1A21	3.80589e-06	0.106329	0.552	0.383	0.0704736	3	MAN1A2
DDAH21	4.11149e-06	0.144261	0.743	0.514	0.0761325	3	DDAH2
HIST3H2A	4.22557e-06	0.127681	0.7	0.503	0.0782448	3	HIST3H2A
PLP2	4.37172e-06	0.157122	0.652	0.488	0.0809512	3	PLP2
ATP5F1B	4.41106e-06	0.132172	0.976	0.945	0.0816795	3	ATP5F1B
CCT7	4.68531e-06	0.134116	0.881	0.78	0.0867578	3	CCT7
CCNB1IP1	4.80889e-06	0.151257	0.862	0.743	0.0890462	3	CCNB1IP1
LYRM4	5.56383e-06	0.117197	0.776	0.619	0.103025	3	LYRM4
PAICS	6.15008e-06	0.114029	0.814	0.657	0.113881	3	PAICS
H2AFY	7.62833e-06	0.120884	1	0.968	0.141254	3	H2AFY
TAOK31	7.9732e-06	0.159631	0.829	0.724	0.14764	3	TAOK3
PSMA2	9.10385e-06	0.1149	0.986	0.899	0.168576	3	PSMA2
1961-09-01	9.25506e-06	0.147005	0.957	0.912	0.171376	3	2019-09-06
PTBP1	9.60278e-06	0.115966	0.643	0.466	0.177815	3	PTBP1
TUFM	9.71031e-06	0.144952	0.962	0.897	0.179806	3	TUFM
VDAC2	1.05313e-05	0.128937	0.976	0.906	0.195009	3	VDAC2
NPDC11	1.08094e-05	0.123847	0.89	0.733	0.200158	3	NPDC1
BPTF1	1.08703e-05	0.115695	0.686	0.494	0.201285	3	BPTF
HSP90AA1	1.10519e-05	0.11372	0.986	0.969	0.204649	3	HSP90AA1
C1orf43	1.11092e-05	0.108612	0.876	0.742	0.205709	3	C1orf43
HDAC2	1.12639e-05	0.101362	0.89	0.754	0.208574	3	HDAC2
TERF11	1.18504e-05	0.120447	0.59	0.427	0.219434	3	TERF1
HNRNPR	1.26018e-05	0.137576	0.819	0.685	0.233348	3	HNRNPR
HM13	1.26301e-05	0.119748	0.69	0.545	0.233872	3	HM13
OSGEP	1.3807e-05	0.105022	0.614	0.428	0.255663	3	OSGEP
SELL1	1.40055e-05	0.130477	0.952	0.832	0.259339	3	SELL
UBE2N	1.41264e-05	0.10639	0.748	0.555	0.261579	3	UBE2N
C11orf11	1.41867e-05	0.100294	0.69	0.525	0.262695	3	C11orf1
OAZ21	1.437e-05	0.120761	0.605	0.443	0.266089	3	OAZ2
ENY21	1.48904e-05	0.11481	0.938	0.828	0.275725	3	ENY2
ATP6V1H	1.5094e-05	0.100372	0.548	0.389	0.279496	3	ATP6V1H
EIF2AK4	1.66564e-05	0.107211	0.5	0.353	0.308427	3	EIF2AK4
INSIG1	1.66971e-05	0.108978	0.429	0.277	0.30918	3	INSIG1
LUC7L31	1.73974e-05	0.136544	0.981	0.92	0.322148	3	LUC7L3
FNBP11	1.91867e-05	0.109901	0.762	0.565	0.355281	3	FNBP1
NSD31	1.99134e-05	0.106286	0.786	0.592	0.368737	3	NSD3
MPO	2.18975e-05	0.487687	0.424	0.297	0.405477	3	MPO
CDK6	2.22183e-05	0.119059	0.838	0.694	0.411416	3	CDK6
INTS10	2.34021e-05	0.108891	0.714	0.551	0.433336	3	INTS10
AUP1	2.46945e-05	0.113753	0.733	0.551	0.457269	3	AUP1
GLUL	2.87299e-05	0.113727	0.848	0.708	0.531992	3	GLUL
TTC141	2.9868e-05	0.100538	0.6	0.43	0.553066	3	TTC14
RBM251	3.23085e-05	0.105492	0.81	0.637	0.598257	3	RBM25
SRSF3	3.29326e-05	0.103041	0.976	0.949	0.609813	3	SRSF3
HSP90B11	3.4559e-05	0.18984	0.867	0.772	0.63993	3	HSP90B1
ANXA2	3.50793e-05	0.103153	0.371	0.241	0.649563	3	ANXA2
TSC22D31	3.52546e-05	0.101304	0.276	0.158	0.65281	3	TSC22D3
ITGB2	3.78725e-05	0.12852	0.705	0.549	0.701286	3	ITGB2
TMEM1731	4.09968e-05	0.121813	0.914	0.824	0.759138	3	TMEM173
FKBP11	4.13299e-05	0.126757	0.519	0.372	0.765305	3	FKBP11
PRPF38B1	4.36409e-05	0.111348	0.771	0.621	0.808099	3	PRPF38B
SLC25A3	4.43226e-05	0.10205	0.986	0.964	0.820722	3	SLC25A3
SRSF111	4.48512e-05	0.112262	0.9	0.732	0.830509	3	SRSF11
ISYNA1	4.61044e-05	0.112567	0.624	0.46	0.853715	3	ISYNA1
PPP1CC	4.67545e-05	0.121037	0.743	0.599	0.865754	3	PPP1CC
TRAP1	4.67727e-05	0.109514	0.519	0.358	0.866091	3	TRAP1
STMN31	4.92378e-05	0.106335	0.581	0.43	0.911736	3	STMN3
PTPN7	5.17461e-05	0.104766	0.781	0.641	0.958183	3	PTPN7
UBB1	5.25346e-05	0.118607	1	0.983	0.972783	3	UBB
PSMB7	5.37259e-05	0.110766	0.929	0.841	0.994842	3	PSMB7
CHST12	7.71626e-05	0.121125	0.929	0.828	1	3	CHST12
MFNG1	8.02619e-05	0.102098	0.757	0.596	1	3	MFNG
AC007952.4	9.08109e-05	0.106204	0.624	0.458	1	3	AC007952.4
EIF3M	9.68498e-05	0.105093	0.995	0.956	1	3	EIF3M
PNN	0.000104144	0.119156	0.938	0.837	1	3	PNN
EBPL1	0.000105245	0.104728	0.995	0.97	1	3	EBPL
YY1	0.000115288	0.10009	0.705	0.553	1	3	YY1
RNASE2	0.000121014	0.29382	0.333	0.218	1	3	RNASE2
VPS281	0.000136581	0.101745	0.948	0.837	1	3	VPS28
PSMB8	0.00014219	0.113302	0.905	0.843	1	3	PSMB8
CEBPE	0.000153258	0.105207	0.176	0.092	1	3	CEBPE
CCT41	0.000161955	0.108061	0.938	0.902	1	3	CCT4
KTN11	0.000165912	0.103051	0.895	0.731	1	3	KTN1
RBPJ	0.000179568	0.109779	0.567	0.456	1	3	RBPJ
ELOC	0.000191587	0.109429	0.776	0.635	1	3	ELOC
UBE2V2	0.000206397	0.102275	0.738	0.553	1	3	UBE2V2
RAB2A	0.000212949	0.105335	0.762	0.618	1	3	RAB2A
MDH2	0.00022674	0.109211	0.957	0.86	1	3	MDH2
EIF2A	0.000304758	0.130149	0.857	0.782	1	3	EIF2A
ZEB2	0.000310788	0.105554	0.633	0.506	1	3	ZEB2
LRPAP1	0.000329652	0.122039	0.629	0.503	1	3	LRPAP1
KHDRBS1	0.000385451	0.105783	0.948	0.882	1	3	KHDRBS1
RBMX	0.000397084	0.113569	0.957	0.897	1	3	RBMX
DCAF13	0.000451114	0.103756	0.61	0.455	1	3	DCAF13
NME11	0.000555198	0.113099	0.848	0.726	1	3	NME1
PSMA5	0.00155797	0.106512	0.89	0.774	1	3	PSMA5
P4HB	0.00255744	0.158619	0.843	0.75	1	3	P4HB
PRTN3	0.00460575	1.18032	0.181	0.12	1	3	PRTN3
PDIA6	0.00618611	0.115116	0.91	0.843	1	3	PDIA6
MYDGF	0.00636412	0.108649	0.767	0.694	1	3	MYDGF
HNRNPDL	0.00836078	0.100787	0.971	0.925	1	3	HNRNPDL
GATA1	9.96132e-269	0.930241	0.952	0.021	1.84454e-264	4	GATA1
CNRIP1	1.65523e-249	1.23968	0.935	0.028	3.06498e-245	4	CNRIP1
KCNH2	2.00098e-218	0.908054	0.71	0.009	3.70522e-214	4	KCNH2
KLF1	2.65771e-211	1.29005	0.935	0.049	4.92129e-207	4	KLF1
CSF2RB	8.60837e-193	0.591788	0.742	0.02	1.59401e-188	4	CSF2RB
FAM178B	4.32561e-191	1.19983	0.605	0.006	8.00973e-187	4	FAM178B
APOC1	3.77131e-187	1.71644	0.677	0.016	6.98334e-183	4	APOC1
ANK1	6.12804e-181	0.489801	0.613	0.009	1.13473e-176	4	ANK1
MYL4	1.00548e-173	0.350288	0.532	0.003	1.86184e-169	4	MYL4
TRIB2	3.81807e-170	0.277209	0.508	0.002	7.06993e-166	4	TRIB2
APOE	3.17257e-157	0.892737	0.524	0.007	5.87464e-153	4	APOE
HES6	1.2457e-131	0.381764	0.5	0.012	2.30666e-127	4	HES6
RHAG	4.71167e-130	0.210557	0.395	0.002	8.7246e-126	4	RHAG
DLC1	2.00092e-125	0.226586	0.516	0.016	3.70511e-121	4	DLC1
NMU	1.0492e-124	0.593699	0.387	0.003	1.94281e-120	4	NMU
HBD	1.8321e-123	1.46598	0.556	0.024	3.39251e-119	4	HBD
EPOR	1.84455e-122	0.467976	0.702	0.052	3.41556e-118	4	EPOR
LAT	1.02522e-118	0.351798	0.532	0.021	1.8984e-114	4	LAT
CA1	1.08745e-118	0.930456	0.468	0.013	2.01363e-114	4	CA1
FCGR2A	1.17459e-115	0.159627	0.363	0.003	2.17499e-111	4	FCGR2A
MINPP1	3.5097e-114	0.491362	0.806	0.085	6.49891e-110	4	MINPP1
PNMT	5.50019e-113	0.239266	0.508	0.019	1.01847e-108	4	PNMT
SEC14L2	6.82712e-113	0.125868	0.331	0.001	1.26418e-108	4	SEC14L2
PRKAR2B	2.15057e-111	0.438496	0.75	0.07	3.98221e-107	4	PRKAR2B
ITGA2B	1.73237e-110	0.477845	0.565	0.031	3.20784e-106	4	ITGA2B
TGM2	6.37469e-110	0.163894	0.347	0.003	1.1804e-105	4	TGM2
KEL	8.18308e-110	0.123608	0.331	0.001	1.51526e-105	4	KEL
TFR2	1.30035e-107	0.545713	0.669	0.059	2.40785e-103	4	TFR2
DES	1.18923e-104	0.170139	0.298	0	2.20209e-100	4	DES
UCA1	2.12516e-104	0.141416	0.306	0.001	3.93516e-100	4	UCA1
FAM129B	2.64227e-102	0.141128	0.387	0.008	4.89268e-98	4	FAM129B
CD36	2.92103e-102	0.187556	0.347	0.005	5.40888e-98	4	CD36
AMHR2	8.15527e-102	0.149321	0.29	0	1.51011e-97	4	AMHR2
PKLR	8.15531e-102	0.166637	0.29	0	1.51012e-97	4	PKLR
PPP1R14A1	1.47459e-100	0.537693	0.75	0.086	2.73051e-96	4	PPP1R14A
AHSP	4.64769e-97	0.584205	0.379	0.01	8.60612e-93	4	AHSP
IL7	7.43709e-96	0.252144	0.556	0.037	1.37713e-91	4	IL7
MTSS1	1.03931e-94	0.129843	0.387	0.011	1.92449e-90	4	MTSS1
FAM83D	1.89416e-89	0.155188	0.411	0.017	3.50742e-85	4	FAM83D
PMP22	4.91267e-88	0.141338	0.387	0.014	9.0968e-84	4	PMP22
APOL4	1.41633e-87	0.169107	0.363	0.011	2.62262e-83	4	APOL4
LMNA1	9.05682e-84	0.529823	0.548	0.048	1.67705e-79	4	LMNA
NTRK1	4.20004e-82	0.141833	0.274	0.003	7.77721e-78	4	NTRK1
P2RX51	8.29824e-80	0.33199	0.71	0.092	1.53659e-75	4	P2RX5
LDB1	9.60473e-79	0.237314	0.565	0.053	1.77851e-74	4	LDB1
DHRS3	3.27655e-78	0.156385	0.379	0.017	6.06719e-74	4	DHRS3
FADS2	1.88941e-76	0.339397	0.694	0.094	3.49863e-72	4	FADS2
PBK	1.29587e-75	0.122636	0.274	0.005	2.39956e-71	4	PBK
PKIG	1.24232e-74	0.626618	0.919	0.245	2.30041e-70	4	PKIG
HBQ1	2.35935e-73	0.280742	0.524	0.05	4.36881e-69	4	HBQ1
TFRC	1.5445e-72	0.426645	0.71	0.113	2.85996e-68	4	TFRC
TPM11	2.35806e-72	0.671994	0.887	0.233	4.36642e-68	4	TPM1
FHL21	7.27432e-72	0.497628	0.806	0.145	1.34699e-67	4	FHL2
TESC1	9.15659e-71	0.403112	0.726	0.118	1.69553e-66	4	TESC
CTNNBL1	1.67139e-65	0.73276	0.976	0.367	3.09492e-61	4	CTNNBL1
ADD2	2.14002e-65	0.182718	0.419	0.033	3.96267e-61	4	ADD2
EMP32	6.45488e-65	0.894083	0.976	0.423	1.19525e-60	4	EMP3
C2orf881	2.13704e-64	0.30312	0.629	0.086	3.95717e-60	4	C2orf88
BOLA3-AS1	2.75169e-64	0.1226	0.403	0.029	5.0953e-60	4	BOLA3-AS1
EPCAM	3.77485e-64	0.191692	0.315	0.015	6.9899e-60	4	EPCAM
CASP3	6.17452e-64	0.406653	0.726	0.134	1.14334e-59	4	CASP3
MS4A2	3.5392e-63	0.739181	0.242	0.006	6.55353e-59	4	MS4A2
C9orf40	4.42604e-62	0.194959	0.492	0.052	8.1957e-58	4	C9orf40
SUCLG21	2.6435e-60	0.197593	0.548	0.067	4.89497e-56	4	SUCLG2
HOMER2	2.76918e-59	0.159131	0.435	0.041	5.1277e-55	4	HOMER2
HDAC7	1.12736e-58	0.590102	0.855	0.255	2.08753e-54	4	HDAC7
TST	1.84831e-58	0.175081	0.468	0.05	3.42252e-54	4	TST
TROAP	4.27479e-58	0.143495	0.355	0.025	7.91562e-54	4	TROAP
FBXO7	5.44761e-58	0.815884	0.96	0.545	1.00873e-53	4	FBXO7
CENPM	1.12228e-57	0.359068	0.613	0.101	2.07812e-53	4	CENPM
ALDH1A11	6.51816e-57	0.734559	0.871	0.249	1.20697e-52	4	ALDH1A1
MKI67	8.33707e-57	0.364536	0.476	0.056	1.54378e-52	4	MKI67
PIM11	1.27644e-56	0.736852	0.879	0.272	2.36358e-52	4	PIM1
ABCC4	2.23132e-56	0.181051	0.5	0.059	4.13174e-52	4	ABCC4
KCNK5	3.26437e-56	0.17855	0.5	0.06	6.04463e-52	4	KCNK5
STEAP3	9.76617e-56	0.126061	0.355	0.027	1.8084e-51	4	STEAP3
MNS1	1.3914e-55	0.160839	0.435	0.045	2.57646e-51	4	MNS1
PDZD8	3.60294e-55	0.336977	0.79	0.167	6.67157e-51	4	PDZD8
CPPED11	3.90039e-55	0.309479	0.75	0.145	7.22235e-51	4	CPPED1
RBM38	3.98027e-55	0.166635	0.468	0.053	7.37027e-51	4	RBM38
MND1	8.30527e-55	0.291439	0.573	0.089	1.53789e-50	4	MND1
KYNU	8.09741e-53	0.214705	0.444	0.052	1.4994e-48	4	KYNU
STXBP6	1.01835e-52	0.110804	0.194	0.004	1.88568e-48	4	STXBP6
MYBL2	1.47559e-52	0.238314	0.395	0.041	2.73236e-48	4	MYBL2
ALAD	2.54025e-52	0.360532	0.71	0.156	4.70378e-48	4	ALAD
NMNAT3	2.72561e-52	0.322552	0.71	0.151	5.04701e-48	4	NMNAT3
MIR4435-2HG	3.82161e-52	0.543428	0.911	0.365	7.07647e-48	4	MIR4435-2HG
S100A6	5.11516e-52	1.58791	0.976	0.866	9.47175e-48	4	S100A6
CENPF	6.12082e-52	0.561686	0.613	0.116	1.13339e-47	4	CENPF
BIRC5	1.5058e-50	0.522071	0.508	0.077	2.78829e-46	4	BIRC5
ABCC5	1.5238e-50	0.187684	0.508	0.071	2.82162e-46	4	ABCC5
CCNB2	1.73361e-50	0.333309	0.532	0.083	3.21012e-46	4	CCNB2
TK1	2.15119e-50	0.469582	0.548	0.09	3.98336e-46	4	TK1
MFSD2B	2.90647e-50	0.102774	0.306	0.021	5.3819e-46	4	MFSD2B
ALYREF	4.55241e-50	0.266916	0.645	0.122	8.4297e-46	4	ALYREF
CDC6	4.81842e-50	0.164674	0.411	0.045	8.92228e-46	4	CDC6
PRDX42	5.13992e-50	0.545187	0.911	0.331	9.51758e-46	4	PRDX4
LEPR	5.20021e-50	0.115686	0.419	0.045	9.62923e-46	4	LEPR
ANKLE1	5.20773e-50	0.274659	0.581	0.101	9.64315e-46	4	ANKLE1
CTSH1	5.95656e-50	0.332945	0.613	0.116	1.10298e-45	4	CTSH
TOP2A	7.36023e-50	0.445552	0.468	0.063	1.36289e-45	4	TOP2A
SPC25	9.02785e-50	0.16262	0.379	0.038	1.67169e-45	4	SPC25
MT1E	9.29166e-50	0.103254	0.202	0.006	1.72054e-45	4	MT1E
SPC24	1.44748e-49	0.149272	0.363	0.035	2.68031e-45	4	SPC24
PVT1	1.83388e-49	0.290239	0.605	0.11	3.3958e-45	4	PVT1
CDK1	2.82938e-49	0.353612	0.46	0.063	5.23917e-45	4	CDK1
HBB	5.14776e-49	0.200661	0.387	0.043	9.53211e-45	4	HBB
ESCO2	8.21012e-49	0.111701	0.331	0.028	1.52027e-44	4	ESCO2
MARCKSL12	1.01341e-48	0.669947	0.952	0.4	1.87653e-44	4	MARCKSL1
TIMP31	1.17155e-48	0.224504	0.54	0.082	2.16936e-44	4	TIMP3
CCDC69	1.44145e-48	0.240125	0.637	0.117	2.66913e-44	4	CCDC69
CCNA2	2.02166e-48	0.268023	0.435	0.056	3.7435e-44	4	CCNA2
PCYT2	6.71105e-48	0.232412	0.645	0.123	1.24268e-43	4	PCYT2
FREM1	9.63741e-48	0.139654	0.323	0.026	1.78456e-43	4	FREM1
DGUOK-AS1	1.31832e-47	0.136861	0.468	0.061	2.44114e-43	4	DGUOK-AS1
MBOAT2	2.14483e-47	0.293136	0.669	0.142	3.97158e-43	4	MBOAT2
TMEM14C	2.38779e-47	0.913002	0.968	0.792	4.42146e-43	4	TMEM14C
CDC20	2.39813e-47	0.383273	0.403	0.048	4.44062e-43	4	CDC20
XK	3.10428e-47	0.105636	0.29	0.021	5.7482e-43	4	XK
CA2	3.49748e-47	0.133899	0.347	0.034	6.47628e-43	4	CA2
RAD51AP1	6.73666e-47	0.168606	0.492	0.072	1.24743e-42	4	RAD51AP1
FTH11	1.61478e-46	0.647322	1	0.984	2.99009e-42	4	FTH1
HMMR	1.96382e-46	0.205128	0.331	0.03	3.63641e-42	4	HMMR
HMGB1	4.05222e-46	0.862097	1	0.984	7.50349e-42	4	HMGB1
NUF2	4.22541e-46	0.146294	0.371	0.04	7.8242e-42	4	NUF2
MOSPD3	4.31023e-46	0.281559	0.645	0.136	7.98126e-42	4	MOSPD3
CENPU	4.70085e-46	0.336634	0.694	0.158	8.70456e-42	4	CENPU
ASAP1	7.37785e-46	0.194827	0.589	0.105	1.36616e-41	4	ASAP1
DSN1	8.21144e-46	0.206157	0.54	0.09	1.52051e-41	4	DSN1
GNG2	8.23659e-46	0.139426	0.411	0.05	1.52517e-41	4	GNG2
UBE2C	1.27428e-45	0.59445	0.532	0.09	2.35958e-41	4	UBE2C
MYH10	1.31703e-45	0.170423	0.516	0.079	2.43874e-41	4	MYH10
CDCA5	1.33976e-45	0.207247	0.476	0.07	2.48084e-41	4	CDCA5
AMMECR1	1.75924e-45	0.146197	0.411	0.05	3.25759e-41	4	AMMECR1
HIGD1A	9.76731e-45	0.362646	0.855	0.254	1.80861e-40	4	HIGD1A
TAL1	1.21069e-44	0.334822	0.798	0.211	2.24183e-40	4	TAL1
FECH	2.47154e-44	0.324941	0.75	0.199	4.57655e-40	4	FECH
ALDH4A1	2.75747e-44	0.135111	0.371	0.041	5.106e-40	4	ALDH4A1
GMNN	4.35207e-44	0.394082	0.75	0.209	8.05874e-40	4	GMNN
BMP2K	5.63765e-44	0.194698	0.492	0.077	1.04392e-39	4	BMP2K
NCAPH	6.3619e-44	0.123107	0.315	0.029	1.17803e-39	4	NCAPH
S100A41	6.44334e-44	1.18948	0.968	0.802	1.19311e-39	4	S100A4
MGAT4B	6.94074e-44	0.250043	0.565	0.107	1.28522e-39	4	MGAT4B
LXN1	9.90648e-44	0.414334	0.935	0.351	1.83438e-39	4	LXN
DHRS9	1.19687e-43	0.33532	0.153	0.003	2.21625e-39	4	DHRS9
FADS3	1.34812e-43	0.157203	0.419	0.055	2.49632e-39	4	FADS3
CCDC28B	1.43305e-43	0.349642	0.806	0.229	2.65358e-39	4	CCDC28B
SLC12A6	1.47951e-43	0.231545	0.621	0.122	2.73961e-39	4	SLC12A6
PCLAF	1.91482e-43	1.14765	0.806	0.32	3.54567e-39	4	PCLAF
ABCB8	2.09289e-43	0.113082	0.387	0.046	3.87541e-39	4	ABCB8
CYC11	2.17473e-43	0.709799	0.984	0.748	4.02694e-39	4	CYC1
DDI2	2.54083e-43	0.11089	0.427	0.055	4.70486e-39	4	DDI2
RRM2	2.55275e-43	0.234801	0.379	0.047	4.72693e-39	4	RRM2
RPL82	3.08881e-43	0.339517	1	0.997	5.71955e-39	4	RPL8
DNAJC9	4.34657e-43	0.598065	0.847	0.398	8.04854e-39	4	DNAJC9
ASF1B	6.32789e-43	0.183568	0.46	0.068	1.17174e-38	4	ASF1B
YBX11	7.08128e-43	0.652593	1	0.984	1.31124e-38	4	YBX1
NCAPG	8.03035e-43	0.100962	0.315	0.03	1.48698e-38	4	NCAPG
C8orf821	8.06577e-43	0.264771	0.685	0.161	1.49354e-38	4	C8orf82
TNFRSF25	2.74494e-42	0.155602	0.476	0.074	5.08281e-38	4	TNFRSF25
BLVRB	2.82432e-42	1.38515	0.887	0.508	5.2298e-38	4	BLVRB
DNAJC121	3.56833e-42	0.229855	0.613	0.125	6.60748e-38	4	DNAJC12
ZWINT	3.63757e-42	0.323197	0.621	0.138	6.73569e-38	4	ZWINT
NET1	5.03906e-42	0.255127	0.645	0.137	9.33083e-38	4	NET1
HACD12	8.08391e-42	0.452405	0.903	0.315	1.4969e-37	4	HACD1
DEPDC1B	8.44693e-42	0.104193	0.411	0.054	1.56412e-37	4	DEPDC1B
PPIA1	1.0315e-41	0.5514	1	0.981	1.91002e-37	4	PPIA
PKMYT1	2.1547e-41	0.130012	0.371	0.045	3.98986e-37	4	PKMYT1
NFIA1	2.33144e-41	0.272515	0.661	0.152	4.31713e-37	4	NFIA
HSP90AA11	2.6098e-41	0.744907	1	0.969	4.83256e-37	4	HSP90AA1
ACOT7	3.06314e-41	0.207226	0.581	0.115	5.67201e-37	4	ACOT7
SLC39A4	4.79692e-41	0.435686	0.806	0.295	8.88245e-37	4	SLC39A4
PTMA	5.83709e-41	0.461456	1	0.994	1.08085e-36	4	PTMA
NDUFB91	6.23842e-41	0.634978	0.984	0.884	1.15517e-36	4	NDUFB9
SOS1	6.3494e-41	0.137515	0.444	0.065	1.17572e-36	4	SOS1
GBGT1	7.43551e-41	0.367485	0.726	0.204	1.37683e-36	4	GBGT1
FOXM1	8.64758e-41	0.10445	0.323	0.034	1.60127e-36	4	FOXM1
MRPL52	9.32805e-41	0.555611	0.968	0.601	1.72727e-36	4	MRPL52
RPL37A1	1.14468e-40	0.26378	1	0.997	2.11961e-36	4	RPL37A
ELOVL6	1.20027e-40	0.141938	0.452	0.068	2.22254e-36	4	ELOVL6
YIF1B	1.44614e-40	0.280353	0.782	0.22	2.67783e-36	4	YIF1B
CCNE1	1.4669e-40	0.18423	0.395	0.055	2.71626e-36	4	CCNE1
HNRNPAB	1.89875e-40	0.711627	0.935	0.6	3.51592e-36	4	HNRNPAB
TET1	2.07285e-40	0.144061	0.419	0.059	3.83829e-36	4	TET1
HMGA1	2.17792e-40	0.504912	1	0.964	4.03286e-36	4	HMGA1
TUBB61	2.22587e-40	0.168774	0.476	0.078	4.12165e-36	4	TUBB6
PLXNC1	2.88111e-40	0.124114	0.379	0.048	5.33495e-36	4	PLXNC1
NUSAP1	3.93567e-40	0.357994	0.556	0.116	7.28767e-36	4	NUSAP1
TMOD11	4.75508e-40	0.148677	0.435	0.065	8.80498e-36	4	TMOD1
CBLL1	4.86259e-40	0.224679	0.524	0.099	9.00405e-36	4	CBLL1
WEE1	5.40935e-40	0.141186	0.484	0.079	1.00165e-35	4	WEE1
POLE2	9.37152e-40	0.122704	0.387	0.052	1.73532e-35	4	POLE2
HMBS	1.10888e-39	0.365182	0.685	0.188	2.05332e-35	4	HMBS
AURKA	1.39025e-39	0.152434	0.315	0.034	2.57433e-35	4	AURKA
MT-CO3	2.45941e-39	0.391224	1	0.999	4.5541e-35	4	MT-CO3
NOP10	2.47943e-39	0.628863	0.976	0.762	4.59117e-35	4	NOP10
ODC1	3.07599e-39	0.582651	0.879	0.433	5.69582e-35	4	ODC1
MRPS151	3.25444e-39	0.547015	0.871	0.476	6.02624e-35	4	MRPS15
SMIM1	4.76691e-39	0.28018	0.621	0.139	8.82689e-35	4	SMIM1
CENPA	5.07785e-39	0.218927	0.282	0.026	9.40266e-35	4	CENPA
CDCA3	5.10308e-39	0.181597	0.339	0.041	9.44938e-35	4	CDCA3
STRADB	6.07547e-39	0.278314	0.71	0.186	1.12499e-34	4	STRADB
CENPW	6.25872e-39	0.459227	0.702	0.225	1.15893e-34	4	CENPW
ATP5MC1	7.0031e-39	0.719449	0.96	0.762	1.29676e-34	4	ATP5MC1
CDCA8	8.08518e-39	0.151106	0.371	0.05	1.49713e-34	4	CDCA8
CENPK	8.35194e-39	0.235639	0.597	0.131	1.54653e-34	4	CENPK
VDAC31	9.70781e-39	0.502857	0.984	0.74	1.7976e-34	4	VDAC3
MT2A	1.72583e-38	0.623629	0.847	0.39	3.19572e-34	4	MT2A
GDPD1	1.84381e-38	0.105734	0.315	0.034	3.41418e-34	4	GDPD1
FCER1A1	2.91429e-38	0.767231	0.444	0.074	5.39638e-34	4	FCER1A
SKA3	3.95616e-38	0.120101	0.339	0.041	7.32563e-34	4	SKA3
ITPA1	4.2986e-38	0.430307	0.919	0.435	7.95972e-34	4	ITPA
MPDU1	4.74028e-38	0.311867	0.798	0.253	8.77758e-34	4	MPDU1
CAVIN21	5.92582e-38	0.397322	0.839	0.253	1.09728e-33	4	CAVIN2
RFESD	6.32146e-38	0.146335	0.411	0.061	1.17054e-33	4	RFESD
UBE2T	9.04959e-38	0.307245	0.653	0.169	1.67571e-33	4	UBE2T
CHEK1	9.16816e-38	0.240264	0.565	0.126	1.69767e-33	4	CHEK1
ATAD3A	1.22959e-37	0.263842	0.694	0.184	2.27684e-33	4	ATAD3A
CKAP2L	1.43891e-37	0.126521	0.315	0.036	2.66443e-33	4	CKAP2L
TPX2	2.13943e-37	0.288263	0.476	0.09	3.96159e-33	4	TPX2
CYTL12	2.71283e-37	0.718833	0.944	0.519	5.02335e-33	4	CYTL1
TSC22D11	3.49424e-37	0.724866	0.919	0.593	6.47029e-33	4	TSC22D1
BACE2	4.68915e-37	0.148957	0.387	0.055	8.6829e-33	4	BACE2
ASPM	1.14055e-36	0.142005	0.339	0.043	2.11195e-32	4	ASPM
SGO1	1.24356e-36	0.182469	0.435	0.076	2.30271e-32	4	SGO1
DTL	1.40211e-36	0.108379	0.347	0.045	2.59629e-32	4	DTL
PRKAB1	1.49074e-36	0.176944	0.589	0.125	2.76039e-32	4	PRKAB1
DTYMK	1.72585e-36	0.437457	0.718	0.252	3.19576e-32	4	DTYMK
AURKB	1.82049e-36	0.309858	0.379	0.057	3.371e-32	4	AURKB
B9D1	1.98183e-36	0.103867	0.315	0.036	3.66975e-32	4	B9D1
SNRPB1	2.38332e-36	0.584091	1	0.842	4.41319e-32	4	SNRPB
PRC1	3.49723e-36	0.152994	0.379	0.056	6.47583e-32	4	PRC1
BOP11	4.61567e-36	0.402804	0.806	0.315	8.54684e-32	4	BOP1
MPC2	6.28143e-36	0.919453	0.935	0.652	1.16313e-31	4	MPC2
UROD1	6.66884e-36	0.703863	0.919	0.671	1.23487e-31	4	UROD
COX6C2	6.92129e-36	0.479672	1	0.969	1.28162e-31	4	COX6C
EIF4EBP11	9.25552e-36	0.552369	0.935	0.618	1.71384e-31	4	EIF4EBP1
CDC42BPA	1.02576e-35	0.18693	0.524	0.106	1.89939e-31	4	CDC42BPA
CLSPN	1.11181e-35	0.189342	0.435	0.077	2.05875e-31	4	CLSPN
HNRNPA2B1	1.1789e-35	0.54394	1	0.957	2.18298e-31	4	HNRNPA2B1
SNRPG	1.39782e-35	0.589665	0.984	0.798	2.58834e-31	4	SNRPG
CDC45	1.5402e-35	0.15858	0.379	0.057	2.85199e-31	4	CDC45
DHRS11	1.98284e-35	0.179594	0.548	0.114	3.67163e-31	4	DHRS11
CENPV1	2.17301e-35	0.452769	0.895	0.445	4.02376e-31	4	CENPV
PSTPIP2	2.25363e-35	0.219929	0.653	0.156	4.17305e-31	4	PSTPIP2
CENPE	2.83593e-35	0.164224	0.323	0.041	5.25128e-31	4	CENPE
PCCB	2.84477e-35	0.311771	0.702	0.214	5.26765e-31	4	PCCB
H2AFX	5.91715e-35	0.389852	0.645	0.196	1.09568e-30	4	H2AFX
SMIM10	6.86242e-35	0.404189	0.734	0.266	1.27071e-30	4	SMIM10
PCTP	8.08679e-35	0.210282	0.605	0.14	1.49743e-30	4	PCTP
LPCAT3	8.59842e-35	0.333385	0.726	0.232	1.59217e-30	4	LPCAT3
MCUB2	8.67035e-35	0.233801	0.621	0.151	1.60549e-30	4	MCUB
WDR34	1.13918e-34	0.23178	0.54	0.123	2.10943e-30	4	WDR34
NAA38	1.34305e-34	0.607885	0.976	0.789	2.48692e-30	4	NAA38
STK25	1.59652e-34	0.325427	0.815	0.298	2.95627e-30	4	STK25
ATP5F1B1	1.80756e-34	0.463562	1	0.945	3.34706e-30	4	ATP5F1B
CCDC112	2.72756e-34	0.219386	0.605	0.142	5.05063e-30	4	CCDC112
TYMS1	2.80218e-34	0.691569	0.766	0.305	5.1888e-30	4	TYMS
MPP1	3.18674e-34	0.546633	0.984	0.567	5.90089e-30	4	MPP1
CALM11	3.4067e-34	0.508494	0.895	0.494	6.3082e-30	4	CALM1
DLGAP5	3.67826e-34	0.11356	0.25	0.024	6.81104e-30	4	DLGAP5
TP53RK	3.76021e-34	0.251317	0.694	0.191	6.96277e-30	4	TP53RK
CD3EAP	4.53423e-34	0.172943	0.508	0.103	8.39604e-30	4	CD3EAP
EXOSC8	4.7979e-34	0.36612	0.879	0.39	8.88428e-30	4	EXOSC8
KIF23	6.04933e-34	0.101726	0.29	0.034	1.12015e-29	4	KIF23
PYCR1	6.44182e-34	0.32562	0.75	0.255	1.19283e-29	4	PYCR1
KCNN41	7.44308e-34	0.264769	0.742	0.218	1.37823e-29	4	KCNN4
PLIN2	7.71683e-34	0.403822	0.79	0.306	1.42893e-29	4	PLIN2
MTFP1	1.60354e-33	0.154198	0.532	0.11	2.96928e-29	4	MTFP1
COCH1	1.64525e-33	0.241267	0.613	0.156	3.04651e-29	4	COCH
STAM	1.64683e-33	0.183898	0.476	0.092	3.04943e-29	4	STAM
SCD	1.91418e-33	0.110235	0.347	0.05	3.54448e-29	4	SCD
EIF2B3	1.92486e-33	0.158114	0.573	0.125	3.56426e-29	4	EIF2B3
SSX2IP	1.93288e-33	0.161694	0.46	0.087	3.57911e-29	4	SSX2IP
NDC80	2.55131e-33	0.133115	0.331	0.046	4.72427e-29	4	NDC80
GPAT4	2.59104e-33	0.192707	0.613	0.147	4.79782e-29	4	GPAT4
CPOX	2.691e-33	0.168738	0.516	0.108	4.98292e-29	4	CPOX
SRRD	2.72945e-33	0.128472	0.427	0.074	5.05412e-29	4	SRRD
SLC40A1	3.03722e-33	0.436979	0.919	0.443	5.62401e-29	4	SLC40A1
ABCB10	4.58672e-33	0.114103	0.403	0.066	8.49323e-29	4	ABCB10
FAM118A	4.85139e-33	0.168879	0.573	0.13	8.98332e-29	4	FAM118A
NDUFB6	4.89364e-33	0.455672	0.968	0.668	9.06155e-29	4	NDUFB6
PRDX2	5.60043e-33	0.781902	0.976	0.856	1.03703e-28	4	PRDX2
JOSD2	5.92538e-33	0.13748	0.444	0.08	1.0972e-28	4	JOSD2
SH3GLB2	7.38277e-33	0.107215	0.403	0.065	1.36707e-28	4	SH3GLB2
SNCA1	9.26583e-33	0.40174	0.927	0.496	1.71575e-28	4	SNCA
HTRA2	1.04523e-32	0.319175	0.847	0.318	1.93545e-28	4	HTRA2
HNRNPLL	1.1284e-32	0.13698	0.476	0.09	2.08947e-28	4	HNRNPLL
GSPT1	1.24492e-32	0.412121	0.903	0.459	2.30522e-28	4	GSPT1
PDSS1	1.35056e-32	0.102442	0.419	0.072	2.50084e-28	4	PDSS1
LRR1	1.39504e-32	0.149197	0.532	0.114	2.5832e-28	4	LRR1
SLC1A5	1.5605e-32	0.250828	0.677	0.195	2.88958e-28	4	SLC1A5
CYTOR	1.59525e-32	0.583514	0.927	0.715	2.95392e-28	4	CYTOR
RIPOR31	1.67461e-32	0.108487	0.363	0.054	3.10088e-28	4	RIPOR3
SHMT1	1.9562e-32	0.179145	0.621	0.153	3.6223e-28	4	SHMT1
SOD1	2.0424e-32	0.472642	1	0.952	3.78191e-28	4	SOD1
PTGES2	2.18387e-32	0.262479	0.734	0.227	4.04387e-28	4	PTGES2
NDUFA6	2.66129e-32	0.450878	0.944	0.536	4.92792e-28	4	NDUFA6
SLIRP	2.80956e-32	0.589766	0.952	0.712	5.20245e-28	4	SLIRP
THOC3	4.36647e-32	0.392782	0.823	0.353	8.08539e-28	4	THOC3
TBC1D7	4.54322e-32	0.169353	0.597	0.14	8.41268e-28	4	TBC1D7
MCM10	5.20935e-32	0.126702	0.339	0.05	9.64615e-28	4	MCM10
SMYD2	5.57431e-32	0.128967	0.403	0.069	1.03219e-27	4	SMYD2
RCL1	5.85315e-32	0.238175	0.685	0.192	1.08383e-27	4	RCL1
RPL22L11	5.87504e-32	0.79471	0.992	0.924	1.08788e-27	4	RPL22L1
BOLA3	6.66445e-32	0.37264	0.742	0.281	1.23406e-27	4	BOLA3
MARCKS	6.86067e-32	0.144695	0.387	0.065	1.27039e-27	4	MARCKS
ILF2	7.42811e-32	0.438388	1	0.829	1.37546e-27	4	ILF2
KNSTRN	8.25365e-32	0.145996	0.427	0.078	1.52833e-27	4	KNSTRN
TMEM14B	1.16577e-31	0.578866	0.952	0.782	2.15866e-27	4	TMEM14B
HDHD3	1.24516e-31	0.220551	0.629	0.167	2.30567e-27	4	HDHD3
IDH21	1.60331e-31	0.499104	0.984	0.758	2.96884e-27	4	IDH2
PDCD4	1.69405e-31	0.441193	0.935	0.519	3.13687e-27	4	PDCD4
RIF1	2.02842e-31	0.30113	0.734	0.247	3.75602e-27	4	RIF1
MCM4	4.05781e-31	0.291117	0.621	0.178	7.51384e-27	4	MCM4
TCEA11	4.95376e-31	0.43864	0.976	0.756	9.17288e-27	4	TCEA1
TMEM237	6.96749e-31	0.126312	0.452	0.087	1.29017e-26	4	TMEM237
ATP5MF	6.97261e-31	0.495119	0.992	0.822	1.29112e-26	4	ATP5MF
CHCHD2	7.65307e-31	0.456187	1	0.981	1.41712e-26	4	CHCHD2
HAGH	7.66885e-31	0.281588	0.637	0.19	1.42004e-26	4	HAGH
ENY22	7.783e-31	0.427057	0.992	0.83	1.44118e-26	4	ENY2
RFC3	8.62446e-31	0.15688	0.452	0.091	1.59699e-26	4	RFC3
USP48	9.40147e-31	0.348735	0.798	0.334	1.74087e-26	4	USP48
SSB2	9.69607e-31	0.4866	0.984	0.817	1.79542e-26	4	SSB
MAP4K4	1.10003e-30	0.124813	0.452	0.088	2.03693e-26	4	MAP4K4
NDUFA8	1.13091e-30	0.382212	0.944	0.548	2.0941e-26	4	NDUFA8
PPT2	1.13665e-30	0.137202	0.419	0.078	2.10474e-26	4	PPT2
ATAD3B	1.45857e-30	0.132111	0.419	0.079	2.70083e-26	4	ATAD3B
DDX39A	1.48178e-30	0.44817	0.871	0.466	2.74382e-26	4	DDX39A
ISOC2	1.48281e-30	0.414183	0.855	0.43	2.74572e-26	4	ISOC2
FXN	1.82102e-30	0.312625	0.823	0.318	3.37198e-26	4	FXN
DAD11	1.91509e-30	0.571815	0.992	0.789	3.54618e-26	4	DAD1
ATF7IP2	1.98576e-30	0.480263	0.766	0.29	3.67703e-26	4	ATF7IP2
NCF42	2.3448e-30	0.356497	0.798	0.317	4.34186e-26	4	NCF4
JPT2	2.44204e-30	0.215643	0.653	0.187	4.52192e-26	4	JPT2
CTNNAL1	2.67933e-30	0.169037	0.516	0.118	4.96131e-26	4	CTNNAL1
ABHD11	3.66266e-30	0.113567	0.444	0.085	6.78214e-26	4	ABHD11
DNPH1	4.41812e-30	0.448238	0.952	0.678	8.18104e-26	4	DNPH1
SERF2	4.84252e-30	0.409763	1	0.987	8.9669e-26	4	SERF2
CDYL	5.12713e-30	0.1126	0.5	0.105	9.49391e-26	4	CDYL
GNB2	5.70386e-30	0.437047	0.903	0.519	1.05618e-25	4	GNB2
PA2G41	5.80357e-30	0.534478	0.984	0.826	1.07465e-25	4	PA2G4
GINS21	8.14974e-30	0.324273	0.613	0.178	1.50909e-25	4	GINS2
FAM45A	8.4476e-30	0.301181	0.677	0.224	1.56424e-25	4	FAM45A
FCGRT1	1.01216e-29	0.391733	0.806	0.331	1.87421e-25	4	FCGRT
ATP5IF1	1.10544e-29	0.747667	0.968	0.855	2.04695e-25	4	ATP5IF1
FANCG	1.10903e-29	0.157881	0.468	0.1	2.05359e-25	4	FANCG
MRM1	1.12164e-29	0.140812	0.427	0.083	2.07694e-25	4	MRM1
[truncated: 3,451 more rows]

## Sheet: Suppl Table 4
Supplementary Table 4: Genetic and cytogenetic characteristics of patients whose BM MNCs were analyzed by WES
Sample ID	Alt ID (in raw data)	Immunophenotype	Karyotype	Somatic mutations in MNCs
1-62	62-1	CMP pattern	46,XY,del(3)(q12q25)[2]/46,XY[18]	EZH2 p. F729X; ETNK1 p.N244S; CAD p. A670G; ASXL1 p.G642fs; RUNX1 p.I365fs; RUNX1 p.G350fs; IDH2 p.R140Q
1-142	142-1	CMP pattern	48,XY,+8,+21[5]/49,idem,+9[15]	BCOR p.H866X; U2AF1 p.S34Y; RUNX1 p.R107H
17-002	2017-002	CMP pattern	46, XY	TET2 p. R1878P; PMEPA1 p. V55M; ASXL1 p. P808X; TET2 p. G1172GX
1-190	190-1	CMP pattern	46,XX[20]	MPL p.K553E; ASXL1 p. R1068*; SETBP1 p. I871T; U2AF1 p. S34F
1-193	193-1	CMP pattern	46,XY[5]	ASXL1 p. A1196AX; ZRSR2 p. R126*; ZRSR2 c.827+5G>A; ARID5B p. P294L; U2AF1 p. Q157P
17-020	205-1	CMP pattern	46,XY[20]	TET2 p. M1701IX; SF3B1 p. H662Q; ARID1B p. G315del_GGGGGSGGGG
1-237	237-1	CMP pattern	46,XY[2]	IL6ST p. C458Y; DDX41 p. T232A
1-242	242-1	CMP pattern	46,XY[20]	ASXL1 p. G642fs; TET2 p. W1233*; JAK2 p. V617F
17-040	2017-040	CMP pattern	46, XX, del(5q), del (20q)	CHEK2 p. G272A; MYLK p. Q555K; LZTR1 p. TN252T; KLHL6 p. L218V; MUC4 p. P1666R; U2AF1 p. S34Y
17-041	2017-041	CMP pattern	45,XX,add(5p),-12,-15,+mar[14]/45,XX,add(5p),-12,-15,del(20q),+mar[2]	TP53 p. D392fs; PAK5 p. Q486*; ZFP36L2 p. P367L; IKZF1 p. N159S
1-239	239-1	CMP pattern	47,XY,add(5)(q13),add(7)(q11.2),+11,-12,+13,-17,+mar[19]/94,XXYY,add(5)(q13)x2,add(7)(q11.2)x2,+11,+11,-12,- 12,+13,+13,-17,-17,+2mar[1]	TP53 p. F270S; KANSL1 p. G204X
18-007	2018-007	CMP pattern	46,XY[20]	SF3B1 p. K700E; ASXL1 p. G642fs; TET2 p. Q1274E
18-010	2018-010	CMP pattern	45,X,-Y	TET2 p. R1404*; SF3B1 p. H662Q; TET2 p. I1228F
1-267	261-1	CMP pattern	46,XX,del(20)(q11.2q13.3)[19]/46,XY[1]	SF3B1 p. K700E
C2-150	S003	CMP pattern	46,XY[20]	U2AF1 p.S34F; ASXL1 p.L775X; ZC3H11A p.Y9fs
1-224	224-1	CMP pattern	46,XX[20]	DDX41 p. P321L
1-257	257-1	CMP pattern	47,XY,+8	ASXL1 p. P808X; DNMT3A p. G543A; PLXNA1 p. G1251R; EP300 p. S1000fs; TET2 p. Q916*; MYB p. R294*; U2AF1 p. S34F
C2-24	Idem	CMP pattern	47,XY,+8[20]	U2AF1 p.S34Y; TP53 p.D281E
C2-29	Idem	CMP pattern	46,XY[20]	SF3B1 p.E622D
MNC6	Idem	CMP pattern	46,XY[20]	SF3B1 p.K700E
MNC4	Idem	CMP pattern	46,XX[20]	SF3B1 p.K700E; SRSF2 p.F57Y
1-253	253-1	CMP pattern	67~72,XY,-X,+4,-5,-5,+6,-7,-9,+10,-11,12,+13,+14,+19,+20,+21,+22,+2~9mar[cp7]/43~46,XY,del(13)(q12q14),+1~3mar[cp3]/46,XY[10]	TP53 c.559+1G>A
17-029	2017-029	CMP pattern	46,XY[20]	SF3B1 p. K700E
1-205	205-1	CMP pattern	45,XY,der(3;7)(q10;q10)t(3;7)(q12;q21),del(3)(q21),add(5)(q11.2),del(12)(p11.2)[18]/46,XY[2]	TP53 p. G784delGGT
1-194	194-1	GMP pattern	46,XX[20]	SF3B1 p. K700E
1-127	127-1	GMP pattern	46,XX,del(20)(q11.2q13.3)[12]/46,XX[8]	CSNK1G3 p. G137E
1-151	151-1	GMP pattern	46,XY,del(13)(q12q22)[11]/46,XY[9]	STAG2 p. Y892X; NTN4 p. E328K; RUNX1 c.351+1G>C; SF3B1 p. K666N
17-023	2017-023	GMP pattern	46,XY[20]	STAG2 p. R305*; SDHB p. E175G; SRSF2 p. P95H; IDH2 p. R140Q
1-225	225-2	GMP pattern	46,XY[20]	ASXL1 p. W898*
17-033	2017-033	GMP pattern	46, XY	EZH2 p. F670L; ASXL1 p. Q588*; SF3B1 p. H662Y; EZH2 p. V742A; RUNX1 p. H404PX; IDH1 p. R132C
1-258	258-1	GMP pattern	43,XY,add(5)(q15),add(6)(p24),del(7)(q21),der(9)add(9)(p22)t(9;12)(q22;q14),add(12)(q14),-13,add(18)(p11.2),add(20)(q13.3),der(20)t(9;20)(q31;q11.2),-21[11]/43~45,idem,+1~2mar[cp3]/86,idemx2[1]/46,XY[5]	TP53 p. M237I
1-241	241-1	GMP pattern	46,XY[20]	TET2 p. R1516*; ASXL1 p. G630fs_insCACCACTGCCATAGAGAGGCGGCc/c; CTCF p. P378T
1-259	259-1	GMP pattern	46,XY,der(8)del(8)(q13q22)t(8;11)(q24.2;p11.2),der(11)t(8;11)add(11)(q24)[1]/46,idem,del(5)(q13q33)[17]/46,XY[2]	BCOR p. S478X; RUNX1 p. S322*
1-263	263-1	GMP pattern	46,XY[20]	RUNX1 p. R320*; SRSF2 p. P95L; TERT p. V1035I; BCOR p. D950fs_insAAAT; NELL2 p. R619H
18-005	2018-005	GMP pattern	46,XY[20]	TET2 p. Q764QX; ASXL3 p. V485A; PHF6 p. E60X; TET2 p. Q652*
18-009	2018-009	GMP pattern	46,XY[20]	BCORL1 p. I713X; BCOR p. E1539*; RUNX1 p. P325PX; MYB p. C78R; MYB p. G45fs
1-264	264-1	GMP pattern	46,XX,t(1;3)(p36.1;q21)[19]/46,XX[1]	PARP1 p. K249N; ASXL1 p. I38T; DNMT3A p. P624fs; MYH9 p. D1465G; SF3B1 p. K700E
1-272	272-1	GMP pattern	45,XX,add(2)(q13),del(5)(q13q33),-7,add(12)(p13),del(20)(q11.2q13.3)[3]/52~54,X,-X,add(2)(q13),del(5)(q13q33),+8,+8,+11,add(12)(p13),+13,+18,+19,+20,del(20)(q11.2q13.3),+22,+1~2mar[cp16]/46,XX[1]	KDR p. V1251E; FANCB p. K745Q; ALK p. R1060C; TP53 p. R249S; TP53 p. Q949*
1-133	133-4	GMP pattern	46,XY[20]	U2AF1 p. S34F
C2-35	Idem	GMP pattern	46,XY[12]	BCOR p.K839fs; SF3B1 p.K666N; RUNX1 p.P357fs
C2-01	Idem	GMP pattern	46,XX[20]	TET2 p.Q675X; U2AF1 p.Q157P
C2-02	Idem	GMP pattern	46,XX[20]	TET2 p.H762fs; DNMT3A p.W313fs
C2-27	Idem	GMP pattern	46,XY[20]	DNMT3A p.A787G
C2-33	Idem	GMP pattern	46,XY[20]	STAG2 p.R1045X; ETNK1 p.N244S; ASXL1 p.G642fs; RAD21 p.S545fs; RUNX1 p.P425fs; RUNX1 p.F330_S331delinsYRHPTX; KIT p.D816V
1-281	PDX10	GMP pattern	45,X,-Y[3]/47,XY,+8[1]/46,XY[16]	DDX41 p.R525H
1-248	248-1	GMP pattern	46,XY[20]	IDH1 p.R132H; RUNX1 p.R204Q
1-271	271-1	CMP pattern	46,XX[20]	SF3B1 p.K700E
1-274	274-1	GMP pattern	46,XX[20]	ASXL1 p.E727X; ASXL1 p.H630fs; ASXL1 p.G642fs
1-311	311-1	CMP pattern	48,XY,del(5)(q13q33),+8,+22[2]/47,X,-Y,del(5)(q13),+8,del(8)(q22),+22[9]/47,X,-Y,del(5)(q13q33),+del(5)(q13),der(5;12)(q10;q10),+8,del(8)(q22),+22[4]/46,X,-Y,del(5)(q13),+8,del(8)(q22),del(12)(p11.2p13)[4]/46,XY[1]	TP53 p.Y234C; TP53 p.G266fs; SF3B1 p.I323delinsAVX
C2-36	Idem	CMP pattern	45,XY,der(5;17)(q10;q10),-7,+8,der(12)t(7;12)(p15;p11.2)[18]/46,XY[2]	TP53 p.G154V; RUNX1 p.N109fs; EZH2 p.K20fs; STAG2 p.F431_L432delinsFPYTTLFRSLGVVKKFSLQKIVKMSIIWFIQLTGQX
C2-37	Idem	CMP pattern	45,XX,del(5)(q13q33),del(7)(p13),-20,dic(20;22)(q11.2;p12)[10]/45,idem,add(19)(p13.1)[1]/46,XX[9]	TP53 p.R196X; EZH2 p.L674F; TYR p.M31L; CIITA p.G441R
C2-38	Idem	GMP pattern	46,XY[20]	SRSF2 p.P95H; STAG2 p.Q389X; SMC1A p.R96H; ET2:c.655G>T p.E219*; ASXL1 p.G642fs; RUNX1 p.T174fs
C2-39	Idem	GMP pattern	46, XY, 20q-	U2AF1 p.S34F; SETBP1 p.G870S; ZNF814 p.A337V; SGK1 p.C144X; ASXL1 p.G642fs; BCOR:c.2111_2120del p.Y704fs
C2-53	Idem	GMP pattern	46,XY,t(3;5)(q24;q35)[12]/46,XY[8]	ZNF814 p.A337V; WT1 p.R369fs
C2-55	Idem	GMP pattern	46,XY,inv(3)(q21q26.2)[9]/46,XY[11]	SF3B1 p.R625C; BCOR p.K607fs; BCOR p.D328fs
C2-56	Idem	CMP pattern	46,XX[20]	SRSF2 p.P95L
C2-61	Idem	GMP pattern	46,XX,dup(1)(q12q42),del(4)(q31.1)[20]	IDH2 p.R140Q; SRSF2 p.95_103del; RUNX1 p.F416fs
C2-63	Idem	CMP pattern	46,XY[20]	KRAS p.K117N; RUNX1 p.I366fs; TET2 p.I771fs
C2-65	Idem	CMP pattern	46,XX[20]	TET2 p.Q1560X; PHF6 p.Y196X; ASXL1 p.G642fs
C2-66	Idem	CMP pattern	46,XY[20]	SF3B1 p.K700E
C2-69	Idem	CMP pattern	46,XX,del(9)(q13q22)[15]/47,idem,+14[3]/46,idem,add(10)(q26)[1]/46,XX[1]	IDH2 p.R172K; ASXL1 p.Y591X
C2-73	Idem	CMP pattern	45,X,-Y[20]	TET2 p.R1537X; TET2 p.H1902R; ASXL1 p.G642fs
C2-76	Idem	CMP pattern	46,XX,del(5)(q13q33),del(12)(p11.2p13)[7]/47,idem,+8[12]	TP53 p.R248W; SF3B1 p.K700E; RUNX1 p.R169fs
C2-78	Idem	CMP pattern	46,XX[14]	U2AF1 p.Q157P
C2-79	Idem	CMP pattern	45,XX,der(5;17)(p10;q10),r(7),del(13)(q12q14)[8]/42~44,XX,-3,der(5;17)(p10;q10),-7,r(7),-12,der(12)t(3;12)(p12;p12),del(13)(q12q22),+r,+1~4mar[cp12]	TP53 p.S240R; DNMT3A p.R181C
C2-81	Idem	GMP pattern	46,XY,+1,der(1;7)(q10;p10)[9]/46,XY[11]	SF3B1 p.K700E
C2-83	Idem	GMP pattern	46,XY[20]	SF3B1 p.K700E; DNMT3A p.A910fs; DNMT3A p.H873fs
C2-84	Idem	GMP pattern	46,XY,del(20)(q11.2q13.3)[7]/46,idem,del(12)(p11.2p13)[12]/46,XY[1]	U2AF1 p.S34F; DNMT3A p.A662T
C2-85	Idem	CMP pattern	46,XY,add(5)(q22),del(6)(q13q27)[8]/54,idem,+Y,+1,+4,+8,+9,+10,+18,+19[5]/46,XY[7]	TP53:c.320del p.Y107fs
C2-86	Idem	GMP pattern	45,X,-Y[20]	NRAS p.G12D; TET2 p.S1507X; ZRSR2 p.F328fs; TET2:c.5007del p.K1669fs
C2-87	Idem	GMP pattern	46,XX,der(6)t(1;6)(q25;p21.3)[8]/46,XX[12]	SRSF2 p.P95R; RUNX1 p.R201X; TET2 p.R1307fs
C2-88	Idem	CMP pattern	46,XY[20]	TET2:c.3697T>G p.W1233G; ZRSR2:c.967G>T p.G323*; ASXL1:c.1760_1764del p.G587fs
C2-89	Idem	GMP pattern	46,XY,+1,der(1;7)(q10;p10)[5]/46,XY,add(1)(p21)[1]/46,XY[14]	ALK p.P1298S; TET2 p.R1516X; DNMT3A:c.2041A>T p.I681F; TET2:c.4298_4319del p.E1433fs
C2-90	Idem	CMP pattern	46,XX[20]	NF1 p.L1801X; SRSF2 p.P95H; TET2:c.5611del p.I1871fs
C2-91	Idem	CMP pattern	46,X,idic(X)(q13)[20]	SRSF2 p.P95L; TET2 p.R1425X; TET2:c.688_689del p.L251fs
C2-92	Idem	GMP pattern	46,XX[20]	SF3B1 p.G740E
C2-98	Idem	CMP pattern	46,Y,del(X)(q22)[1]/46,XY[19]	SETBP1 p.D874N; U2AF1 p.S34F; CREBBP p.M1865fs; ASXL1 p.G658fs
C2-100	Idem	CMP pattern	49,X,-Y,+8,+9,+10,-13,-16,+20,+20,+21[1]/46,XY[19]	SF3B1 p.K700E; TET2 p.R1237P
C2-101	Idem	GMP pattern	46,XY,del(7)(q22)[14]/46,XY[6]	PTPN11 p.F285Y; RUNX1:c.964_965del p.S322fs
C2-102	Idem	CMP pattern	46,XX,der(5)del(5)(q13q33)t(5;11)(p15;q13),del(11)(q13),add(17)(p11.2),-19,+mar[15]/46,XX[5]	IDH2 p.R140Q; STAT5B p.N642H; SRSF2 p.P95H; TP53 p.R273C; ASXL1 p.R693X; RUNX1 p.R162G; JAK2 p.V617F; SLTM p.N487fs; EP300 p.T1679fs
C2-105	Idem	CMP pattern	N/A	ETNK1 p.N244S; SRSF2 p.P95L; RUNX1 p.R320X; STAG2 p.R614X; ASXL1 p.P753fs; EZH2 p.D730_Y731delinsX
C2-106	Idem	CMP pattern	47,XY,del(1)(p21),del(5q),+8,add(11q)[2]/47,XY,idem,del(12q)[9]/46,XY[10]	SMC3 p.I1014F
C2-107	Idem	CMP pattern	46,XY[20]	IDH2 p.R140Q
C2-110	Idem	GMP pattern	49,XY,+8,+9,inv(17)(p13q23)?c,+21[4]/46,XY,inv(17)(p13q23)?c[16]	STAG2 p.E1086X; SF3B1:c.1997A>T p.K666M; SMC3 p.L946fs; RARA p.A453fs; ASXL1 p.G642fs; TET2 p.P1906fs; REV3L p.K2833fs; RUNX1:c.1033_1039dupCCCCGCA p.M347fs
C2-111	Idem	GMP pattern	47,XY,+8[1]/46,XY[19]	STAG2 p.R259X; SRSF2:c.284C>A p.P95H; CEBPA p.I64fs; GATA2 p.T176fs
C2-112	Idem	CMP pattern	46,XY,-22,+mar[1]/46,XY[19]	STAG2 p.R614X; ASXL1 p.H630fs; EZH2 p.T409fs; PHF6 p.S346fs
C2-115	Idem	CMP pattern	50,XX,+1,del(5q),+6,+11,+21[3]/49,XX,idem,-19[17]	TP53 p.L145P
C2-119	Idem	GMP pattern	45,XX,del(5)(q13q33),add(7)(q22),ins(12;7)(p12;q31q31),-20[17]/44,idem,-18[3]	TP53 p.V143M; ZNF814 p.A337V; TP53 p.C135delinsWFC

## Sheet: Suppl Table 5
Supplementary Table 5: Significantly deregulated genes in LT-HSCs isolated from samples of “CMP pattern” MDS with BP compared with those from samples of baseline “CMP pattern” MDS
	log2FoldChange	stat	pvalue	RC.mean	BC.mean	Regulation
C11orf21	9.41771	5.75304	8.77e-09	338.673	0.0798254	Upregulated
IGF2R	9.99155	5.71808	1.08e-08	408.147	0.282038	Upregulated
ITGA2B	7.99726	5.73972	9.48e-09	338.997	0.374041	Upregulated
ZNF28	10.2013	5.91282	3.36e-09	442.48	0.282038	Upregulated
MB21D1	10.3007	5.61891	1.92e-08	229.257	0	Upregulated
RRP1	9.35834	5.6249	1.86e-08	338.519	0.0798254	Upregulated
AIFM1	8.49183	5.403	6.55e-08	264.541	0.159651	Upregulated
MRPL53	9.17266	5.32285	1.02e-07	309.98	0.073554	Upregulated
CPPED1	-9.79803	-5.29283	1.2e-07	4.72285	12981.3	Downregulated
ARV1	8.71817	5.2503	1.52e-07	187.33	0.073554	Upregulated
MGAT2	-9.04548	-5.1865	2.14e-07	1.34379	1614.01	Downregulated
MAGEE1	8.32586	5.13008	2.9e-07	127.671	0.073554	Upregulated
MAP3K6	9.59267	5.09612	3.47e-07	133.185	0	Upregulated
CC2D2A	-7.9831	-5.06711	4.04e-07	0.269721	99.4554	Downregulated
STRC	-10.5071	-5.00134	5.69e-07	0	3447.92	Downregulated
TIGD3	-9.94398	-4.96269	6.95e-07	0.136224	1125.43	Downregulated
FAM26F	7.85395	4.9374	7.92e-07	358.692	0.476624	Upregulated
HEATR6	8.53588	4.89534	9.81e-07	138.124	0.846114	Upregulated
IPO4	-9.41041	-4.8759	1.08e-06	4.58719	11167.9	Downregulated
CCDC77	6.90982	4.85149	1.23e-06	94.5052	0.226933	Upregulated
SSH3	-10.0748	-4.81037	1.51e-06	0	757.075	Downregulated
WDR83OS	9.23056	4.81474	1.47e-06	106.246	0	Upregulated
NOP14-AS1	9.44155	4.79946	1.59e-06	203.4	0	Upregulated
SDHAP1	9.38188	4.74993	2.03e-06	200.665	0	Upregulated
TCEB2	-6.56446	-4.74462	2.09e-06	1.07934	106.568	Downregulated
USP32P2	7.16069	4.74229	2.11e-06	147.863	7.37337	Upregulated
CHN2	-7.20757	-4.73207	2.22e-06	25.0899	5255.76	Downregulated
LOC284412	8.06988	4.71136	2.46e-06	224.912	0.159651	Upregulated
HMGCL	-8.94955	-4.69544	2.66e-06	9.70022	16849.8	Downregulated
TBC1D9	8.06698	4.67495	2.94e-06	185.14	6.76891	Upregulated
TICAM1	-7.92308	-4.66714	3.05e-06	0.268254	243.964	Downregulated
ABCB8	-9.87602	-4.63767	3.52e-06	0	1650.73	Downregulated
BCL2	7.36867	4.64642	3.38e-06	133.469	0.429146	Upregulated
EPB41L5	6.43618	4.6281	3.69e-06	194.476	0.741811	Upregulated
NOG	9.19548	4.62143	3.81e-06	175.728	0	Upregulated
TRAPPC12	8.26789	4.6232	3.78e-06	283.085	0.147108	Upregulated
ZNF304	5.8813	4.63505	3.57e-06	240.369	5.10311	Upregulated
VPS28	7.36126	4.61497	3.93e-06	321.706	0.521149	Upregulated
CELF6	9.07546	4.56108	5.09e-06	148.426	0	Upregulated
COQ4	8.56843	4.58095	4.63e-06	162.713	0.163593	Upregulated
CYB561D1	7.8722	4.57383	4.79e-06	440.979	4.17479	Upregulated
GPR146	-9.27444	-4.55237	5.3e-06	0	100.209	Downregulated
LOC653513	-9.28318	-4.55357	5.27e-06	0	102.546	Downregulated
RPSAP52	9.08674	4.5659	4.97e-06	151.271	0	Upregulated
SDK2	6.63108	4.56284	5.05e-06	587.216	2.61311	Upregulated
SKIV2L	8.48941	4.53847	5.67e-06	236.161	0.073554	Upregulated
LOC653160	8.42982	4.47586	7.61e-06	243.095	0.0798254	Upregulated
PTS	8.96406	4.46118	8.15e-06	150.659	0	Upregulated
C22orf34	6.00398	4.45554	8.37e-06	244.196	4.48134	Upregulated
TMEM222	-9.48733	-4.41235	1.02e-05	0	1222.42	Downregulated
ARHGAP5-AS1	9.03791	4.40455	1.06e-05	262.397	0	Upregulated
SLC26A4	-9.04744	-4.38686	1.15e-05	0.952104	3815.41	Downregulated
TBC1D24	6.93163	4.38968	1.14e-05	142.484	0.31303	Upregulated
ZDHHC16	8.17061	4.38973	1.13e-05	168.865	0.564076	Upregulated
ACPL2	8.73694	4.36285	1.28e-05	102.963	0	Upregulated
CDCA5	8.96609	4.36201	1.29e-05	243.671	0	Upregulated
STAP1	-8.20683	-4.35341	1.34e-05	0.133497	115.933	Downregulated
CEP76	8.52263	4.34201	1.41e-05	58.0934	0	Upregulated
NAT6	-8.98568	-4.33566	1.45e-05	0	91.1864	Downregulated
BCL2L11	8.64716	4.30831	1.65e-05	94.2375	0	Upregulated
CEP85	6.09449	4.31711	1.58e-05	185.481	345.943	Upregulated
MAP1S	8.88422	4.31457	1.6e-05	222.796	0	Upregulated
MEGF11	8.91433	4.31788	1.58e-05	249.307	0	Upregulated
NOSIP	8.85078	4.30834	1.64e-05	200.029	0	Upregulated
PP7080	8.75478	4.31517	1.59e-05	548.62	0.073554	Upregulated
BACH2	8.00383	4.29635	1.74e-05	273.304	0.159651	Upregulated
RABL2A	-7.66491	-4.29961	1.71e-05	5.86006	2162.58	Downregulated
C19orf66	-6.91283	-4.28284	1.85e-05	99.8498	15813.4	Downregulated
PRKCQ-AS1	-8.02507	-4.2836	1.84e-05	8.23928	5864.45	Downregulated
ATAD3B	8.67217	4.27472	1.91e-05	117.619	0	Upregulated
TMEM44	-9.03018	-4.2695	1.96e-05	0.134757	1017.99	Downregulated
LRRC14	-8.64941	-4.26193	2.03e-05	0	41.7467	Downregulated
DOK5	-8.77304	-4.23817	2.25e-05	0	66.006	Downregulated
RNF150	7.4413	4.2369	2.27e-05	468.153	0.754719	Upregulated
TMEM199	8.08062	4.23917	2.24e-05	185.859	0.0798254	Upregulated
TRPV1	6.08448	4.23991	2.24e-05	366.484	1.99331	Upregulated
KCNJ13	-7.24168	-4.21784	2.47e-05	121.997	29572.3	Downregulated
ACO1	6.25976	4.18988	2.79e-05	198.841	0.846722	Upregulated
KIF23	7.93699	4.18874	2.81e-05	267.048	0.153379	Upregulated
KLF8	6.74807	4.18305	2.88e-05	50.1255	66.4131	Upregulated
LOC440173	7.25197	4.19095	2.78e-05	63.1426	0.0798254	Upregulated
ZNF71	-7.74644	-4.18086	2.9e-05	0.271846	397.11	Downregulated
ZNF816	6.43886	4.18046	2.91e-05	207.506	0.741811	Upregulated
LOC100507053	8.60061	4.17231	3.02e-05	145.561	0	Upregulated
CDC42EP4	8.60928	4.1583	3.21e-05	162.829	0	Upregulated
FGFRL1	7.69088	4.15759	3.22e-05	434.54	0.399127	Upregulated
TNFAIP1	7.65197	4.1557	3.24e-05	102.66	0.073554	Upregulated
TSSC4	-7.03167	-4.14998	3.33e-05	0.672527	144.888	Downregulated
CYP4F35P	8.5655	4.14216	3.44e-05	147.721	0	Upregulated
COX10-AS1	8.54786	4.12744	3.67e-05	148.584	0	Upregulated
HIST1H2BL	6.82865	4.1285	3.65e-05	342.222	611.482	Upregulated
TBC1D17	-8.70947	-4.12197	3.76e-05	0	129.078	Downregulated
SERPINH1	-6.40802	-4.11897	3.81e-05	3.80655	416.296	Downregulated
IBA57	6.78632	4.11152	3.93e-05	229.822	14.1386	Upregulated
CTNNA3	-8.51971	-4.0916	4.28e-05	0	51.1351	Downregulated
ENC1	8.15962	4.09547	4.21e-05	249.029	0.073554	Upregulated
PLEKHA6	8.08963	4.09256	4.27e-05	231.076	0.0798254	Upregulated
AP2A2	6.3561	4.08892	4.33e-05	294.395	160.534	Upregulated
GSN	-7.03803	-4.08388	4.43e-05	80.1426	19676	Downregulated
ZCCHC4	7.22387	4.0802	4.5e-05	116.193	0.153379	Upregulated
SMCR5	-8.70553	-4.06677	4.77e-05	0	136.802	Downregulated
IFT52	6.54441	4.05802	4.95e-05	415.881	1.41401	Upregulated
TDRKH	-7.24818	-4.06002	4.91e-05	0.134757	38.9594	Downregulated
BPHL	8.36142	4.04097	5.32e-05	108.673	0	Upregulated
CA2	8.23572	4.04042	5.34e-05	67.9831	0	Upregulated
CLEC11A	7.08564	4.04135	5.31e-05	343.428	0.626061	Upregulated
P2RY1	8.50947	4.04344	5.27e-05	208.034	0	Upregulated
TMEM243	-6.65353	-4.04341	5.27e-05	0.403012	520.485	Downregulated
CCNJ	4.91219	4.03104	5.55e-05	340.423	5.02846	Upregulated
TELO2	-8.40037	-4.02642	5.66e-05	0	46.4122	Downregulated
TJAP1	6.59917	4.02807	5.62e-05	251.367	0.754354	Upregulated
PPIL1	-7.67457	-4.02037	5.81e-05	0.269515	143.596	Downregulated
XRCC3	7.47747	4.02227	5.76e-05	95.5296	0.0798254	Upregulated
ZNF354C	7.97813	4.01483	5.95e-05	203.354	0.073554	Upregulated
TMEM134	8.12143	4.00733	6.14e-05	52.8149	0	Upregulated
ATG2A	8.23154	3.99675	6.42e-05	81.2509	0	Upregulated
AAAS	8.2515	3.99201	6.55e-05	89.8155	0	Upregulated
LOC100507266	-8.5106	-3.98873	6.64e-05	0	265.402	Downregulated
NUDT4	8.29832	3.98762	6.67e-05	111.298	0	Upregulated
ZNF160	-6.60814	-3.98989	6.61e-05	183.917	28530.4	Downregulated
ZUFSP	8.2766	3.98435	6.77e-05	103.425	0	Upregulated
DPAGT1	7.22172	3.97564	7.02e-05	123.648	0.153379	Upregulated
HPGDS	-8.45295	-3.97437	7.06e-05	0	377.76	Downregulated
ATP6V0E2	-7.01934	-3.94387	8.02e-05	0.268254	61.9506	Downregulated
BNIP1	-8.43363	-3.93612	8.28e-05	0	84.8345	Downregulated
C2orf42	7.59392	3.94867	7.86e-05	73.2674	0.163593	Upregulated
CACNB3	-7.71967	-3.9459	7.95e-05	0.134757	91.7223	Downregulated
CENPV	7.06037	3.95447	7.67e-05	236.061	36.109	Upregulated
CHMP6	6.88296	3.95768	7.57e-05	46.7286	0.0798254	Upregulated
EGLN3	-8.54691	-3.94018	8.14e-05	0	169.7	Downregulated
FLJ39051	-7.5214	-3.96415	7.37e-05	0.134757	63.6233	Downregulated
KCNAB1	8.21781	3.9377	8.23e-05	104.274	0	Upregulated
KIAA0141	-6.61257	-3.94697	7.91e-05	156.532	25491.1	Downregulated
KIAA1024	8.33735	3.94658	7.93e-05	171.442	0	Upregulated
LOC401321	-5.6955	-3.93298	8.39e-05	189.833	9933.73	Downregulated
LOC652276	6.50409	3.95586	7.63e-05	103.26	0.300487	Upregulated
MT2A	7.60015	3.93251	8.41e-05	119.921	0.073554	Upregulated
MTRF1	6.87007	3.93446	8.34e-05	86.1559	0.159651	Upregulated
NPHP1	-8.46293	-3.93805	8.21e-05	0	97.2211	Downregulated
RNPEPL1	-7.86947	-3.94536	7.97e-05	0.137089	123.31	Downregulated
SLC25A15	7.68443	3.93934	8.17e-05	143.481	0.0798254	Upregulated
SLC38A6	8.32659	3.93176	8.43e-05	179.99	0	Upregulated
TONSL	6.52474	3.96136	7.45e-05	128.065	0.374041	Upregulated
ZNF558	6.48426	3.9397	8.16e-05	266.555	0.888919	Upregulated
TSTA3	7.34285	3.92822	8.56e-05	216.574	4.25343	Upregulated
SNX16	-6.40808	-3.92408	8.71e-05	106.105	14030	Downregulated
C19orf10	7.36941	3.91763	8.94e-05	216.45	0.226933	Upregulated
GSR	-6.66656	-3.91697	8.97e-05	87.2466	15444.5	Downregulated
UQCC	5.14784	3.91949	8.87e-05	265.824	3.12062	Upregulated
CKB	-7.95353	-3.91295	9.12e-05	0.134757	144.827	Downregulated
TNIP2	-6.46851	-3.91071	9.2e-05	0.542432	65.7052	Downregulated
HIBCH	-6.17991	-3.90763	9.32e-05	62.4003	6139.23	Downregulated
DNAJB4	-7.71438	-3.90536	9.41e-05	0.133497	96.6658	Downregulated
ARHGEF18	-7.0895	-3.89332	9.89e-05	51.0582	15116.8	Downregulated
CPSF4	8.11435	3.89193	9.94e-05	86.6751	0	Upregulated
EDA2R	8.14738	3.89573	9.79e-05	97.6355	0	Upregulated
MAPK10	-7.45105	-3.90007	9.62e-05	0.134757	61.7436	Downregulated
NCAPH	7.10847	3.89392	9.86e-05	409.119	41.3891	Upregulated
POLR3E	-6.18736	-3.89894	9.66e-05	158.47	13620.3	Downregulated
RFNG	-7.4341	-3.89182	9.95e-05	0.269515	120.43	Downregulated
RRP8	7.63159	3.89227	9.93e-05	124.531	0.282038	Upregulated
SAR1B	5.28905	3.89111	9.98e-05	164.995	4.75711	Upregulated
SAP30BP	-5.72653	-3.88782	0.00010115	182.23	11952	Downregulated
SLC17A9	6.54991	3.88815	0.00010101	80.7846	0.435417	Upregulated
ZNF692	5.84048	3.88657	0.000101672	117.172	0.668257	Upregulated
ANKRD19P	7.11331	3.87722	0.000105659	62.7578	0.073554	Upregulated
P2RY12	7.50516	3.87382	0.000107144	281.235	0.239476	Upregulated
PRICKLE1	-8.23404	-3.86824	0.000109623	0	51.5655	Downregulated
C11orf65	6.99369	3.86552	0.000110854	54.2238	0.073554	Upregulated
AK4	8.01589	3.86235	0.000112303	67.9123	0	Upregulated
AMER1	-7.49596	-3.86054	0.000113135	29.6458	15750.3	Downregulated
SLC25A16	5.66081	3.85834	0.000114161	160.141	1.11585	Upregulated
LAYN	8.1011	3.85581	0.000115349	100.565	0	Upregulated
REEP4	7.39074	3.8534	0.000116489	95.0706	0.073554	Upregulated
INTS1	6.3078	3.84615	0.000119989	171.861	0.638604	Upregulated
C12orf75	8.02754	3.84331	0.000121384	78.5746	0	Upregulated
CCDC15	4.91278	3.84092	0.000122573	210.673	2.93302	Upregulated
FZD5	8.19634	3.83984	0.000123115	178.805	0	Upregulated
DEDD2	7.57866	3.82515	0.000130695	134.014	0.073554	Upregulated
ZNF329	7.54379	3.82123	0.000132789	133.599	0.0798254	Upregulated
IL17RE	6.40135	3.81916	0.000133906	328.553	259.249	Upregulated
TRUB1	7.9838	3.81776	0.000134666	75.2316	0	Upregulated
SARM1	7.92836	3.81219	0.00013774	61.8912	0	Upregulated
H1FX-AS1	-8.42671	-3.81016	0.000138879	0.274178	8592.35	Downregulated
SPSB3	-6.6626	-3.80644	0.000140981	1.77032	515.556	Downregulated
TTC21A	7.9649	3.80725	0.000140521	73.6256	0	Upregulated
CD79A	-7.29073	-3.79251	0.000149135	0.274178	110.626	Downregulated
MSANTD2	-7.28888	-3.79491	0.000147696	0.137089	55.1169	Downregulated
PNO1	5.97262	3.79099	0.000150049	81.2484	0.386584	Upregulated
SLCO1A2	7.00613	3.79084	0.000150136	61.3618	0.0798254	Upregulated
TCTEX1D1	7.64357	3.79435	0.000148029	203.948	0.282038	Upregulated
PPP1R37	8.00844	3.77975	0.000156983	105.556	0	Upregulated
TMEM246	-7.30684	-3.77914	0.000157373	0.269515	379.206	Downregulated
CAPN12	-7.97071	-3.77755	0.000158377	0.274178	474.881	Downregulated
ANKRD20A11P	7.61686	3.76707	0.000165176	166.678	0.0798254	Upregulated
FBXO28	5.12041	3.76791	0.00016462	435.519	7.42852	Upregulated
LOC100506668	-8.0726	-3.76801	0.000164551	0	46.2486	Downregulated
GPR180	6.75689	3.76451	0.000166877	163.971	0.521514	Upregulated
MROH1	8.02732	3.76504	0.000166522	128.311	0	Upregulated
ORC6	6.77872	3.75957	0.000170205	85.507	0.159651	Upregulated
C1orf228	6.94067	3.75825	0.000171105	252.452	0.447595	Upregulated
DRP2	7.87723	3.75555	0.000172962	67.7207	0	Upregulated
ANGPTL1	-7.1729	-3.75427	0.00017385	0.134757	47.4809	Downregulated
PCNP	-5.28748	-3.74304	0.00018181	785.482	29249.2	Downregulated
GCH1	-6.75723	-3.74112	0.000183205	78.6144	15371.3	Downregulated
ADRA1A	-7.17523	-3.73078	0.000190887	0.268254	194.989	Downregulated
EPPK1	7.91255	3.734	0.000188464	90.1626	0	Upregulated
GMNN	6.68152	3.73042	0.000191162	293.608	0.73554	Upregulated
KCTD6	8.02677	3.73344	0.00018888	162.766	0	Upregulated
MYL5	-7.54875	-3.73329	0.000188993	0.134757	98.0052	Downregulated
PHF13	7.38825	3.7301	0.000191404	85.3784	0.163593	Upregulated
EMILIN1	-8.07068	-3.7269	0.000193846	0.136224	616.655	Downregulated
CTAGE7P	7.92541	3.72176	0.000197838	104.138	0	Upregulated
ZNF174	6.11361	3.72175	0.000197849	126.242	336.367	Upregulated
CDH9	-6.84596	-3.71593	0.00020246	0.536508	122.991	Downregulated
LOC100134229	7.98518	3.71181	0.000205783	153.693	0	Upregulated
MECP2	-5.98183	-3.71025	0.000207056	231.417	17422.2	Downregulated
REXO1L1	6.24883	3.70876	0.000208279	223.122	2.98132	Upregulated
SLC4A4	7.80213	3.70719	0.000209574	64.5531	0	Upregulated
NHSL2	-7.03964	-3.70544	0.000211025	0.136224	39.6744	Downregulated
PPP2R4	-6.76132	-3.7015	0.000214326	45.2477	10298.2	Downregulated
TUBA4A	7.08786	3.70072	0.000214984	178.575	0.643901	Upregulated
CNRIP1	7.28268	3.69553	0.000219431	69.4147	0.163593	Upregulated
ACP2	7.86582	3.68803	0.000226	97.8536	0	Upregulated
ZNHIT1	-6.20888	-3.68868	0.000225422	59.2128	7039.14	Downregulated
C20orf27	-7.94156	-3.68189	0.000231514	0	43.9587	Downregulated
FBXO7	-5.65556	-3.6813	0.000232045	706.667	38966.4	Downregulated
JAGN1	-7.70142	-3.68221	0.00023122	15.7681	17200.7	Downregulated
SAPCD2	-6.51586	-3.68052	0.000232762	0.266993	39.5658	Downregulated
TBC1D7	7.90488	3.68287	0.000230619	124.42	0	Upregulated
ARVCF	7.63164	3.67853	0.000234586	196.739	0.073554	Upregulated
CES2	6.91559	3.67547	0.000237409	60.0502	0.0798254	Upregulated
PRR15	7.75624	3.67619	0.000236742	63.271	0	Upregulated
PSMG3-AS1	-7.91432	-3.6774	0.000235619	0	184.167	Downregulated
TBCD	7.33593	3.66775	0.000244695	117.278	0.0798254	Upregulated
TRIP13	7.82197	3.66617	0.000246212	91.5859	0	Upregulated
ZNF616	7.88905	3.66473	0.0002476	131.578	0	Upregulated
TPMT	5.07227	3.65676	0.000255427	126.73	393.736	Upregulated
DOCK9	6.84088	3.65554	0.000256642	96.3906	0.153379	Upregulated
CYSLTR2	-7.87469	-3.65329	0.000258898	0	38.727	Downregulated
SREK1IP1	-6.29568	-3.65244	0.000259755	163.362	21680.5	Downregulated
RCN1	-5.00427	-3.65048	0.000261746	480.741	14087.4	Downregulated
TRPV2	-6.01635	-3.64707	0.000265245	240.1	24115.5	Downregulated
ELMO2	5.74401	3.64352	0.000268934	266.362	2.27043	Upregulated
ADAM8	-6.81165	-3.63938	0.000273293	72.1844	17771.9	Downregulated
ANKRD26P3	-7.44155	-3.63322	0.000279909	0.137089	95.2465	Downregulated
CHST10	7.2112	3.63454	0.000278472	94.2267	0.073554	Upregulated
DALRD3	-7.80732	-3.63265	0.000280524	0	32.3905	Downregulated
NSUN7	6.89145	3.63293	0.00028022	57.4672	0.073554	Upregulated
DFNB59	-7.75016	-3.6256	0.000288287	0	27.1171	Downregulated
SLC16A4	7.16268	3.62253	0.000291736	88.3139	0.073554	Upregulated
TRMT12	7.53209	3.62237	0.000291918	189.126	0.0798254	Upregulated
NIP7	-7.53697	-3.6208	0.000293699	27.5869	24196.4	Downregulated
ZDHHC9	-6.09963	-3.61888	0.000295885	86.2992	8282.22	Downregulated
CBY1	-7.79096	-3.61642	0.000298706	15.3697	26732.1	Downregulated
NT5DC2	7.58948	3.61401	0.000301503	44.3651	0	Upregulated
PCNA	5.67547	3.6098	0.000306436	268.488	1.91581	Upregulated
RGS5	7.59555	3.60615	0.000310778	47.4258	0	Upregulated
NCKAP5L	-7.28686	-3.60492	0.000312245	1.34315	736.394	Downregulated
IL16	4.87234	3.60358	0.000313867	439.835	962.826	Upregulated
PPP1R13B	7.70363	3.60213	0.000315619	79.4219	0	Upregulated
TGM2	-7.79993	-3.60075	0.000317295	0	38.7492	Downregulated
ARRB2	-5.57137	-3.59856	0.00031998	308.195	15864.3	Downregulated
RRM2B	-6.09465	-3.58773	0.000333565	123.137	13807.7	Downregulated
PMEPA1	-7.73881	-3.58363	0.000338857	0	32.3466	Downregulated
CNEP1R1	7.72727	3.58091	0.000342401	105.319	0	Upregulated
GIMAP8	7.1076	3.57995	0.000343657	85.4941	0.073554	Upregulated
LDLRAP1	6.83544	3.5754	0.00034969	247.493	8.06066	Upregulated
SC5DL	-5.80861	-3.57303	0.000352871	175.565	12605	Downregulated
SNUPN	5.89165	3.57095	0.000355695	128.758	4.7682	Upregulated
AGRN	-7.93391	-3.5651	0.00036372	0	181.763	Downregulated
UBE2D1	-6.12578	-3.56547	0.000363206	96.3773	11123.9	Downregulated
AOAH	6.74627	3.564	0.00036525	625.961	58.0998	Upregulated
DUOX1	6.40814	3.5625	0.000367339	60.3746	0.153379	Upregulated
SCARNA10	-7.11088	-3.56113	0.000369265	4.96312	1872.99	Downregulated
ZHX3	-6.10875	-3.5589	0.000372405	98.8533	11422.2	Downregulated
ORMDL2	7.5237	3.55758	0.000374293	45.9444	0	Upregulated
CCDC113	7.64152	3.55167	0.000382801	83.3179	0	Upregulated
CFL2	-6.01667	-3.55154	0.000382979	74.435	7726.31	Downregulated
SRRM5	6.34915	3.55099	0.000383782	107.642	0.319302	Upregulated
TAS2R19	6.25358	3.54856	0.000387342	70.8214	0.220662	Upregulated
OR2L13	-6.4568	-3.54711	0.000389478	0.540703	294.545	Downregulated
TAF5	7.55283	3.54353	0.000394807	56.8981	0	Upregulated
CCDC130	7.53834	3.5395	0.000400893	54.593	0	Upregulated
FGF9	7.57836	3.53858	0.000402278	66.4234	0	Upregulated
HESX1	7.54555	3.54035	0.0003996	56.1384	0	Upregulated
LOC253039	4.51256	3.53868	0.000402137	302.237	10.2804	Upregulated
WIBG	7.05192	3.5365	0.000405468	77.1524	0.282038	Upregulated
PLAUR	7.17034	3.53458	0.000408424	102.716	0.073554	Upregulated
PRKCZ	7.57778	3.53541	0.000407141	67.7081	0	Upregulated
C8orf40	-7.50114	-3.53322	0.000410525	3.96858	4170.85	Downregulated
SSB	-4.89323	-3.52902	0.000417106	771.921	21009.9	Downregulated
CD163	7.47819	3.52793	0.000418824	203.79	0.073554	Upregulated
VDR	7.53307	3.52639	0.000421267	57.9474	0	Upregulated
RPP40	7.36652	3.52504	0.00042342	29.1563	0	Upregulated
KIF24	7.47073	3.52357	0.000425771	44.4842	0	Upregulated
DNMBP	6.39038	3.52098	0.000429959	163.097	14.7458	Upregulated
ZNF778	7.57838	3.52162	0.00042892	74.9941	0	Upregulated
MGC57346	6.12657	3.5197	0.000432036	66.5	0.239476	Upregulated
FANCG	6.47163	3.51831	0.000434302	94.0772	0.226933	Upregulated
SCARF1	5.11475	3.51505	0.000439678	202.005	2.31951	Upregulated
WWTR1	-6.42313	-3.5147	0.000440257	0.268254	40.0829	Downregulated
GPR97	7.61143	3.51257	0.000443794	96.2267	0	Upregulated
KIAA1919	-5.49762	-3.51039	0.000447447	342.082	19986.1	Downregulated
PRORSD1P	5.9481	3.51019	0.000447793	53.2194	0.226933	Upregulated
CPM	7.45744	3.50659	0.000453894	46.3979	0	Upregulated
GPC1	7.56905	3.50669	0.000453716	79.9284	0	Upregulated
MAMDC2	6.96476	3.50628	0.00045442	64.8613	0.282038	Upregulated
N4BP2L1	4.91752	3.50586	0.000455138	297.994	4.29176	Upregulated
P2RY14	5.69894	3.50589	0.000455081	302.656	142.964	Upregulated
DNAJC8	-5.40483	-3.50186	0.000462029	540.312	24402.3	Downregulated
PAK4	-5.8467	-3.50222	0.000461406	0.540307	39.6938	Downregulated
NEIL1	-7.61057	-3.50041	0.000464543	0	30.7813	Downregulated
ACADS	7.13737	3.4934	0.000476903	218.231	0.564076	Upregulated
PTPRJ	-5.98996	-3.49194	0.000479533	91.0819	8488.35	Downregulated
KIAA0196	-5.77747	-3.48991	0.000483181	186.176	15246.1	Downregulated
CARD9	-7.06404	-3.48753	0.000487508	0.136224	61.3544	Downregulated
ENG	5.55118	3.48733	0.000487863	390.347	5.27593	Upregulated
NME4	-5.00651	-3.48856	0.000485639	234.046	7457.3	Downregulated
CCNH	-6.05073	-3.48446	0.000493138	339.077	32143.1	Downregulated
ATP8B2	-5.04405	-3.48095	0.000499635	310.942	9976.58	Downregulated
COLQ	7.4623	3.48158	0.000498472	55.6731	0	Upregulated
WDSUB1	6.63269	3.48202	0.000497649	117.617	0.226933	Upregulated
ZC3H6	-6.21723	-3.48188	0.000497898	179.571	20187.7	Downregulated
ACOX3	-6.4294	-3.4793	0.000502724	9.58538	1680.88	Downregulated
CYP2U1	7.52419	3.47492	0.000511004	80.4498	0	Upregulated
GPLD1	5.51386	3.47187	0.00051684	319.664	5.71934	Upregulated
FBXO42	-7.10369	-3.47	0.000520468	0.133497	65.0593	Downregulated
HLA-DOB	-7.03732	-3.47025	0.000519982	15.725	6978.98	Downregulated
AEN	-6.33032	-3.46713	0.000526041	52.368	8192.44	Downregulated
FAM58A	7.54114	3.46449	0.00053124	96.5687	0	Upregulated
ZDHHC4	6.13882	3.46322	0.000533746	126.051	0.472681	Upregulated
ATPAF1	6.88367	3.46111	0.000537956	69.4379	0.073554	Upregulated
RBM7	4.31655	3.46052	0.000539129	186.616	4.18801	Upregulated
AQP7P1	6.8778	3.45535	0.000549589	73.0357	0.0798254	Upregulated
CDH23	7.46635	3.45575	0.000548768	68.4194	0	Upregulated
EML5	5.33013	3.45808	0.000544037	160.989	4.37679	Upregulated
PPP1R12B	-5.50141	-3.45608	0.000548088	490.74	25035.4	Downregulated
SCUBE3	-7.01887	-3.4567	0.000546831	0.136224	56.0975	Downregulated
CCRN4L	7.48204	3.45255	0.000555313	76.3426	0	Upregulated
KRBA2	6.61062	3.45162	0.000557223	235.756	0.531363	Upregulated
MEX3A	6.8508	3.45176	0.000556942	125.274	0.237147	Upregulated
UNK	-6.59012	-3.45232	0.000555784	100.401	19046.7	Downregulated
RNF207	7.3465	3.44916	0.000562339	40.0886	0	Upregulated
RP9	7.35689	3.44889	0.000562895	42.0515	0	Upregulated
SLC40A1	4.16961	3.44776	0.000565251	784.849	23.3526	Upregulated
SMC1B	6.55888	3.44877	0.000563154	77.9182	0.355592	Upregulated
TSHR	7.17429	3.44749	0.000565817	20.7151	0	Upregulated
RGCC	5.13777	3.44538	0.000570247	410.338	130.398	Upregulated
SCAMP4	6.78896	3.44257	0.000576209	132.801	1.41019	Upregulated
OASL	-7.68542	-3.44145	0.000578599	0	110.878	Downregulated
TTC23	6.75909	3.43993	0.000581865	141.677	0.220662	Upregulated
MAP3K4	-5.47779	-3.43746	0.000587198	454.579	27661.1	Downregulated
TSPAN7	6.96107	3.43397	0.0005948	149.166	0.159651	Upregulated
STOM	-5.04799	-3.43185	0.00059949	1200.13	39040.9	Downregulated
LEAP2	-7.4798	-3.42667	0.000611027	0	27.1891	Downregulated
MARCKS	5.93601	3.42952	0.000604656	278.463	1494.56	Upregulated
PFDN2	-6.76574	-3.4265	0.000611412	53.0602	13685.7	Downregulated
PTCH1	7.48724	3.428	0.000608043	96.871	0	Upregulated
ZFAND3	-5.15108	-3.42705	0.000610182	192.166	7005.19	Downregulated
GRPEL1	6.88051	3.42486	0.00061511	55.0546	0.163593	Upregulated
CDC25A	7.3619	3.42159	0.000622565	51.4658	0	Upregulated
DCAF5	-5.33647	-3.42232	0.000620882	547.526	28977.4	Downregulated
ID3	6.52829	3.42131	0.000623206	795.402	4.09476	Upregulated
SCN8A	7.33094	3.4217	0.000622303	44.3209	0	Upregulated
TUSC1	7.41003	3.4211	0.000623687	66.1957	0	Upregulated
C1S	7.32486	3.41634	0.000634695	44.6046	0	Upregulated
CYP2C8	-6.97834	-3.41583	0.000635889	46.5401	20482.8	Downregulated
EFCAB4A	-7.6314	-3.41412	0.000639881	0	101.378	Downregulated
MYC	6.82982	3.41926	0.000627925	152.459	0.361863	Upregulated
NAGPA	7.41544	3.4178	0.000631298	69.9781	0	Upregulated
PLD1	6.89062	3.41754	0.000631906	74.9867	0.073554	Upregulated
PLEKHF2	-6.28416	-3.41553	0.000636587	156.002	20086.4	Downregulated
SLC25A22	-6.91009	-3.41579	0.000635971	0.133497	51.2901	Downregulated
SYBU	7.38213	3.41439	0.000639239	60.0997	0	Upregulated
LOC653653	-7.45281	-3.41251	0.000643664	0	26.2901	Downregulated
PEX6	7.28678	3.41264	0.000643358	38.3478	0	Upregulated
IFI44L	-4.84747	-3.40486	0.000661972	225.801	6748.41	Downregulated
HIATL1	-6.38044	-3.40005	0.000673745	236.677	36832.1	Downregulated
INIP	6.95795	3.40204	0.000668838	151.289	0.153379	Upregulated
SYTL2	7.13084	3.40059	0.000672399	124.942	0.073554	Upregulated
UNC13D	4.73036	3.40026	0.000673212	620.535	12.7895	Upregulated
TMEM131	-4.75435	-3.39275	0.000691943	769.962	19354.6	Downregulated
N4BP2L2-IT2	-5.12689	-3.39096	0.000696483	598.764	21911.9	Downregulated
BAIAP2L1	6.88677	3.38172	0.000720329	83.246	0.0798254	Upregulated
CCDC144C	7.12227	3.38326	0.000716295	127.937	0.073554	Upregulated
CES4A	-7.56863	-3.3822	0.000719066	0	91.7993	Downregulated
DLG3	-6.44633	-3.38353	0.000715613	34.8606	5738.85	Downregulated
EAF2	4.43444	3.37954	0.000726084	172.297	3.44557	Upregulated
LOC401320	-5.5487	-3.3804	0.000723796	73.9353	4092.8	Downregulated
SERPINI2	-7.33337	-3.38117	0.000721782	0	18.2847	Downregulated
TAB1	-7.38066	-3.37977	0.000725463	0	23.1524	Downregulated
TMEM115	-7.57317	-3.38451	0.000713054	0	92.4379	Downregulated
ZNF398	6.31657	3.38556	0.000710329	132.214	0.666293	Upregulated
ZNF829	6.34767	3.37902	0.00072745	141.19	0.392856	Upregulated
UBE2QL1	7.0527	3.37779	0.000730709	110.972	0.073554	Upregulated
CCDC34	5.32905	3.37654	0.00073404	26.0837	0.435417	Upregulated
CMC4	7.33336	3.37359	0.00074196	63.6023	0	Upregulated
CYP2J2	-7.34936	-3.37252	0.000744849	0	20.8624	Downregulated
IL1R1	-6.92913	-3.3727	0.000744342	21.9226	8604.78	Downregulated
TAF6	-7.55018	-3.37281	0.000744058	0	89.2448	Downregulated
WDR19	5.67347	3.3722	0.000745705	117.023	50.9409	Upregulated
LOC90784	-6.29601	-3.36654	0.000761177	0.403218	59.5777	Downregulated
IRAK1BP1	7.33057	3.36516	0.00076499	67.1068	0	Upregulated
NKIRAS1	-6.5946	-3.36438	0.000767157	4.76872	1009.16	Downregulated
CD59	-4.85128	-3.36169	0.00077468	827.803	22702.4	Downregulated
PAR5	-4.83124	-3.36101	0.000776571	801.119	21557.9	Downregulated
DOHH	-7.52337	-3.35915	0.000781828	0	85.7325	Downregulated
ETF1	-4.57723	-3.35896	0.000782353	1270.14	26885.3	Downregulated
LONRF1	-5.3506	-3.35996	0.000779535	296.713	15027.1	Downregulated
HAGHL	-7.51899	-3.35691	0.000788189	0	85.1737	Downregulated
FBXO5	7.27668	3.35509	0.000793402	54.1694	0	Upregulated
ATG9B	7.26557	3.35259	0.000800596	52.0674	0	Upregulated
CYP4F22	-7.51072	-3.35269	0.000800313	0	84.136	Downregulated
MVB12B	5.62728	3.35304	0.000799301	53.474	0.521514	Upregulated
AP4M1	7.34831	3.35146	0.00080388	83.9876	0	Upregulated
ENDOV	-7.50556	-3.35005	0.000807982	0	83.4974	Downregulated
GPR55	7.02659	3.35047	0.000806748	111.721	0.073554	Upregulated
MEPCE	-5.22418	-3.3499	0.00080841	44.8895	1865.97	Downregulated
RPS27	-4.66585	-3.34828	0.000813145	2772.08	63864.8	Downregulated
CALD1	6.89005	3.3452	0.000822231	142.823	0.147108	Upregulated
RIC8A	4.88296	3.34535	0.000821791	168.354	116.731	Upregulated
GARNL3	7.47869	3.34427	0.000825003	218.327	0	Upregulated
DDX46	-4.42886	-3.34311	0.00082844	1077.24	19954.1	Downregulated
BHLHB9	6.49889	3.34185	0.000832205	79.8983	0.153379	Upregulated
C4orf29	5.33015	3.33832	0.000842862	242.703	2.29272	Upregulated
S1PR1	-5.59355	-3.33867	0.000841804	0.542828	32.4042	Downregulated
FAM214B	6.51204	3.33748	0.000845411	169.192	0.36777	Upregulated
LEMD1-AS1	-6.26263	-3.33627	0.00084911	0.268254	38.2811	Downregulated
EFNA4	-7.47678	-3.33531	0.000852035	0	80.0649	Downregulated
ICAM4	6.36169	3.33406	0.000855888	38.154	0.0798254	Upregulated
SERTAD2	-4.96519	-3.33264	0.000860254	781.317	24139.9	Downregulated
PXMP2	7.44398	3.33184	0.00086275	196.093	0	Upregulated
CSNK2A3	7.25389	3.33091	0.000865625	57.9765	0	Upregulated
C5orf34	7.44193	3.32745	0.000876436	203.358	0	Upregulated
GTF2H2B	5.49572	3.32874	0.000872399	178.015	1.3616	Upregulated
PYCR1	7.19048	3.32777	0.000875433	42.5525	0	Upregulated
SLC19A2	5.51188	3.32852	0.000873098	221.362	237.92	Upregulated
ZNF641	-6.49383	-3.32909	0.00087129	73.3911	16475.5	Downregulated
UPB1	-7.45984	-3.32665	0.00087897	0	78.1491	Downregulated
GPX2	7.24334	3.32404	0.000887231	57.8392	0	Upregulated
CHRNB2	7.28184	3.32338	0.000889344	72.6323	0	Upregulated
CD48	-6.27006	-3.31708	0.000909645	0.269515	41.6164	Downregulated
C9orf142	7.00354	3.31099	0.000929669	117.017	0.073554	Upregulated
ELOVL1	6.63566	3.31183	0.000926869	59.6741	0.0798254	Upregulated
SLC20A2	6.41832	3.31232	0.000925246	229.86	0.600975	Upregulated
TRPC5	7.19468	3.31087	0.000930061	49.2959	0	Upregulated
ZNRF3	5.54489	3.31172	0.000927259	65.0033	18.6494	Upregulated
LOC728431	-7.42233	-3.30738	0.000941737	0	74.078	Downregulated
NUBP1	6.93269	3.30553	0.00094796	106.319	0.0798254	Upregulated
CDH7	-7.29867	-3.30418	0.000952534	0	27.5335	Downregulated
RNF215	7.37625	3.30358	0.000954581	166.645	0	Upregulated
PEX7	-6.81715	-3.30259	0.000957965	0.133497	263.019	Downregulated
ST3GAL4	-6.62702	-3.30163	0.000961258	95.258	27489.3	Downregulated
BCO2	7.36777	3.30035	0.000965633	162.707	0	Upregulated
MIR612	-7.40775	-3.29988	0.000967269	0	72.5613	Downregulated
CLN6	7.21532	3.29891	0.000970603	60.9554	0	Upregulated
KIAA0922	5.43875	3.29568	0.000981834	507.534	277.772	Upregulated
KIAA1804	6.61472	3.29575	0.000981601	134.018	0.220662	Upregulated
ST14	7.35964	3.29469	0.00098529	163.807	0	Upregulated
ANKRA2	-5.71033	-3.29103	0.00099821	119.839	8346.21	Downregulated
PRKAR2A	5.46732	3.29134	0.000997104	337.421	249.675	Upregulated
ABCC6	7.3563	3.29033	0.0010007	168.225	0	Upregulated
LGALS3	7.17866	3.28977	0.00100269	53.4727	0	Upregulated
FAM153C	7.15245	3.28773	0.00100997	47.1054	0	Upregulated
DHRS7B	-7.26038	-3.28217	0.0010301	0	60.9653	Downregulated
DNPH1	-7.23838	-3.2825	0.0010289	0	30.5167	Downregulated
NIPA1	-5.69418	-3.28284	0.00102765	179.388	13749.1	Downregulated
YIF1B	7.33684	3.2832	0.00102637	158.701	0	Upregulated
C1QB	7.34471	3.278	0.00104545	178.796	0	Upregulated
CX3CL1	-7.4347	-3.27549	0.00105477	0	386.255	Downregulated
HIST1H2AM	-6.77144	-3.27545	0.00105494	89.394	35004	Downregulated
KIAA1199	7.03382	3.28013	0.00103759	225.882	0.163593	Upregulated
LOC645752	-7.36692	-3.27891	0.0010421	0	68.6499	Downregulated
MAPK9	4.18161	3.27663	0.00105054	492.057	13.5115	Upregulated
SBNO2	7.09041	3.27633	0.00105165	37.2514	0	Upregulated
SERPINB9	-5.63631	-3.27926	0.00104079	214.216	14104.2	Downregulated
SNORD45A	-7.43404	-3.27544	0.00105497	0	374.431	Downregulated
DGCR14	-6.60198	-3.27408	0.00106005	0.411267	114.338	Downregulated
TATDN3	-6.00693	-3.27459	0.00105814	53.3897	6227.89	Downregulated
BACH1	-4.92881	-3.27	0.00107549	834.665	25367.7	Downregulated
ZNF519	6.0271	3.27048	0.00107367	197.56	90.9128	Upregulated
CCDC154	-7.34399	-3.26711	0.00108653	0	66.5744	Downregulated
ABCA9	7.12472	3.2647	0.00109582	48.6848	0	Upregulated
VSIG2	7.0501	3.2649	0.00109505	33.1261	0	Upregulated
LOC144486	-7.33494	-3.26244	0.00110456	0	65.7762	Downregulated
SPRYD7	-6.04586	-3.26177	0.00110719	1.07302	128.645	Downregulated
NPC2	-5.30821	-3.25995	0.00111431	87.6323	4321.05	Downregulated
SERF2	-6.02405	-3.25769	0.00112324	179.239	19176.2	Downregulated
ACTN3	-7.32435	-3.25701	0.00112593	0	64.8183	Downregulated
SLC14A2	6.67166	3.25613	0.0011294	112.243	0.147108	Upregulated
AHNAK2	-6.29929	-3.25261	0.00114352	88.2781	16473.9	Downregulated
DCLK2	-7.11481	-3.25128	0.00114885	0.137089	158.214	Downregulated
AHSP	7.26397	3.25035	0.00115262	137.059	0	Upregulated
ACAP3	-7.34941	-3.24843	0.00116044	0	443.97	Downregulated
COX7A2L	-4.52248	-3.24856	0.00115991	625.908	13139.5	Downregulated
LIMK1	-7.19673	-3.24759	0.00116386	0	24.9791	Downregulated
UNC5B	6.94176	3.24583	0.0011711	303.269	0.237147	Upregulated
EXOC3	-5.36696	-3.24406	0.00117837	164.891	7985.39	Downregulated
MMP24	-6.26776	-3.24434	0.00117722	0.940781	161.834	Downregulated
TRABD2B	7.25275	3.24305	0.00118257	137.567	0	Upregulated
NEO1	7.24872	3.24223	0.00118597	134.87	0	Upregulated
FAM177A1	5.20626	3.23872	0.00120069	220.065	2.28017	Upregulated
SLC37A1	-5.83716	-3.23668	0.00120929	239.798	25063	Downregulated
GEM	7.23094	3.23493	0.00121672	129.058	0	Upregulated
ZNF420	-7.28123	-3.23527	0.00121526	0	60.3878	Downregulated
TMEM176B	6.70844	3.23391	0.00122106	73.5339	0.163593	Upregulated
ARL15	7.06748	3.23167	0.0012307	46.4762	0	Upregulated
TSPAN3	-4.39612	-3.23143	0.00123171	630.787	12212.3	Downregulated
ICOSLG	7.11168	3.23035	0.0012364	218.705	0.0798254	Upregulated
AFAP1L2	6.63159	3.22876	0.00124329	64.2321	0.073554	Upregulated
C8orf42	7.2192	3.22821	0.0012457	128.178	0	Upregulated
CCND2	-4.54852	-3.22858	0.00124408	6588	140369	Downregulated
C1orf204	6.07623	3.22494	0.00125997	256.866	1.03773	Upregulated
DCAF17	-5.56953	-3.22634	0.00125384	213.458	13142.9	Downregulated
IQCE	-7.26233	-3.22497	0.00125984	0	59.7893	Downregulated
METTL2B	6.94341	3.2259	0.00125577	25.992	0	Upregulated
OSCAR	-7.34952	-3.22545	0.00125775	0	894.692	Downregulated
TRAF6	-5.46787	-3.22466	0.00126122	414.209	23285.4	Downregulated
CYP4F2	6.97811	3.22342	0.0012667	31.0685	0	Upregulated
DUOX2	-7.34077	-3.22073	0.00127867	0	934.106	Downregulated
GNB1L	-7.25413	-3.22136	0.00127582	0	58.4018	Downregulated
GOLGA5	-5.92695	-3.22108	0.00127709	51.6589	4920.76	Downregulated
SPTBN2	7.20361	3.22144	0.00127548	123.843	0	Upregulated
WDR59	4.30219	3.22251	0.00127071	466.761	11.9214	Upregulated
ANK1	7.00475	3.21953	0.001284	407.229	0.282038	Upregulated
KAT5	5.13608	3.21707	0.00129507	314.336	5.63312	Upregulated
ZNF32	-7.24515	-3.21612	0.00129936	0	58.512	Downregulated
PPIP5K1	-6.01704	-3.21504	0.00130429	124.012	13744.2	Downregulated
PIEZO2	5.57063	3.21379	0.00130997	53.3948	0.515243	Upregulated
LOC100499489	7.09541	3.21073	0.00132396	66.3315	0	Upregulated
PATL2	7.02438	3.21077	0.00132379	43.4427	0	Upregulated
VAMP4	-5.52522	-3.21268	0.00131504	87.9967	5376.86	Downregulated
WIPF1	-4.46724	-3.21125	0.00132157	710.75	14220.9	Downregulated
ZBED6	-4.49559	-3.2122	0.00131722	553.966	11270.2	Downregulated
ZCWPW1	6.28195	3.20945	0.00132988	123.304	0.319302	Upregulated
SLC10A1	-7.28546	-3.20765	0.00133823	0	161.596	Downregulated
ANXA2R	6.4822	3.20546	0.00134845	53.765	0.0798254	Upregulated
KIAA1244	-6.31508	-3.20283	0.00136082	0.271846	50.3907	Downregulated
HFE2	-7.214	-3.20057	0.00137158	0	55.5332	Downregulated
POLR2G	-5.13909	-3.20128	0.00136816	209.014	9978.54	Downregulated
SLC39A3	4.46346	3.20148	0.00136722	195.034	3.90006	Upregulated
ZNF845	5.53671	3.20063	0.00137127	395.099	206.163	Upregulated
CDRT15P1	-7.21156	-3.19946	0.00137686	0	55.4597	Downregulated
CTDSPL	-5.21218	-3.19833	0.00138225	578.722	24781.3	Downregulated
KRBOX1	-7.21064	-3.19828	0.00138249	0	56.0375	Downregulated
NUDT19	-5.72637	-3.19814	0.00138316	0.406604	30.3623	Downregulated
ZC3H11A	-4.24093	-3.19756	0.00138594	1773.45	28813.7	Downregulated
NCKIPSD	-7.20607	-3.19651	0.00139099	0	55.0184	Downregulated
GPR151	-7.20065	-3.1937	0.00140461	0	54.6506	Downregulated
KBTBD12	5.62372	3.19473	0.0013996	124.767	0.789654	Upregulated
PTCHD4	6.70714	3.19384	0.00140395	80.2041	0.073554	Upregulated
RASAL2-AS1	6.95981	3.19402	0.00140308	35.0418	0	Upregulated
YIF1A	6.49947	3.19386	0.00140382	126.16	0.361863	Upregulated
UTP3	-6.00675	-3.19214	0.00141223	189.171	21573.8	Downregulated
ZNF471	-4.93049	-3.19154	0.00141514	274.616	9909.35	Downregulated
ABHD15	5.37722	3.19037	0.0014209	235.956	2.06919	Upregulated
CGN	7.14115	3.18985	0.00142344	113.744	0	Upregulated
NDUFB8	4.14488	3.189	0.00142766	154.168	6.35155	Upregulated
PROM2	-7.19396	-3.19025	0.00142151	0	54.2093	Downregulated
VCPIP1	-4.35976	-3.18896	0.00142787	1279.68	23243.7	Downregulated
SERPINI1	6.23233	3.18818	0.00143169	154.686	0.441324	Upregulated
BZRAP1-AS1	6.78635	3.18679	0.00143863	16.7675	0	Upregulated
CBFB	-4.42365	-3.18617	0.00144169	254.846	4916.59	Downregulated
RASSF10	-7.23829	-3.18474	0.00144886	0	141.89	Downregulated
ELK4	-4.41337	-3.18017	0.0014719	2137.24	40988.8	Downregulated
HOXB6	6.74026	3.17959	0.00147483	146.614	0.147108	Upregulated
PDE2A	6.53697	3.17893	0.00147819	78.7305	0.327187	Upregulated
ZNF234	-6.33662	-3.17749	0.00148558	0.133497	26.4469	Downregulated
TNS1	-5.03812	-3.17667	0.00148976	274.583	9666.81	Downregulated
UBL4A	6.38809	3.17623	0.00149205	116.471	0.239476	Upregulated
PPAP2B	6.66548	3.17568	0.00149488	176.3	0.226933	Upregulated
AXIN2	-7.13153	-3.17476	0.00149961	0.134757	346.841	Downregulated
VCAM1	7.15812	3.17445	0.00150118	359.529	0.0798254	Upregulated
VARS	6.90036	3.1726	0.00151078	144.057	0.0798254	Upregulated
ALG12	-6.52453	-3.16669	0.00154186	0.137089	40.2993	Downregulated
B4GALT5	-5.78524	-3.16971	0.0015259	195.259	16405.7	Downregulated
DNAJC24	-5.82298	-3.16566	0.00154734	1.08287	309.261	Downregulated
FHL3	-6.38552	-3.17054	0.00152156	61.7707	14589.3	Downregulated
HOMER2	6.89421	3.16999	0.00152444	29.9347	0	Upregulated
IFITM10	-6.99299	-3.1663	0.00154392	0	15.5204	Downregulated
LOC100505715	-7.14774	-3.16572	0.00154699	0	51.8865	Downregulated
MRPL34	-5.5706	-3.16887	0.00153035	57.2033	3674.45	Downregulated
NDFIP2	7.10478	3.16538	0.00154878	116.466	0	Upregulated
PCDHGA4	-7.14901	-3.16638	0.00154348	0	51.9664	Downregulated
ZNF853	-7.10785	-3.16541	0.00154866	0.133497	323.193	Downregulated
ZWILCH	-5.63738	-3.16641	0.00154334	252.836	21533.5	Downregulated
DYNLL2	-5.04942	-3.16448	0.00155362	419.601	15701.5	Downregulated
COL4A6	7.08592	3.16382	0.00155714	103.202	0	Upregulated
CLDND1	-5.0017	-3.16065	0.00157417	586.984	24508.2	Downregulated
FASTKD3	6.91365	3.16147	0.00156977	35.3197	0	Upregulated
GAB3	5.21379	3.16034	0.00157585	359.827	3.85985	Upregulated
JUN	-4.64013	-3.16006	0.00157734	4118.6	98123.1	Downregulated
TRPM7	-4.25264	-3.16175	0.00156826	883.349	14621.5	Downregulated
TMEM9B-AS1	-7.03604	-3.15876	0.00158441	0	21.5466	Downregulated
TAS2R13	-7.13687	-3.15686	0.0015948	0	55.9754	Downregulated
ZNF202	6.92714	3.15644	0.0015971	39.6413	0	Upregulated
FGFR3	7.07939	3.15467	0.00160681	109.7	0	Upregulated
NFS1	7.07195	3.15275	0.00161739	106.218	0	Upregulated
CASC1	-7.11717	-3.15044	0.00163024	0	49.4283	Downregulated
MNF1	7.06709	3.15017	0.00163174	105.68	0	Upregulated
PICALM	-4.29918	-3.15036	0.00163067	723.696	12482.3	Downregulated
POP4	5.92555	3.15129	0.0016255	38.8544	0.243419	Upregulated
ACER3	5.70734	3.14811	0.00164328	130.079	147.224	Upregulated
KREMEN1	6.8571	3.14761	0.00164611	29.2151	0	Upregulated
ADIPOR1	-4.34525	-3.14535	0.00165889	385.686	7148.03	Downregulated
CDC42SE2	-4.56101	-3.14535	0.00165887	1251.44	28093.8	Downregulated
CD151	5.38045	3.14379	0.00166777	156.398	1.27094	Upregulated
PSMC3IP	7.04201	3.14171	0.00167966	97.1394	0	Upregulated
FANCB	5.68302	3.13927	0.0016937	60.241	0.300487	Upregulated
UBXN11	-5.16986	-3.13914	0.00169445	58.3242	2899.74	Downregulated
ZSCAN23	-7.09727	-3.13956	0.00169204	0	48.8532	Downregulated
ZNF396	-7.09151	-3.13711	0.00170619	0	47.9572	Downregulated
SUMO4	6.08627	3.13626	0.00171117	164.429	0.649808	Upregulated
C4orf26	6.91964	3.13499	0.00171861	45.8427	0	Upregulated
CRTC3	-4.693	-3.13295	0.00173057	534.962	13492.9	Downregulated
HSF2	3.64448	3.13298	0.0017304	1243.45	516.979	Upregulated
LOC100507463	7.03137	3.133	0.00173029	99.6529	0	Upregulated
PLCG1	6.22802	3.13416	0.00172345	69.1002	0.159651	Upregulated
ZNF763	-7.08609	-3.13376	0.00172582	0	48.2146	Downregulated
MECR	7.02981	3.13194	0.00173658	99.7757	0	Upregulated
FGL2	6.00523	3.13116	0.00174116	146.931	18.0504	Upregulated
ZNF253	-6.13259	-3.12982	0.00174911	0.536508	287.787	Downregulated
ANKRD1	-7.06808	-3.12498	0.00177819	0	46.6332	Downregulated
CD79B	-6.97639	-3.12593	0.00177242	0	20.429	Downregulated
EIF4E	-4.09829	-3.12485	0.00177895	462.343	6949.91	Downregulated
LEPRE1	5.94088	3.1262	0.00177083	113.28	0.482895	Upregulated
PCDHGB2	6.80804	3.12517	0.00177705	26.8628	0	Upregulated
POPDC2	-7.07354	-3.12781	0.00176114	0	46.9274	Downregulated
RGS14	5.94087	3.12814	0.00175918	218.418	0.962473	Upregulated
SSR3	-5.08921	-3.12526	0.0017765	529.503	24144.9	Downregulated
VPS9D1	-7.07218	-3.1271	0.00176538	0	46.8539	Downregulated
RIMS1	-7.06671	-3.12426	0.0017825	0	46.5597	Downregulated
MTDH	-4.12472	-3.12207	0.00179584	2234.26	32937	Downregulated
ADARB2	-7.05936	-3.11992	0.001809	0	46.6979	Downregulated
CENPA	6.55052	3.12004	0.00180829	71.4998	0.0798254	Upregulated
CCNF	6.88874	3.11909	0.00181412	44.0453	0	Upregulated
UQCRHL	6.93937	3.11667	0.00182903	62.3839	0	Upregulated
ZNF12	-5.15004	-3.11645	0.00183045	468.323	19294	Downregulated
FBXO44	6.93605	3.11498	0.00183959	62.1138	0	Upregulated
HDX	5.35321	3.11402	0.00184555	27.9185	96.339	Upregulated
PMS2P5	4.20637	3.11439	0.00184326	190.331	4.60819	Upregulated
LOC100499194	-7.04011	-3.11045	0.00186802	0	45.1621	Downregulated
CCDC28B	6.44486	3.10844	0.00188081	225.575	0.441324	Upregulated
SNX8	6.97542	3.10846	0.00188064	88.3678	0	Upregulated
TAPT1	-4.97594	-3.10766	0.00188578	1114.46	38312.2	Downregulated
PLEKHH3	-7.03146	-3.10596	0.00189663	0	44.7208	Downregulated
IQCC	6.91632	3.10518	0.00190161	60.3418	0	Upregulated
ACTN1	3.77014	3.10405	0.00190889	572.503	22.0299	Upregulated
C19orf47	7.07153	3.1042	0.00190796	200.517	0	Upregulated
ZNF823	7.0398	3.10289	0.0019164	156.873	0	Upregulated
ANKRD34A	-6.84971	-3.10069	0.00193073	0	222.144	Downregulated
TRNT1	-5.95797	-3.10035	0.00193292	128.804	17526	Downregulated
AKIP1	-6.26706	-3.09701	0.00195482	0.136224	26.1016	Downregulated
BTG2	-4.16123	-3.09733	0.00195273	3375.92	53508.7	Downregulated
FBXL2	-6.90546	-3.09765	0.00195059	0	17.1437	Downregulated
2018-03-09	-5.71057	-3.09701	0.00195484	0.273313	22.0764	Downregulated
SCG3	-7.01659	-3.09771	0.00195025	0	44.4628	Downregulated
VASN	6.95658	3.09909	0.00194117	86.0024	0	Upregulated
TMEM183A	5.60394	3.09582	0.00196271	88.2099	3.16534	Upregulated
DPP4	-7.02546	-3.09535	0.00196582	0	191.271	Downregulated
FBXL18	-5.9961	-3.09073	0.00199667	6.98134	964.718	Downregulated
FLNC	-7.00326	-3.09131	0.00199273	0	43.3233	Downregulated
GPANK1	7.0258	3.09053	0.001998	165.872	0	Upregulated
FKBP15	4.95769	3.08736	0.00201941	278.545	3.54708	Upregulated
FMNL3	-4.5188	-3.08787	0.00201594	352.39	7628.5	Downregulated
PIDD	-6.99718	-3.08765	0.00201748	0	43.5049	Downregulated
SSR2	-4.60557	-3.08768	0.00201729	704.142	16590.7	Downregulated
KBTBD11	-5.45278	-3.08632	0.00202649	155.671	9187.28	Downregulated
LOC646329	4.84126	3.08674	0.00202366	215.194	3.09554	Upregulated
B4GALT6	-5.08237	-3.08584	0.0020298	606.134	23613.7	Downregulated
COMMD4	5.68245	3.08462	0.00203812	156.408	0.950295	Upregulated
GLG1	-4.38625	-3.08386	0.00204334	1430.73	27188.5	Downregulated
FKBP1A	-4.10985	-3.08242	0.00205328	1548.77	24170.7	Downregulated
HSDL2	-5.79615	-3.08149	0.00205967	80.1783	7374.2	Downregulated
PGLS	-6.9834	-3.08098	0.00206323	0	42.3671	Downregulated
CCL28	6.9204	3.07936	0.00207442	83.3761	0	Upregulated
PWRN1	-7.02506	-3.07947	0.00207371	0	90.6517	Downregulated
RUNX2	-4.06126	-3.07887	0.0020779	927.976	13549.1	Downregulated
C22orf26	6.9683	3.07806	0.00208356	122.953	0	Upregulated
SLC45A3	-6.00318	-3.07775	0.00208572	0.40049	53.7773	Downregulated
ABCE1	-5.01151	-3.07582	0.00209925	479.228	17291.8	Downregulated
FBXO40	6.91004	3.07595	0.0020983	80.432	0	Upregulated
MRPL27	6.87482	3.07517	0.00210379	62.9328	0	Upregulated
CCDC82	-5.01479	-3.07428	0.00211013	335.26	12056.1	Downregulated
PLK1	6.40383	3.07401	0.00211203	58.4306	0.0798254	Upregulated
IL17D	6.77716	3.073	0.00211921	34.4495	0	Upregulated
SIK3	-4.59407	-3.07343	0.00211615	569.361	13309.3	Downregulated
SEC11A	-4.22095	-3.07234	0.00212387	709.238	11576.6	Downregulated
UFD1L	5.28201	3.07206	0.00212586	265.288	2.54814	Upregulated
ANKRD20A4	6.38889	3.07036	0.00213803	54.2151	0.073554	Upregulated
TRIM28	-5.60514	-3.06972	0.00214262	440.052	32847	Downregulated
SIAH3	6.94391	3.06912	0.0021469	113.904	0	Upregulated
MFI2	6.89445	3.06861	0.00215058	78.271	0	Upregulated
HABP4	5.10776	3.06685	0.00216324	202.169	2.20071	Upregulated
HIST1H1B	4.97218	3.0667	0.00216435	857.158	14.9451	Upregulated
UTS2D	-5.20339	-3.06604	0.00216913	1.74637	83.9562	Downregulated
ZNF14	-4.89528	-3.06609	0.0021688	192.569	6283.47	Downregulated
CHMP1A	6.88637	3.06437	0.00218133	77.5833	0	Upregulated
ZNF367	5.0995	3.06396	0.00218425	95.9755	0.957905	Upregulated
ABCB5	6.66791	3.06316	0.00219016	20.9011	0	Upregulated
MZT2B	6.18303	3.06296	0.00219156	124.878	0.441689	Upregulated
CDH26	6.88475	3.06109	0.00220531	79.7595	0	Upregulated
HIST1H2AG	6.63185	3.06169	0.00220088	95.945	0.073554	Upregulated
NKPD1	-6.85808	-3.06088	0.00220688	0	19.0935	Downregulated
POC1A	6.87982	3.06057	0.00220916	77.3606	0	Upregulated
TFDP2	-3.98436	-3.0604	0.00221042	1225.73	16215.7	Downregulated
GLA	5.75156	3.05978	0.00221496	107.887	0.514878	Upregulated
LPPR3	-7.03132	-3.05891	0.00222142	0	2983.62	Downregulated
PSMD10	5.12841	3.0588	0.00222228	254.518	52.3934	Upregulated
STXBP5L	-6.93998	-3.05839	0.00222529	0	40.3811	Downregulated
C1orf174	5.8472	3.05755	0.00223155	137.088	0.813401	Upregulated
ACER2	6.89028	3.05629	0.00224092	88.3016	0	Upregulated
FKBP4	-4.87041	-3.05703	0.00223543	658.473	21012.7	Downregulated
ITGB5	-6.93498	-3.05579	0.00224467	0	40.1605	Downregulated
SUSD2	-6.93592	-3.0558	0.00224459	0	40.6311	Downregulated
AQP3	6.86913	3.0525	0.00226943	78.7926	0	Upregulated
ASTN2	-4.56279	-3.05478	0.00225225	1495.84	34039.3	Downregulated
CP	-6.39605	-3.05346	0.00226216	0.268254	78.6292	Downregulated
DPH3	6.58632	3.0521	0.00227249	87.8664	0.073554	Upregulated
FZD3	-5.71072	-3.05191	0.00227389	51.7366	5160.25	Downregulated
KCNH2	6.86304	3.05239	0.00227027	75.3768	0	Upregulated
PSMG4	6.92922	3.05317	0.00226441	125.445	0	Upregulated
RPL26L1	6.87653	3.0541	0.0022574	81.7051	0	Upregulated
TPM2	-4.73268	-3.05523	0.00224886	689.881	19738.2	Downregulated
GSPT2	6.27174	3.05114	0.00227977	45.0119	0.073554	Upregulated
LOC388152	6.87167	3.04931	0.00229367	83.5787	0	Upregulated
TESK1	6.8816	3.04913	0.00229506	90.4414	0	Upregulated
LRRC69	-6.91969	-3.04784	0.0023049	0	39.4985	Downregulated
RAB10	-4.73361	-3.04795	0.00230408	558.619	15201.1	Downregulated
ZNF212	5.72839	3.04796	0.00230401	316.15	143.355	Upregulated
ATAD3A	5.92649	3.04716	0.00231014	66.7903	0.226933	Upregulated
C19orf44	6.9194	3.04639	0.00231609	127.058	0	Upregulated
EVI5L	-6.9588	-3.04451	0.00233057	0.272449	1485.9	Downregulated
GHDC	-6.91855	-3.04526	0.00232476	0	235.739	Downregulated
HERC2P9	-4.81699	-3.04446	0.00233102	508.633	15114.4	Downregulated
LOC644248	-6.91452	-3.04516	0.00232558	0	39.2778	Downregulated
SULT1A1	-5.84164	-3.04496	0.00232709	4.8437	577.161	Downregulated
TMEM65	-3.99381	-3.04566	0.00232168	196.774	2899.49	Downregulated
ALS2CL	6.41473	3.04341	0.00233914	165.145	0.361863	Upregulated
TRIM16L	-6.91223	-3.0435	0.00233847	0	39.5934	Downregulated
GPR162	-5.94893	-3.04085	0.00235913	0.53903	70.5555	Downregulated
ANGPT1	-4.41106	-3.03918	0.00237222	664.832	13135.3	Downregulated
KIF2C	6.84752	3.03908	0.002373	78.9813	0	Upregulated
FGF13	6.8351	3.03787	0.00238255	72.9839	0	Upregulated
LAPTM4B	-3.88045	-3.03808	0.00238091	2388.29	28849	Downregulated
PICK1	5.76475	3.03749	0.00238557	248.037	26.4565	Upregulated
MICALL2	6.83921	3.03611	0.00239651	76.9388	0	Upregulated
MRPL17	6.86759	3.03585	0.00239857	96.2623	0	Upregulated
NAA20	-5.53893	-3.03426	0.00241124	149.969	10310	Downregulated
SLC12A9	6.95458	3.03345	0.00241773	207.826	0	Upregulated
SLC8A3	-3.89228	-3.03354	0.00241704	495.565	6290.84	Downregulated
BDP1	-4.1726	-3.03273	0.00242355	1389.98	21901.3	Downregulated
GTF3C3	-4.96871	-3.03082	0.00243891	261.446	9188.14	Downregulated
PLCL1	-6.88775	-3.03077	0.0024393	0	38.5557	Downregulated
DCUN1D3	5.84807	3.02945	0.00245003	62.5108	0.233205	Upregulated
TAF7	-4.16906	-3.02919	0.00245208	1101.21	17404.7	Downregulated
AKAP11	-4.2198	-3.02802	0.00246159	1158.02	19839.9	Downregulated
B4GALT2	-6.882	-3.02778	0.00246358	0	38.3162	Downregulated
BRI3	-4.78802	-3.02582	0.00247956	124.988	3885.2	Downregulated
C2orf50	6.80538	3.02357	0.00249815	69.5617	0	Upregulated
C6orf226	6.67577	3.02235	0.00250818	29.861	0	Upregulated
C9orf131	4.98651	3.02847	0.00245793	524.958	7.39016	Upregulated
C9orf139	6.81876	3.02648	0.00247417	74.2386	0	Upregulated
CLCN4	6.87376	3.02302	0.00250268	120.558	0	Upregulated
FADS3	6.36129	3.02406	0.00249409	56.397	0.073554	Upregulated
GOPC	-5.45334	-3.02302	0.00250268	318.444	20219.6	Downregulated
MAP3K13	4.86535	3.02668	0.00247253	172.053	19.061	Upregulated
PFDN4	-5.4205	-3.027	0.00246994	80.1468	5807.22	Downregulated
PLSCR2	6.686	3.0227	0.00250533	130.289	0.073554	Upregulated
PPP4R1L	6.7751	3.02565	0.00248102	54.4707	0	Upregulated
SH3BGRL	-3.86753	-3.02266	0.00250564	1139.53	14294.5	Downregulated
SV2A	-4.63645	-3.02508	0.00248566	134.935	3887.01	Downregulated
WDR54	-5.87271	-3.02372	0.00249686	0.672337	93.1349	Downregulated
PLCXD2	6.79818	3.0204	0.0025244	68.5053	0	Upregulated
PTTG1	5.67626	3.02044	0.00252406	207.44	71.0731	Upregulated
HSP90AB4P	6.54017	3.01876	0.00253813	15.4741	0	Upregulated
LOC442497	-6.86338	-3.01855	0.00253988	0	37.1447	Downregulated
ATP6V1G2	-6.8606	-3.01662	0.00255607	0	37.4381	Downregulated
CTSL1	6.91737	3.01703	0.00255267	192.028	0	Upregulated
HJURP	5.78426	3.0177	0.00254697	121.342	0.552507	Upregulated
SMPD2	-6.85966	-3.01661	0.00255617	0	36.9976	Downregulated
CRYBA1	6.79206	3.01599	0.00256146	69.0647	0	Upregulated
ZBTB43	-5.2437	-3.01563	0.00256448	266.358	13619.3	Downregulated
CDKN2B-AS1	-5.49237	-3.01442	0.00257467	181.38	13864.6	Downregulated
SCARNA7	-5.45492	-3.01388	0.00257931	34.7691	2620.91	Downregulated
CDHR5	-6.85282	-3.01267	0.00258962	0	37.1188	Downregulated
C11orf84	-6.59465	-3.01021	0.00261069	0.137089	82.779	Downregulated
CAPZA1	-4.09835	-3.00869	0.00262374	1541.64	23204.2	Downregulated
LOC100505875	6.78097	3.00895	0.00262148	69.2779	0	Upregulated
MFAP5	6.67443	3.00907	0.00262052	33.4021	0	Upregulated
TMEM44-AS1	-6.84669	-3.00948	0.00261693	0	36.8794	Downregulated
FRG1	-4.55544	-3.00667	0.00264123	246.177	5680.04	Downregulated
SEC24B-AS1	6.02857	3.00695	0.00263887	57.6058	0.153379	Upregulated
CHRNA3	6.79595	3.006	0.00264711	80.7548	0	Upregulated
TBC1D15	-4.07945	-3.00433	0.00266169	712.41	10605.7	Downregulated
STARD3NL	-5.39535	-3.00245	0.00267812	114.498	6676.81	Downregulated
SCN7A	-6.81072	-3.00148	0.0026867	0	28.9394	Downregulated
C1orf162	-5.44301	-3.00022	0.00269783	105.512	6736.26	Downregulated
TBXAS1	4.26238	2.99917	0.00270714	267.138	6.6067	Upregulated
GINS1	-6.75308	-2.99834	0.00271456	19.5413	23598.2	Downregulated
IL1RL1	-6.82585	-2.99866	0.0027117	0	36.0811	Downregulated
ZFR2	-6.5652	-2.99797	0.00271788	0.134757	78.1879	Downregulated
IER5L	6.01438	2.99525	0.00274218	70.9507	0.400741	Upregulated
PAPPA2	6.7583	2.99396	0.00275381	70.3034	0	Upregulated
RFC3	4.10257	2.99397	0.00275377	280.158	13.0198	Upregulated
TLE1	6.75593	2.99456	0.00274838	68.5124	0	Upregulated
WDR65	6.7583	2.99396	0.00275381	70.3034	0	Upregulated
ERN1	6.77824	2.99257	0.00276635	83.7355	0	Upregulated
IQGAP3	5.12	2.99207	0.00277095	73.1743	0.674529	Upregulated
RMDN3	4.70183	2.99117	0.00277913	196.272	3.0322	Upregulated
NDUFA7	-6.24444	-2.99048	0.00278537	0.134757	30.7663	Downregulated
TMEM200A	-5.52011	-2.99018	0.00278816	1.33623	101.566	Downregulated
AGBL3	-6.80656	-2.98905	0.00279847	0	35.0117	Downregulated
LYRM4	6.2909	2.98939	0.00279532	260.478	0.588432	Upregulated
STXBP5-AS1	6.77339	2.98941	0.00279514	84.0122	0	Upregulated
TTLL3	6.74179	2.98781	0.00280984	66.9299	0	Upregulated
OTUB1	-4.65881	-2.98496	0.00283616	306.64	9692.44	Downregulated
VAMP1	5.46617	2.98441	0.00284126	299.69	525.116	Upregulated
ABHD1	6.75626	2.98312	0.0028533	79.6444	0	Upregulated
SHARPIN	-6.43733	-2.98159	0.00286753	11.1836	4511.55	Downregulated
TNXB	6.72266	2.98186	0.00286503	62.3167	0	Upregulated
ZNF223	6.57504	2.9821	0.00286283	23.8309	0	Upregulated
C1orf109	6.71945	2.97995	0.00288299	62.2777	0	Upregulated
COL28A1	-6.78838	-2.97955	0.00288668	0	34.3497	Downregulated
ZKSCAN5	-6.22382	-2.97886	0.00289323	0.134757	32.323	Downregulated
LLPH	-4.78356	-2.97793	0.00290201	204.23	6033.62	Downregulated
SLC24A5	6.71166	2.97616	0.00291883	61.537	0	Upregulated
FNDC1	-6.7806	-2.97508	0.0029291	0	34.4048	Downregulated
KIF20A	6.51526	2.97542	0.0029259	157.147	0.159651	Upregulated
PUSL1	6.70887	2.97406	0.00293886	61.8402	0	Upregulated
NFIB	4.94517	2.97278	0.00295113	477.949	176.21	Upregulated
ZBTB44	-4.13012	-2.97267	0.00295222	1281.4	19823	Downregulated
ASB3	6.55974	2.96898	0.00298791	24.4171	0	Upregulated
HEIH	6.1057	2.96899	0.00298784	38.2796	0.073554	Upregulated
IDH3G	5.10744	2.96984	0.00297956	253.804	19.8115	Upregulated
KLHDC4	5.98251	2.97023	0.00297576	66.7767	0.361863	Upregulated
LOC643837	5.81469	2.97074	0.00297087	420.969	77.724	Upregulated
RPP25L	6.55972	2.9697	0.00298094	24.2681	0	Upregulated
LOC100130872	6.50077	2.96693	0.0030079	147.414	0.147108	Upregulated
ZC3H3	-6.36072	-2.96646	0.00301252	0.271846	180.274	Downregulated
ABHD12B	6.68287	2.96225	0.00305399	58.7957	0	Upregulated
AQP7	-6.76008	-2.96442	0.00303256	0	33.6863	Downregulated
LOC728819	-6.75774	-2.96321	0.00304452	0	33.6065	Downregulated
MEMO1	3.99218	2.96293	0.00304723	442.362	14.5044	Upregulated
NID2	6.73664	2.96337	0.00304288	88.8228	0	Upregulated
POLR2C	-4.47689	-2.96224	0.00305411	418.79	11051.3	Downregulated
ZZZ3	-4.15706	-2.96332	0.00304342	416.543	7048.16	Downregulated
ABHD6	6.64694	2.96132	0.00306325	45.683	0	Upregulated
SERPINF2	6.77516	2.9614	0.0030624	127.092	0	Upregulated
LRRC48	-6.48931	-2.95984	0.00307798	0.136224	73.1201	Downregulated
CHMP7	6.60781	2.95808	0.00309562	36.232	0	Upregulated
CIRBP-AS1	6.69217	2.95912	0.00308521	65.7187	0	Upregulated
NEURL4	5.07062	2.95831	0.00309326	113.64	1.16602	Upregulated
RSPH4A	-6.73644	-2.95845	0.00309191	0	233.816	Downregulated
PDGFRA	-6.43442	-2.95686	0.00310787	0.544898	218.544	Downregulated
HIST1H3J	6.52168	2.95489	0.00312781	103.378	0.073554	Upregulated
TBL1XR1	-3.88778	-2.95392	0.00313764	2055.9	25427	Downregulated
ZNF491	-6.66068	-2.95281	0.00314896	0	15.4526	Downregulated
REEP6	-6.73647	-2.95217	0.00315549	0	32.8881	Downregulated
SEPSECS	-5.55445	-2.94941	0.00318379	159.1	12047.1	Downregulated
SYNPO2	6.62262	2.94897	0.00318836	44.2711	0	Upregulated
KIAA1958	5.39518	2.94712	0.00320754	292.311	2.42728	Upregulated
OR52D1	6.6527	2.94706	0.0032081	56.4943	0	Upregulated
PDXDC1	-5.06677	-2.94733	0.00320535	421.812	17434.5	Downregulated
RARA	4.53123	2.94738	0.00320481	116.202	4.81247	Upregulated
ANKEF1	6.59098	2.94563	0.00322298	36.9267	0	Upregulated
ATXN2L	-4.48885	-2.9451	0.00322848	1177.77	25883.2	Downregulated
GTSF1	5.19838	2.94644	0.0032145	66.0214	318.176	Upregulated
H1F0	-3.87154	-2.94538	0.00322557	2079.11	25865.3	Downregulated
SLC19A1	6.65259	2.9459	0.00322016	57.2725	0	Upregulated
TMEM169	-6.72187	-2.9446	0.0032337	0	32.4091	Downregulated
FOXD2-AS1	-6.70091	-2.94404	0.0032396	0	25.9858	Downregulated
KEL	6.75395	2.94326	0.0032478	139.068	0	Upregulated
NODAL	-6.71611	-2.94202	0.00326082	0	31.9224	Downregulated
UQCR10	6.44383	2.94233	0.0032575	137.76	0.147108	Upregulated
FAM76B	-4.47005	-2.94093	0.00327232	518.147	11201.3	Downregulated
HEYL	6.67716	2.94051	0.00327668	74.6499	0	Upregulated
NEDD8	-5.95397	-2.94002	0.00328196	77.6236	12692.2	Downregulated
GNAT2	6.64266	2.93804	0.00330297	58.6197	0	Upregulated
FNIP1	-4.7272	-2.93744	0.00330937	872.953	25966.3	Downregulated
FOXO3	-4.07483	-2.9368	0.00331616	690.286	10250.6	Downregulated
CITED4	6.63165	2.93626	0.00332199	55.0878	0	Upregulated
WDR66	-6.70453	-2.93601	0.00332468	0	31.5546	Downregulated
HAUS7	6.66363	2.93565	0.00332854	71.4524	0	Upregulated
RAB3C	-6.7022	-2.93479	0.00333768	0	31.4811	Downregulated
LCLAT1	-5.05516	-2.93379	0.00334845	65.1131	2942.23	Downregulated
SPTB	6.63538	2.93358	0.00335073	58.6509	0	Upregulated
ZNF286B	5.41873	2.93354	0.00335117	99.2578	1.50846	Upregulated
AIFM2	6.62886	2.93226	0.00336504	56.7128	0	Upregulated
RPS2P32	-6.69752	-2.93236	0.00336394	0	31.334	Downregulated
XRCC6	-3.92574	-2.93121	0.00337642	1257.96	16155.9	Downregulated
ABCC1	-4.14885	-2.93082	0.00338069	1040.74	16579.1	Downregulated
STARD8	6.69759	2.93022	0.00338723	102.824	0	Upregulated
KIF1B	-4.55442	-2.92779	0.00341386	558.768	13308.3	Downregulated
LOC100505738	6.61594	2.92753	0.00341662	54.5185	0	Upregulated
HRAS	-6.1226	-2.92641	0.00342894	0.134757	29.3543	Downregulated
NFKBIE	-4.7224	-2.92657	0.00342727	287.099	9829.97	Downregulated
TFAP2E	6.71674	2.92638	0.00342932	129.36	0	Upregulated
SNX30	4.9362	2.92563	0.00343758	198.459	4.68319	Upregulated
IFNB1	-6.68433	-2.92512	0.0034432	0	31.2117	Downregulated
HLX	6.57462	2.92473	0.00344752	41.5479	0	Upregulated
GPATCH2L	-4.51823	-2.92161	0.00348222	541.827	14934	Downregulated
SNORA32	6.62078	2.9218	0.00348009	60.9613	0	Upregulated
TMEM120A	6.68083	2.92224	0.00347524	100.064	0	Upregulated
KCNK7	6.42159	2.91834	0.00351899	88.4506	0.073554	Upregulated
CCDC73	6.59286	2.9166	0.00353871	52.4372	0	Upregulated
ABHD8	6.3079	2.91322	0.00357722	94.1579	0.163593	Upregulated
MBD3	6.61215	2.91364	0.0035724	63.4304	0	Upregulated
OR2L8	6.45388	2.91342	0.00357498	21.5855	0	Upregulated
SFXN1	-4.7193	-2.91317	0.00357779	309.204	8977.49	Downregulated
SUCNR1	6.6613	2.91316	0.00357795	96.6407	0	Upregulated
CCDC167	-5.44415	-2.91195	0.00359181	0.273313	18.1324	Downregulated
BLVRB	6.12845	2.90968	0.00361804	108.105	0.233205	Upregulated
CALM1	-4.3684	-2.90881	0.00362809	1211.18	24381.2	Downregulated
KIT	-3.98763	-2.91059	0.00360752	1735.86	23985.8	Downregulated
PF4	6.5834	2.90915	0.00362416	163.059	0.073554	Upregulated
RNF181	6.47083	2.9096	0.0036189	24.6435	0	Upregulated
SLC22A15	5.67154	2.90851	0.00363158	132.836	0.661986	Upregulated
SNORA4	6.50389	2.90919	0.00362372	30.4063	0	Upregulated
SRSF3	-4.00006	-2.91106	0.0036021	3166.08	43758.1	Downregulated
THOC2	-3.89849	-2.91047	0.0036088	2072.53	26549.3	Downregulated
TMEM106C	-5.57422	-2.91109	0.00360169	158.57	13804.1	Downregulated
ARRDC5	6.57531	2.90732	0.00364545	51.5346	0	Upregulated
CD63	-4.07588	-2.90745	0.00364391	1308.88	19495.4	Downregulated
IPO9	-4.10065	-2.90757	0.0036425	925.871	14100.2	Downregulated
ZNF346	-5.32148	-2.90682	0.00365125	95.9193	5498.48	Downregulated
TMEM71	6.2868	2.90548	0.00366689	198.132	0.361863	Upregulated
NEK2	6.12273	2.90477	0.00367521	77.9246	0.153379	Upregulated
CST7	-6.37092	-2.90415	0.00368255	0.133497	62.668	Downregulated
FAM83D	6.26928	2.90299	0.0036962	84.2533	0.163593	Upregulated
ANO7	6.5698	2.90221	0.00370534	52.7113	0	Upregulated
LOC100129034	-4.89169	-2.90238	0.00370345	522.39	18461.5	Downregulated

## Sheet: Suppl Table 6
Supplementary Table 6: Significantly deregulated genes in LMPPs isolated from samples of “GMP pattern” MDS with BP compared with those from samples of baseline “GMP pattern” MDS
	log2FoldChange	stat	pvalue	RG.mean	BG.mean	Regulation
RGS17	7.75271	7.35914	1.85094e-13	101.699	0.139504	Upregulated
VWA7	7.37895	6.51562	7.23921e-11	95.2398	0.149821	Upregulated
C6orf226	6.81795	6.28274	3.32657e-10	92.7951	0.335303	Upregulated
SGK1	6.6045	6.07211	1.26237e-09	156.674	0.663921	Upregulated
SFT2D3	6.45115	5.97676	2.27623e-09	63.6824	0.299641	Upregulated
FAM194A	7.3198	5.84716	5.00047e-09	45.7939	0	Upregulated
PROSAPIP1	6.14122	5.78974	7.04964e-09	120.012	0.856089	Upregulated
ERCC5	6.63665	5.77005	7.92492e-09	119.783	0.400434	Upregulated
LACE1	6.05696	5.74915	8.96935e-09	123.792	0.940135	Upregulated
MECOM	7.4391	5.65639	1.54587e-08	334.846	0.19106	Upregulated
TEX14	6.55916	5.60528	2.07921e-08	122.29	0.421068	Upregulated
FUT8-AS1	7.09569	5.55721	2.74121e-08	41.9451	0	Upregulated
HIST1H3A	7.35473	5.46478	4.63494e-08	129.565	0	Upregulated
ZNF530	6.02981	5.42901	5.66676e-08	67.0053	0.428828	Upregulated
XIST	-6.81989	-5.34793	8.89644e-08	55.0949	27219.9	Downregulated
MATN1	7.02744	5.34676	8.95422e-08	53.6447	0	Upregulated
SAYSD1	4.68535	5.30371	1.13473e-07	122.842	3.44181	Upregulated
P2RX5-TAX1BP3	5.07262	5.21836	1.80517e-07	115.399	2.24581	Upregulated
S100A8	-5.76366	-5.13482	2.82418e-07	1.65146	194.625	Downregulated
CAB39L	5.61251	5.10967	3.22725e-07	48.4966	0.474807	Upregulated
DNAJC9-AS1	6.09796	5.03076	4.88531e-07	38.1019	0.149821	Upregulated
BCL6B	7.02039	5.02985	4.90857e-07	225.145	0	Upregulated
OXER1	6.40433	4.93847	7.87362e-07	73.7773	0.139504	Upregulated
LOC729603	3.95626	4.93086	8.18701e-07	43.6513	2.25382	Upregulated
CCRL1	6.64051	4.90387	9.39669e-07	48.4798	0	Upregulated
SNORA4	6.58727	4.88817	1.01775e-06	41.4133	0	Upregulated
RASSF8	5.23223	4.88615	1.02826e-06	167.326	2.40503	Upregulated
ZNF775	6.07475	4.87004	1.11578e-06	42.5448	0.149821	Upregulated
CXCL1	6.6538	4.84046	1.29536e-06	66.1199	0	Upregulated
PDIA6	-1.33468	-4.83369	1.34027e-06	1684.18	4280.39	Downregulated
C19orf25	6.57092	4.82432	1.40483e-06	48.2465	0	Upregulated
CD180	6.34986	4.75288	2.00537e-06	94.3488	0.149821	Upregulated
C1orf116	6.48481	4.71897	2.37039e-06	49.9573	0	Upregulated
ISG20	4.82067	4.70737	2.50929e-06	236.914	5.16891	Upregulated
RFFL	4.81795	4.70592	2.52725e-06	73.5116	1.55006	Upregulated
TMEM88	6.38038	4.66096	3.14745e-06	39.5294	0	Upregulated
PCDHB14	6.3915	4.6187	3.86155e-06	49.6357	0	Upregulated
CIDECP	6.30012	4.59895	4.24623e-06	35.3147	0	Upregulated
LINC00597	5.15377	4.54886	5.39385e-06	69.7051	0.935168	Upregulated
SPHK1	5.59368	4.51853	6.22691e-06	160.952	1.14963	Upregulated
MPND	5.08117	4.51084	6.45724e-06	102.375	1.49327	Upregulated
PDE2A	6.03772	4.469	7.85879e-06	73.4551	0.149821	Upregulated
G2E3	1.41329	4.46448	8.02653e-06	459.58	170.859	Upregulated
GIMAP8	6.37483	4.45709	8.30811e-06	162.424	0	Upregulated
VPS9D1	4.87274	4.45455	8.40709e-06	99.5074	1.86248	Upregulated
C9orf37	5.85234	4.45052	8.56619e-06	53.1026	0.19106	Upregulated
CBWD3	5.97552	4.44343	8.85346e-06	58.4226	0.121426	Upregulated
C7orf29	5.14762	4.43398	9.25087e-06	130.288	1.71531	Upregulated
STRC	5.72799	4.38125	1.17999e-05	132.636	0.607132	Upregulated
MSS51	5.3357	4.38039	1.18468e-05	54.7572	0.485706	Upregulated
DCAF4L1	6.13405	4.3667	1.26139e-05	45.5726	0	Upregulated
LOC284009	6.16549	4.36632	1.26356e-05	55.8124	0	Upregulated
EIF2AK1	-1.44722	-4.36131	1.29286e-05	1027.42	2833.94	Downregulated
DZIP1	5.80165	4.33476	1.4592e-05	82.7311	0.271247	Upregulated
AK1	5.26498	4.27599	1.90291e-05	49.0812	0.474807	Upregulated
S100A16	6.07926	4.27189	1.93826e-05	177.912	0.121426	Upregulated
PRKCA	5.06468	4.25736	2.06851e-05	346.716	4.72743	Upregulated
PTCHD4	4.96105	4.25059	2.13204e-05	28.7954	0.400434	Upregulated
PPARD	5.10699	4.24793	2.15752e-05	207.939	2.62943	Upregulated
POMP	-1.91632	-4.2268	2.37041e-05	375.677	1460.27	Downregulated
CYB561D2	4.73813	4.20661	2.5923e-05	47.5616	0.954699	Upregulated
KDM8	5.54964	4.17268	3.01039e-05	36.5549	0.149821	Upregulated
HOMER1	5.18557	4.14778	3.35711e-05	115.029	1.18378	Upregulated
PRDX4	-3.55652	-4.12929	3.63891e-05	44.2703	652.618	Downregulated
S1PR4	4.52906	4.1107	3.94455e-05	174.58	4.30672	Upregulated
MED31	4.4974	4.10003	4.13092e-05	49.5102	1.23481	Upregulated
PCDHGB1	5.47581	4.09275	4.26284e-05	35.3333	0.149821	Upregulated
FAM110A	4.83697	4.08486	4.41031e-05	38.9586	0.630205	Upregulated
FCAR	5.2254	4.05799	4.94967e-05	23.4928	0.185483	Upregulated
SYT2	5.71165	4.03399	5.48371e-05	26.0985	0	Upregulated
STARD10	4.41573	4.03074	5.56014e-05	75.1445	2.08373	Upregulated
TRIM16L	5.22398	4.0234	5.73644e-05	37.2102	0.271247	Upregulated
YPEL4	5.20801	3.99016	6.60279e-05	131.958	1.08441	Upregulated
TBL1Y	5.75349	3.97492	7.04024e-05	58.4451	0	Upregulated
HNRNPM	-0.976683	-3.9748	7.04394e-05	6139.59	12133.2	Downregulated
CRADD	4.46732	3.965	7.33948e-05	88.6504	2.2469	Upregulated
CDK5R1	5.69047	3.95771	7.56727e-05	38.558	0	Upregulated
OSM	4.48412	3.95405	7.6838e-05	182.92	4.49451	Upregulated
KIAA1199	5.37989	3.94823	7.87318e-05	231.788	1.19856	Upregulated
IGFBP4	5.73338	3.94804	7.87939e-05	65.8449	0	Upregulated
GOLGA6L4	3.59586	3.94734	7.90258e-05	124.469	7.93151	Upregulated
LRIT3	4.58631	3.94724	7.90564e-05	61.4697	1.27105	Upregulated
TSPAN7	5.14369	3.93138	8.44591e-05	104.013	0.888606	Upregulated
WNT7B	4.64731	3.93015	8.48929e-05	35.652	0.653604	Upregulated
SIPA1L2	5.02111	3.92904	8.52855e-05	44.4491	0.462204	Upregulated
COX6A1	-1.54543	-3.92883	8.53601e-05	216.671	643.157	Downregulated
C12orf75	-3.90976	-3.926	8.63702e-05	12.6565	272.206	Downregulated
CAV1	5.46451	3.92565	8.64949e-05	234.998	0.870529	Upregulated
ZNF175	3.86418	3.91994	8.8571e-05	250.443	12.2646	Upregulated
DDI2	4.61047	3.91936	8.87835e-05	47.9149	0.948013	Upregulated
COX6C	-1.82878	-3.91556	9.01947e-05	514.127	1880.52	Downregulated
ACOT8	4.30686	3.89887	9.66419e-05	128.887	3.90129	Upregulated
EPB41L3	-5.57674	-3.87797	0.000105331	0.303457	190.391	Downregulated
PPIA	-1.15677	-3.85889	0.000113905	4741.41	10651.6	Downregulated
RGS13	5.62794	3.85373	0.000116333	68.7205	0	Upregulated
C1orf233	5.53275	3.84966	0.00011828	27.7431	0	Upregulated
HOXA2	4.78906	3.84437	0.00012086	71.0293	1.02564	Upregulated
RAPGEF4	5.58282	3.82501	0.000130769	58.2497	0	Upregulated
SDK1	5.44051	3.81996	0.000133471	71.3904	0.149821	Upregulated
CCDC147	5.45986	3.79021	0.000150518	25.8118	0	Upregulated
PIDD	4.0026	3.76802	0.00016455	113.887	4.56236	Upregulated
LRWD1	4.50518	3.76406	0.000167174	128.597	2.74102	Upregulated
SPCS1	-1.19712	-3.76155	0.000168862	395.391	914.531	Downregulated
MYO1D	-4.17396	-3.74705	0.000178924	11.4136	346.651	Downregulated
MRPS26	4.05415	3.74238	0.000182283	51.6792	1.93659	Upregulated
VENTX	-5.48127	-3.7391	0.000184684	0.138433	185.336	Downregulated
ODC1	-1.75425	-3.73705	0.000186194	646.383	2244.7	Downregulated
CXCR7	4.77043	3.72918	0.000192105	120.756	1.64808	Upregulated
SMC1A	-1.32906	-3.7278	0.00019316	2432.89	6188.25	Downregulated
H19	4.93847	3.72385	0.000196211	92.2004	0.898923	Upregulated
GUSBP2	4.24717	3.71444	0.000203656	42.3956	1.24164	Upregulated
SNAPC2	4.62792	3.70741	0.000209388	70.7397	1.19856	Upregulated
WDR34	4.77112	3.69965	0.000215897	57.7118	0.728559	Upregulated
FXYD6	5.05372	3.69183	0.000222644	262.257	1.87819	Upregulated
PFKFB4	5.28074	3.69173	0.000222733	61.0678	0.149821	Upregulated
CXorf57	4.91259	3.68883	0.000225286	174.138	1.73801	Upregulated
MIRLET7BHG	4.18629	3.67649	0.000236465	83.6756	2.60897	Upregulated
DUSP27	4.8718	3.67141	0.000241216	141.681	1.49821	Upregulated
RASGRP3	3.18483	3.66666	0.000245739	1484.21	133.263	Upregulated
CHRFAM7A	5.2677	3.65171	0.000260502	18.4995	0	Upregulated
UXT	-1.8408	-3.64252	0.00026998	509.958	1891.68	Downregulated
PCDHGA6	4.12833	3.63736	0.000275444	150.157	4.93192	Upregulated
MUT	-1.7614	-3.63601	0.00027689	231.19	808.832	Downregulated
PABPC4L	5.36909	3.63419	0.000278859	70.9517	0	Upregulated
EFCAB12	4.99561	3.63226	0.000280955	45.6312	0.299641	Upregulated
HIST1H4B	4.89263	3.63202	0.000281208	78.4866	0.741931	Upregulated
DNM1P46	2.68328	3.62964	0.000283819	191.592	26.4574	Upregulated
MATN2	5.27409	3.62518	0.000288761	24.1557	0	Upregulated
HIC1	4.65034	3.60854	0.000307927	184.705	2.81679	Upregulated
NUP188	-1.32182	-3.6052	0.000311917	719.729	1822.71	Downregulated
SLCO5A1	3.28908	3.60233	0.00031538	288.351	23.2366	Upregulated
LINC00663	3.71773	3.59782	0.000320892	29.3522	1.51348	Upregulated
HIST1H2BM	-4.28246	-3.59561	0.000323637	4.09023	154.959	Downregulated
FSTL3	3.89126	3.59191	0.000328266	109.887	4.68387	Upregulated
OLAH	5.23222	3.58166	0.000341415	25.7339	0	Upregulated
INTS10	-1.38122	-3.58085	0.000342484	647.916	1713.08	Downregulated
AIP	2.24545	3.573	0.00035291	411.193	80.9311	Upregulated
2013-03-06	0.794401	3.55797	0.000373726	2131.37	1225.8	Upregulated
LOC100505648	4.45015	3.55677	0.00037544	58.0293	1.14178	Upregulated
ATP5F1	-1.10199	-3.55524	0.000377641	982.179	2125	Downregulated
CALU	-0.942545	-3.55004	0.000385174	970.404	1874.3	Downregulated
SH2D2A	4.85905	3.54517	0.000392354	49.4198	0.392674	Upregulated
RNU11	5.18564	3.5368	0.000404999	26.717	0	Upregulated
TMEM186	-4.17572	-3.53534	0.000407254	7.70794	260.69	Downregulated
KIAA0430	0.899386	3.50761	0.000452159	4321.44	2306.76	Upregulated
WDR25	4.71269	3.5054	0.000455924	85.9072	0.971322	Upregulated
DPP7	-1.68839	-3.49467	0.000474647	225.063	747.012	Downregulated
IER3	4.67675	3.49354	0.000476663	238.323	2.95021	Upregulated
KLHDC1	-2.00453	-3.48944	0.000484038	91.7761	387.737	Downregulated
C22orf26	5.07531	3.4891	0.00048465	16.1339	0	Upregulated
CHST7	5.09374	3.48564	0.000490965	19.2966	0	Upregulated
SAMD13	5.06143	3.48021	0.00050102	15.6037	0	Upregulated
TPTEP1	4.70258	3.47901	0.00050327	121.829	1.37387	Upregulated
FIGNL2	5.12797	3.47713	0.000506816	30.2883	0	Upregulated
CCRL2	4.71749	3.46125	0.000537667	86.7225	0.898923	Upregulated
TMED5	-0.815619	-3.45629	0.000547657	768.358	1356.89	Downregulated
EIF5B	-1.3765	-3.45358	0.0005532	2072.33	5467.37	Downregulated
SHE	5.1486	3.4513	0.000557896	81.48	0	Upregulated
SNORA9	5.01811	3.44728	0.000566263	14.7653	0	Upregulated
TMEM115	3.75288	3.41667	0.000633919	256.372	12.1517	Upregulated
PI4KAP1	3.27698	3.40774	0.000655026	290.929	22.8429	Upregulated
ENC1	4.56704	3.40398	0.000664107	352.052	4.82082	Upregulated
LOC728752	3.5935	3.40158	0.000669977	85.6261	4.81977	Upregulated
MME	-4.37766	-3.39725	0.00068066	27.404	1389.24	Downregulated
ZBTB24	-1.68966	-3.39683	0.000681715	230.481	766.665	Downregulated
SCARNA10	-3.76921	-3.39609	0.000683565	17.3783	376.197	Downregulated
RCAN1	4.2287	3.39052	0.000697602	198.268	4.93845	Upregulated
BCL7B	-1.93556	-3.36595	0.000762813	148.16	594.713	Downregulated
GAMT	3.61436	3.3637	0.000769042	62.1856	3.34751	Upregulated
NFAM1	4.43558	3.3614	0.000775473	28.4751	0.449462	Upregulated
CNIH2	4.92386	3.35952	0.000780776	52.9162	0.121426	Upregulated
TF	4.96038	3.35858	0.000783433	21.5057	0	Upregulated
YJEFN3	5.00995	3.35831	0.000784215	45.7294	0	Upregulated
MRPL48	-1.88882	-3.35551	0.000792175	143.972	558.668	Downregulated
ALPK3	4.38023	3.35391	0.000796793	55.8289	1.00748	Upregulated
PLEKHG3	4.99409	3.35347	0.000798047	37.5111	0	Upregulated
SLC30A7	1.30783	3.35224	0.000801596	1727.2	687.547	Upregulated
POU2AF1	-4.13933	-3.35027	0.000807341	45.3215	1631.99	Downregulated
HIST1H1D	-1.88585	-3.34644	0.000818558	237.634	918.982	Downregulated
UMODL1	3.58463	3.3321	0.000861937	139.167	7.77564	Upregulated
COL23A1	4.97428	3.32917	0.00087104	46.1925	0	Upregulated
FAM81B	4.90668	3.32622	0.000880338	18.0801	0	Upregulated
MKI67	-2.44006	-3.32368	0.00088839	914.656	5512.51	Downregulated
C10orf68	3.41435	3.32282	0.000891118	40.0942	2.67969	Upregulated
ERN1	3.64167	3.3228	0.00089118	126.314	6.52321	Upregulated
PPA1	-1.9196	-3.32033	0.000899097	772.992	3070.54	Downregulated
CC2D2A	4.7785	3.31904	0.000903272	58.5365	0.299641	Upregulated
CAMSAP2	4.93316	3.31727	0.000909024	28.4362	0	Upregulated
SH3BP2	1.49555	3.31574	0.000914016	2035.99	705.946	Upregulated
TMEM117	4.64464	3.31353	0.000921249	33.4918	0.271247	Upregulated
FGFR1OP	-1.55	-3.30268	0.000957661	233.926	703.017	Downregulated
PRR15	4.5361	3.29893	0.000970534	36.4292	0.405416	Upregulated
FAM71A	4.66244	3.29704	0.000977098	48.8813	0.364279	Upregulated
FLI1-AS1	4.56741	3.29087	0.000998773	30.3422	0.299641	Upregulated
LIMS2	4.89727	3.28254	0.00102875	31.5806	0	Upregulated
MED11	4.6742	3.28191	0.00103106	23.758	0.139504	Upregulated
C19orf40	4.59139	3.27101	0.00107165	85.6544	0.812817	Upregulated
RPL18	-0.986566	-3.26978	0.00107632	8829.93	17609.3	Downregulated
C1orf145	4.88506	3.26903	0.00107918	34.1504	0	Upregulated
NXN	3.38075	3.2653	0.00109347	99.8838	6.81271	Upregulated
SNORA70B	4.13103	3.25061	0.00115156	68.6344	1.71805	Upregulated
CCL5	2.8707	3.25004	0.00115388	119.677	13.4235	Upregulated
CTU2	4.84115	3.24929	0.00115692	24.5058	0	Upregulated
PDGFRB	4.87832	3.24691	0.00116667	57.2771	0	Upregulated
RPLP0	-0.850646	-3.24629	0.0011692	11444.6	20724.4	Downregulated
UBQLN3	4.70945	3.2391	0.00119907	35.559	0.149821	Upregulated
SNORA25	4.22397	3.23826	0.00120261	30.9257	0.650253	Upregulated
GABARAPL2	-1.62077	-3.23513	0.00121589	663.338	2103.4	Downregulated
TEX22	4.71267	3.23288	0.00122551	37.5841	0.149821	Upregulated
EP400NL	4.19237	3.22982	0.0012387	82.1667	1.8214	Upregulated
ZNF92	-1.21768	-3.22946	0.00124024	419.401	987.815	Downregulated
HIVEP1	1.54668	3.22799	0.00124665	3151.17	1050.34	Upregulated
TUBA1B	-1.22434	-3.22728	0.00124972	4607.82	10905.5	Downregulated
EXD1	3.3544	3.21626	0.00129872	91.9813	6.37907	Upregulated
ASIC1	-4.84923	-3.2156	0.0013017	0	83.7008	Downregulated
ALCAM	-1.23011	-3.21114	0.00132209	1272.86	3025.91	Downregulated
OGFOD2	4.46153	3.2036	0.00135722	71.4076	0.841314	Upregulated
DFNB59	3.0089	3.19955	0.00137641	74.4012	7.23713	Upregulated
SERBP1	-1.13025	-3.19641	0.0013915	5789.42	12804	Downregulated
LOC283194	3.93902	3.19402	0.00140305	52.1435	1.69468	Upregulated
PCDHB10	4.52937	3.19086	0.00141848	20.9104	0.162563	Upregulated
OR7E156P	4.77591	3.19022	0.00142166	27.5402	0	Upregulated
CRYBB2P1	2.87538	3.18537	0.00144567	235.669	26.1917	Upregulated
ZNF789	-2.26603	-3.18529	0.00144607	58.4881	308.525	Downregulated
SPPL3	1.18756	3.18078	0.0014688	485.17	210.401	Upregulated
AFAP1L2	4.77384	3.17473	0.00149974	40.1584	0	Upregulated
TMEM60	4.08023	3.17438	0.00150158	34.5268	0.849985	Upregulated
SV2B	4.37675	3.17317	0.00150784	13.078	0.149821	Upregulated
SLC12A8	4.31583	3.17288	0.00150934	32.5447	0.485706	Upregulated
NT5E	4.65725	3.17187	0.00151462	40.3621	0.149821	Upregulated
PVRL2	3.20352	3.17168	0.00151559	464.802	37.359	Upregulated
RPS19	-0.876044	-3.16778	0.0015361	11496.1	21200.7	Downregulated
TUBB2A	-4.78821	-3.16425	0.00155482	0	132.04	Downregulated
ZNF653	4.50597	3.16358	0.0015584	20.0582	0.149821	Upregulated
TSTD3	3.97257	3.16152	0.00156948	31.4935	0.95232	Upregulated
MON1B	3.0454	3.16017	0.00157678	474.983	44.7736	Upregulated
NASP	-1.45401	-3.14846	0.00164131	1808.24	5069.2	Downregulated
TMEM143	3.87354	3.14824	0.00164256	55.7364	1.92175	Upregulated
SLC9A5	4.51878	3.14704	0.00164931	22.4471	0.149821	Upregulated
ZNF547	4.61494	3.14553	0.00165787	39.0422	0.162563	Upregulated
KIRREL	4.58746	3.14517	0.00165991	31.4596	0.149821	Upregulated
C20orf197	-3.80457	-3.14463	0.00166297	9.45508	242.445	Downregulated
CENPF	-2.15577	-3.1408	0.00168485	457.37	2207.34	Downregulated
FLCN	3.09806	3.14008	0.00168901	164.022	14.5436	Upregulated
LAMP3	-4.73352	-3.13311	0.00172967	0	57.2154	Downregulated
ARHGEF2	0.754284	3.13074	0.00174365	4162.45	2459.57	Upregulated
PRAME	4.5881	3.13049	0.00174516	141.223	0.749103	Upregulated
LPCAT3	-1.3684	-3.1269	0.0017666	359.044	945.392	Downregulated
TMEM59	-1.04533	-3.12485	0.00177894	1432.85	2982.76	Downregulated
SIGLEC17P	-3.62662	-3.12413	0.00178332	13.9764	287.063	Downregulated
COX5A	-1.3306	-3.12333	0.00178816	787.529	2016.23	Downregulated
DND1	4.70046	3.12258	0.00179272	33.5751	0	Upregulated
STARD4-AS1	4.68773	3.11788	0.00182159	28.7557	0	Upregulated
ILVBL	3.81154	3.11771	0.00182263	71.5117	2.67376	Upregulated
SRGAP2D	4.55454	3.1157	0.00183507	31.231	0.149821	Upregulated
H2AFZ	-1.40547	-3.1136	0.00184817	1191.86	3224.76	Downregulated
STOML2	-1.35136	-3.11234	0.00185611	256.439	666.272	Downregulated
PCDH11X	3.57633	3.11169	0.00186022	45.6139	2.30178	Upregulated
THBS1	3.80055	3.10323	0.0019142	687.284	26.1821	Upregulated
LINC00085	4.53339	3.09679	0.00195625	113.971	0.670606	Upregulated
LOC284551	-4.55907	-3.09617	0.0019604	0.173327	39.5209	Downregulated
IP6K2	-0.688103	-3.09564	0.00196389	1509.03	2437.46	Downregulated
RORA	4.66798	3.09346	0.0019784	38.0954	0	Upregulated
LOC642846	3.47342	3.09259	0.00198415	109.993	6.3216	Upregulated
COX6B2	3.88289	3.09098	0.001995	101.333	3.3301	Upregulated
SLC36A2	3.44506	3.07801	0.00208388	38.2348	2.2335	Upregulated
RAB3B	4.60005	3.07639	0.00209521	15.7756	0	Upregulated
SPRYD4	2.54579	3.07604	0.00209773	225.411	33.3014	Upregulated
ANKS1A	1.69286	3.07015	0.0021395	488.939	145.467	Upregulated
CAPN14	4.57005	3.06991	0.00214125	11.9979	0	Upregulated
SERPINE1	4.52747	3.069	0.00214777	43.1494	0.19106	Upregulated
LOC644172	-4.64729	-3.06491	0.00217737	0	68.2648	Downregulated
UPB1	4.56346	3.06109	0.00220531	12.5319	0	Upregulated
IRS1	4.59934	3.06072	0.00220804	85.8144	0.149821	Upregulated
SPG21	-1.23809	-3.05913	0.00221982	923.818	2212.43	Downregulated
NLGN3	3.50006	3.05855	0.00222412	427.823	23.6571	Upregulated
C5orf27	4.52017	3.05094	0.00228123	38.5354	0.139504	Upregulated
FLJ31306	-1.02543	-3.04471	0.00232902	1669.61	3427.6	Downregulated
MIIP	4.06459	3.03959	0.00236897	50.8135	1.13146	Upregulated
TMEM199	2.58409	3.03608	0.00239675	232.284	33.0291	Upregulated
SNORA24	4.5841	3.03276	0.00242331	32.526	0	Upregulated
UBE2L6	-1.20368	-3.03235	0.00242654	439.261	1025.63	Downregulated
LOC100129550	2.43337	3.03188	0.00243032	346.029	56.3181	Upregulated
HNRPDL	-0.791244	-3.02957	0.00244899	7224.53	12551.2	Downregulated
RPS29	-1.8205	-3.02673	0.00247217	4611.43	17128.7	Downregulated
CGNL1	3.87275	3.02613	0.00247709	58.457	1.86707	Upregulated
GATAD1	-1.11344	-3.02519	0.00248473	621.644	1359.73	Downregulated
CCDC153	4.54976	3.02016	0.00252641	21.3459	0	Upregulated
RAPGEFL1	3.61523	3.01439	0.00257495	133.583	6.1923	Upregulated
PSMC3IP	-2.83537	-3.01025	0.00261036	78.7287	700.908	Downregulated
ZNF2	3.00947	3.00756	0.00263356	60.0385	5.59683	Upregulated
NCL	-1.25588	-3.00505	0.0026554	11368.7	27590.2	Downregulated
C1orf51	4.54057	3.00124	0.00268884	30.1482	0	Upregulated
MCM3	-1.45654	-2.99691	0.00272731	897.877	2528.54	Downregulated
KCTD5	3.09587	2.99536	0.00274117	220.806	18.9216	Upregulated
ZNF628	3.31494	2.99431	0.00275063	103.001	6.8818	Upregulated
OR52N4	4.52477	2.99173	0.00277406	27.4177	0	Upregulated
TMEM14C	-1.35832	-2.99009	0.00278894	242.037	634.023	Downregulated
GAREML	4.52645	2.98622	0.00282453	35.4722	0	Upregulated
TMEM161B	-1.87686	-2.97377	0.00294168	144.008	560.413	Downregulated
PLK4	-1.99263	-2.97178	0.00296078	99.4933	424.181	Downregulated
RUVBL2	-1.24235	-2.97143	0.00296413	262.568	630.877	Downregulated
KIAA1024	4.20128	2.97051	0.00297308	31.8873	0.418511	Upregulated
PTPDC1	4.46511	2.96928	0.00298503	75.8508	0.19106	Upregulated
GAL3ST2	4.49206	2.96398	0.00303685	30.0104	0	Upregulated
VKORC1	-2.27088	-2.96223	0.00305424	104.344	561.794	Downregulated
LOC441666	4.12873	2.96189	0.00305753	18.8127	0.289324	Upregulated
CHCHD3	-1.21913	-2.96054	0.00307096	490.316	1159.46	Downregulated
CCDC106	4.47238	2.9596	0.00308039	21.1042	0	Upregulated
MAP4K1	-1.64093	-2.95945	0.00308191	278.268	901.671	Downregulated
OR52H1	4.42723	2.95809	0.00309551	10.7527	0	Upregulated
HDAC2	-1.02931	-2.95602	0.00311638	1494.66	3078.45	Downregulated
STEAP2	3.45684	2.95444	0.00313236	101.802	5.64752	Upregulated
C2orf69	-1.49649	-2.95343	0.00314267	305.755	888.158	Downregulated
STIM1	1.32319	2.95155	0.00316183	1950.3	764.262	Upregulated
MGC16121	4.46847	2.95155	0.00316187	24.4641	0	Upregulated
PSMA4	-1.28532	-2.95062	0.00317132	877.811	2178.6	Downregulated
GRIPAP1	1.10783	2.94336	0.00324666	2512.65	1152.4	Upregulated
TGFB1I1	4.4379	2.94223	0.00325855	70.6253	0.149821	Upregulated
RIPK1	1.01128	2.93768	0.00330676	960.964	472.413	Upregulated
HOXB-AS3	4.23984	2.93213	0.00336646	17.0351	0.149821	Upregulated
PCNA	-2.36105	-2.93044	0.00338481	197.344	1149.93	Downregulated
ATP6V0E2	-3.77349	-2.92973	0.00339257	6.15906	179.948	Downregulated
PTGR1	4.43315	2.92957	0.00339435	20.714	0	Upregulated
FBXL20	0.959237	2.92937	0.00339651	2040.94	1041.75	Upregulated
PPRC1	-1.65156	-2.92772	0.00341452	389.819	1275.07	Downregulated
ZNF815P	4.18552	2.92583	0.0034354	42.2565	0.5141	Upregulated
SNORA63	4.19864	2.92295	0.00346731	32.9139	0.364279	Upregulated
COL14A1	4.43076	2.92199	0.00347799	24.861	0	Upregulated
WDR62	3.65903	2.92169	0.00348134	61.4405	2.5327	Upregulated
FCGR2A	3.96749	2.91929	0.00350829	118.769	2.74871	Upregulated
NUSAP1	-2.27552	-2.91448	0.00356281	135.705	735.278	Downregulated
CEP170B	-4.20219	-2.91446	0.00356299	1.1417	97.6728	Downregulated
SNORA32	4.41637	2.91364	0.00357238	22.6733	0	Upregulated
UPF3A	-1.11026	-2.91317	0.0035778	884.641	1933.01	Downregulated
IER3IP1	-1.40594	-2.91204	0.00359076	213.018	578.648	Downregulated
MTRNR2L2	-1.14584	-2.91007	0.00361346	106663	239099	Downregulated
ZNF213	4.33511	2.90968	0.00361798	34.1041	0.149821	Upregulated
LOC100335030	3.31469	2.90657	0.00365416	97.5537	6.26762	Upregulated
SPAG8	3.99252	2.9032	0.00369368	34.5751	0.712325	Upregulated
PTPRE	1.7023	2.90035	0.00372748	2480.72	729.107	Upregulated
GGT7	4.11981	2.89978	0.00373425	76.8678	1.12123	Upregulated
KIF9-AS1	4.16634	2.89932	0.00373975	14.4086	0.149821	Upregulated
GBP1P1	4.15762	2.89922	0.00374092	21.544	0.242853	Upregulated
ZNF37BP	-1.32853	-2.89237	0.00382342	847.567	2173.8	Downregulated
LOC100130476	4.38625	2.88828	0.00387356	24.4807	0	Upregulated
WDR11-AS1	3.71877	2.88193	0.00395243	37.6397	1.34592	Upregulated
GRAPL	4.36551	2.87488	0.00404183	22.4439	0	Upregulated
GIMAP4	4.39331	2.87395	0.00405378	96.7691	0	Upregulated
PCDHA9	3.63708	2.87073	0.00409526	11.6719	0.45673	Upregulated
FLJ42393	2.50519	2.87057	0.0040973	476.792	71.3624	Upregulated
USP35	3.90366	2.87056	0.00409747	90.6428	2.21407	Upregulated
THOC7	-1.57972	-2.86796	0.00413134	337.845	1047.51	Downregulated
HARBI1	3.91616	2.86794	0.00413158	37.2584	0.849985	Upregulated
KLHL11	-1.41209	-2.86651	0.00415025	438.679	1197.55	Downregulated
HLF	3.71801	2.8665	0.00415036	82.3101	2.92732	Upregulated
RNF8	-1.3623	-2.86529	0.00416628	239.746	631.192	Downregulated
RGS1	3.25668	2.85364	0.00432221	271.643	18.5463	Upregulated
ANP32E	-1.27206	-2.85349	0.00432425	2064.1	5079.23	Downregulated
TSC22D1	1.05859	2.85287	0.00433258	4383.62	2082.49	Upregulated
DNTT	-3.36381	-2.85239	0.00433912	419.525	7053.91	Downregulated
IGLL1	-3.21601	-2.84961	0.00437722	77.9365	1090.42	Downregulated
ENO1-AS1	4.32283	2.84759	0.00440511	18.6704	0	Upregulated
PTGER4P2-CDK2AP2P2	4.11568	2.84699	0.00441351	26.1239	0.299641	Upregulated
LOC100129961	4.17801	2.83611	0.00456661	50.0241	0.418511	Upregulated
RP9P	4.27975	2.82933	0.00466455	12.6011	0	Upregulated
CRY1	1.93969	2.82921	0.00466626	493.461	119.668	Upregulated
COX17	2.80085	2.82649	0.00470618	144.907	16.2293	Upregulated
AHCY	-1.67781	-2.82211	0.00477084	224.893	753.514	Downregulated
CTDP1	2.3985	2.82211	0.00477089	1047.81	171.839	Upregulated
RPPH1	-1.76863	-2.82145	0.00478072	730.059	2624.14	Downregulated
MAPK8IP3	0.962935	2.81761	0.00483828	3577.51	1820.51	Upregulated
CATSPERB	4.28563	2.81452	0.00488506	21.9623	0	Upregulated
SGOL1-AS1	4.28365	2.81323	0.00490459	21.7665	0	Upregulated
OFD1	-0.955266	-2.81178	0.00492677	971.863	1899.79	Downregulated
FBL	-0.922657	-2.80946	0.0049625	1577.94	3012.23	Downregulated
CGN	-4.16316	-2.8021	0.00507708	2.0418	260.377	Downregulated
GNPNAT1	-1.59371	-2.80099	0.00509462	121.217	380.823	Downregulated
NOSTRIN	4.20399	2.79999	0.00511038	34.2183	0.149821	Upregulated
ANKRD39	4.17731	2.79644	0.00516697	27.8194	0.149821	Upregulated
TRAPPC2L	-3.12941	-2.79604	0.00517322	14.482	187.525	Downregulated
STK39	-1.35248	-2.79197	0.00523881	426.149	1114.35	Downregulated
ALPP	4.22465	2.79194	0.00523935	11.0133	0	Upregulated
RPS28	-1.56822	-2.79126	0.00525031	555.145	1709.05	Downregulated
DNTTIP2	-1.10339	-2.78354	0.00537684	1847.4	4020	Downregulated
SYCP2	-3.31701	-2.78205	0.00540165	21.9612	361.354	Downregulated
PQLC2	3.39271	2.78128	0.00541458	39.5405	2.11072	Upregulated
VN1R2	4.03731	2.78033	0.00543043	12.1311	0.121426	Upregulated
ZNF826P	-4.23348	-2.78004	0.0054353	0.219987	105.191	Downregulated
KDM6B	1.13527	2.77764	0.0054755	2715.08	1218.83	Upregulated
ST3GAL1	1.02452	2.77682	0.00548934	4225.98	2056.49	Upregulated
GSG1	2.24945	2.77511	0.00551838	74.0787	13.7433	Upregulated
TXNL4A	-1.53175	-2.77293	0.00555547	301.699	903.698	Downregulated
EVI2B	-1.22345	-2.77238	0.00556487	1697.98	4035.27	Downregulated
LOC728537	4.14942	2.76545	0.00568441	26.1523	0.121426	Upregulated
CYSLTR2	3.45987	2.76325	0.00572292	88.562	4.3164	Upregulated
BICC1	4.23837	2.76292	0.00572861	74.3316	0	Upregulated
EPM2A	-1.43254	-2.76173	0.00574961	167.913	466.234	Downregulated
BTN2A2	2.65254	2.76013	0.00577778	276.659	35.3325	Upregulated
TMEM116	4.11676	2.75987	0.00578252	21.0463	0.121426	Upregulated
SNORA30	4.20395	2.75936	0.00579149	17.0777	0	Upregulated
ATP5A1	-1.10139	-2.75497	0.00586967	5285.12	11486.8	Downregulated
CCT2	-1.14317	-2.75428	0.00588209	1172.31	2627.63	Downregulated
HIST1H2AH	-2.27719	-2.75358	0.00589472	145.473	802.61	Downregulated
PCBP3	4.12059	2.75246	0.00591499	40.4353	0.242853	Upregulated
PPP4R1L	3.65045	2.75105	0.00594049	65.112	2.24246	Upregulated
RAB11FIP3	2.02004	2.74878	0.00598178	526.68	118.941	Upregulated
RPS21	-1.70365	-2.74833	0.00598989	5019.75	17193.9	Downregulated
ETS1	2.44582	2.74742	0.00600656	1761.59	274.15	Upregulated
MED18	4.19427	2.74703	0.00601376	20.7688	0	Upregulated
ENAH	3.50164	2.74242	0.0060988	252.985	11.3923	Upregulated
UBE2L3	-0.953469	-2.74049	0.0061347	740.677	1446.6	Downregulated
ZNHIT2	4.03403	2.73767	0.00618766	30.1952	0.299641	Upregulated
GCNT2	2.17241	2.7371	0.00619835	417.644	82.8128	Upregulated
CD3E	-4.16638	-2.73687	0.00620262	0.105681	47.7311	Downregulated
KCTD2	2.5053	2.73687	0.00620269	444.516	65.2108	Upregulated
FEN1	-2.14232	-2.73664	0.00620702	209.125	1027.36	Downregulated
SEC1P	4.17068	2.73637	0.00621217	15.7849	0	Upregulated
CDCA7L	-1.0786	-2.73572	0.00622441	713.986	1527.01	Downregulated
RPL31	-1.83229	-2.73538	0.00623083	13267.8	50375.7	Downregulated
TMCC3	4.16729	2.73022	0.00632912	79.7032	0.149821	Upregulated
RPL22	-0.908984	-2.72924	0.00634799	10178.9	19253	Downregulated
TMEM86B	3.59595	2.72505	0.00642924	129.254	4.82082	Upregulated
ANKRD20A11P	4.09264	2.72466	0.00643687	90.1019	0.56798	Upregulated
COX7C	-1.75148	-2.72356	0.00645833	1278.81	4553.9	Downregulated
RRAS2	4.18137	2.72348	0.00645983	57.6357	0	Upregulated
UBAP1L	3.91332	2.72218	0.00648535	27.3759	0.439145	Upregulated
PTPN14	4.02852	2.72098	0.00650882	1129.09	11.6981	Upregulated
CEL	3.98849	2.71656	0.00659645	14.8594	0.149821	Upregulated
CD276	4.16083	2.71048	0.00671856	46.0593	0	Upregulated
GLI3	4.11706	2.7089	0.00675064	87.1469	0.299641	Upregulated
KIF14	-2.01432	-2.70457	0.00683936	96.8913	427.926	Downregulated
ZNF414	3.86941	2.70383	0.00685461	52.7222	0.958448	Upregulated
ATP5L	-1.14181	-2.6992	0.00695061	687.906	1541.03	Downregulated
SGMS1	2.56475	2.69822	0.00697119	231.729	31.8424	Upregulated
YWHAQ	-0.96131	-2.69626	0.0070122	2400.96	4716.75	Downregulated
STMN1	-1.55664	-2.69443	0.00705097	1097.97	3360.43	Downregulated
SETBP1	1.97	2.69407	0.00705854	2227.15	522.738	Upregulated
ZNF417	-1.66958	-2.69312	0.00707864	180.737	604.519	Downregulated
ZNF702P	2.85751	2.69204	0.00710173	108.862	11.0169	Upregulated
SLC16A13	3.90734	2.69059	0.00713265	25.5849	0.382121	Upregulated
SPRED3	3.97544	2.68959	0.00715396	16.2374	0.149821	Upregulated
FAM71F2	4.03315	2.68947	0.00715648	24.1152	0.149821	Upregulated
SNRPF	-1.245	-2.68885	0.00716983	217.707	526.105	Downregulated
RPS27A	-1.54129	-2.68767	0.00719518	14099.9	42646.8	Downregulated
COPB1	0.883961	2.68747	0.00719955	2382.59	1281.89	Upregulated
ZNF764	3.20395	2.68641	0.00722235	128.461	8.5313	Upregulated
RPS23	-1.74335	-2.68526	0.00724732	23830.7	84463.2	Downregulated
CCT5	-1.06021	-2.68479	0.00725762	1345.2	2839.94	Downregulated
MYBL2	-3.34383	-2.68357	0.00728402	28.511	520.233	Downregulated
RPL34	-1.91124	-2.68033	0.00735506	8011.27	32541.6	Downregulated
ME2	-1.16951	-2.67929	0.00737781	793.392	1814.44	Downregulated
STXBP5-AS1	3.56673	2.67631	0.00744369	80.8891	3.00445	Upregulated
PCDHB11	3.92724	2.6755	0.00746172	98.1587	1.30051	Upregulated
MDN1	-0.79608	-2.67528	0.00746679	3794.46	6622.57	Downregulated
PCDHGA11	2.88104	2.67225	0.00753451	172.486	16.9452	Upregulated
ATG3	-0.921083	-2.66968	0.00759226	809.757	1545.33	Downregulated
SUMF2	-1.17343	-2.66496	0.00769982	297.907	683.458	Downregulated
WDYHV1	3.86159	2.66308	0.00774291	31.1883	0.485706	Upregulated
AKR1B1	-1.55232	-2.66121	0.0077861	156.754	478.657	Downregulated
AGAP11	3.99825	2.65838	0.00785182	37.382	0.242853	Upregulated
REREP3	-4.03908	-2.65517	0.00792693	0.518217	123.996	Downregulated
MCM4	-1.47216	-2.65333	0.00797022	783.519	2249.76	Downregulated
SNORD22	4.02541	2.65183	0.00800579	7.75798	0	Upregulated
CCDC22	2.88153	2.64966	0.00805717	157.809	15.404	Upregulated
LOC150622	3.89039	2.6486	0.00808257	13.0987	0.149821	Upregulated
WDFY2	0.960576	2.64287	0.00822056	1751.56	891.847	Upregulated
TRIP12	0.605498	2.64281	0.00822215	5975.36	3917.85	Upregulated
RPS25	-1.12475	-2.63971	0.00829759	11626.8	25736.7	Downregulated
MYO15A	3.98912	2.63967	0.00829865	28.4305	0.149821	Upregulated
C4orf3	-1.37903	-2.63807	0.00833794	661.615	1770.94	Downregulated
RNF25	3.95368	2.63701	0.00836409	20.9401	0.149821	Upregulated
FLJ10038	-1.02892	-2.6364	0.00837905	1358.42	2803	Downregulated
LOC441242	4.04375	2.63618	0.00838459	19.8307	0	Upregulated
LZTR1	2.35728	2.63475	0.00841988	488.389	81.1149	Upregulated
RPL30	-1.20884	-2.63227	0.00848164	8495.38	20010.5	Downregulated
ABCG1	1.67566	2.62988	0.00854143	784.279	232.857	Upregulated
NMRAL1	-2.86946	-2.62905	0.00856236	65.3729	665.531	Downregulated
TYRO3P	3.60229	2.6256	0.00864957	35.1105	1.11246	Upregulated
RTN2	4.02779	2.624	0.00869035	20.3472	0	Upregulated
C14orf166	-1.06584	-2.62306	0.00871447	818.229	1735	Downregulated
MALL	3.79743	2.62125	0.00876091	42.3156	0.749074	Upregulated
LOC283440	4.02046	2.62085	0.00877096	18.0133	0	Upregulated
MCM6	-1.41679	-2.61662	0.00888064	524.992	1446.69	Downregulated
COQ2	-1.66696	-2.61613	0.00889318	164.737	551.559	Downregulated
MRPL42	-1.1107	-2.61431	0.00894077	426.181	934.547	Downregulated
FSD1	-4.03348	-2.61328	0.00896789	0	193.845	Downregulated
2013-09-14	-1.0434	-2.61121	0.00902237	1552.47	3239.75	Downregulated
OSTC	-1.4145	-2.60903	0.00908	230.196	633.911	Downregulated
PFN1	-0.860336	-2.60854	0.00909303	2686.6	4910.69	Downregulated
IFIT3	2.32535	2.60699	0.00913411	739.553	125.989	Upregulated
PDCD5	-1.88524	-2.60684	0.00913827	93.7911	375.114	Downregulated
RPL24	-1.23852	-2.60335	0.00923172	4592.56	11063.8	Downregulated
MPC2	-1.68311	-2.60248	0.00925516	361.535	1225.61	Downregulated
HSPE1	-1.59559	-2.60098	0.00929591	128.96	408.284	Downregulated
COA6	-2.6069	-2.59989	0.00932536	53.5316	413.911	Downregulated
FANCI	-1.26257	-2.59488	0.00946229	470.156	1153.71	Downregulated
CXCL2	2.13525	2.5934	0.00950333	1165.92	235.534	Upregulated
ARL1	-1.45446	-2.59286	0.00951816	271.732	771.525	Downregulated
ENDOU	3.97695	2.59132	0.00956085	15.8314	0	Upregulated
STX16-NPEPL1	3.85438	2.59116	0.0095653	27.4578	0.299641	Upregulated
TACO1	2.76803	2.58931	0.0096169	254.36	27.6305	Upregulated
ACE	2.65381	2.58928	0.00961755	285.452	35.051	Upregulated
NR5A2	3.99121	2.58861	0.0096364	46.2849	0	Upregulated
CCDC163P	3.90314	2.58733	0.00967242	19.6877	0.121426	Upregulated
ANKRD23	3.33536	2.58546	0.00972478	173.53	8.81819	Upregulated
C5orf54	3.89055	2.58488	0.00974138	22.1022	0.162563	Upregulated
NAP1L1	-0.991361	-2.58487	0.00974163	14195.6	28523.1	Downregulated
ZNF800	1.28819	2.58427	0.00975857	1925.59	769.671	Upregulated
IRX3	3.96303	2.58408	0.00976392	64.1294	0.149821	Upregulated
DUT	-1.24716	-2.58399	0.00976634	788.415	1912.39	Downregulated
AMZ1	3.78259	2.58347	0.00978117	101.495	1.67652	Upregulated
EIF3G	1.03215	2.57897	0.00990951	1795.02	866.894	Upregulated
TMED10	-0.527157	-2.57895	0.00991013	2074.71	2995.54	Downregulated
ARHGEF7	1.28785	2.57622	0.00998882	3743	1496.61	Upregulated
OCEL1	3.49038	2.57583	0.00999991	28.1061	1.0282	Upregulated

## Sheet: Suppl Table 7
Supplementary Table 7. Characteristics of MDS patients treated with HMAs and venetoclax at the time of progression after HMA therapy
Variable at time of HMA failure	“CMP pattern” (n=8)	“GMP pattern” (n=13)	P
Median age, years (range)	77 (60-84)	71 (60-84)	0.415
Median Hb level, g/dL (range)	8.5 (6.5-10.8)	8.2 (6.8-9.8)	0.626
Median WBC count, x109/L (range)	2.0 (0.8-33)	1.6 (0.6-26.9)	0.856
Median platelet count, x109/L (range)	40.5 (26-576)	73 (10-296)	0.856
Median ANC, x109/L (range)	0.70 (0.06-24.10)	0.75 (0.04-8.61)	0.885
Median BM blast % (range)	7 (0-37)	12 (6-70)	0.094
Karyotype*
Normal (%)	2 (25)	4 (33.3)	0.69
Trisomy 8 (%)	1 (12.5)	0 (0)	0.209
-7/del(7q) (%)	0 (0)	2 (16.7)	0.224
Inv(3) or del(3q) (%)	0 (0)	1 (8.3)	0.402
-Y (%)	0 (0)	1 (8.3)	0.402
Complex (%)	4 (50)	1 (8.3)	0.035
Del(5q) (%)	0 (0)	1 (8.3)	0.402
Other (%)	1 (12.5)	2 (16.7)	0.798
Median relapse-free survival time†, months (95% CI)	16.3 (4.67-nr)	5.2 (1.30-nr)	0.358

## Sheet: Suppl Table 8
Supplementary Table 8. Hypomethylating agent therapy responses and clinical outcomes
Response	“CMP pattern” MDS	“GMP pattern” MDS	P
Overall response rate,* n (%)	12/16 (75)	16/29 (55)	0.32
Complete remission rate,* n (%)	9/16 (56)	10/29 (34)	0.27
HI,* n (%)
Overall	10/16 (63)	15/29 (52)	0.7
Erythroid	5/11 (45)	9/23 (39)	1
Platelets	6/11 (55)	12/23 (52)	1
Neutrophils	1/5 (20)	9/20 (45)	0.61
Cytogenetic response,* n (%)	8/12 (67)	4/14 (29)	0.12
Median response kinetics, months (range)
Time to best response	3.6 (2.3-NR)	3.0 (2.0-6.1)	0.8
Duration of best response	9.9 (5.5-NR)	9.6 (9.3-NR)	0.9
Blast progression,† n (%)	5/52 (10)	9/52 (17)	0.39
AML transformation,† n (%)	4/52 (8)	4/52 (8)	1
Median OS rate at 4 years,† (95% CI)	68% (54-86%)	64% (49-85%)	0.88

## Sheet: Suppl Table 9
Supplementary Table 9. Flow cytometer settings
BD LSR Fortessa
Laser color	Laser, nm	Band, nm/range	Fluorochrome	Marker
Blue-green	488	530/30	FITC	CD34
Blue-green	488	710/50	PerCP-Cy5.5	Sca-1
Violet	407	450/50	DAPI	Live/dead
Violet	407	610/20	BV605	CD45.2
Yellow	561	582/15	PE	Flk2
Yellow	561	780/60	PE-Cy7	Ki67
Red	640	670/14	APC	c-Kit
Red	640	780/60	APC-Cy7	Lineage
BD Influx
Laser color	Laser, nm	Band, nm/range	Fluorochrome	Marker
Blue-green	488	530/40	FITC	Lineage
Blue-green	488	710/50	PerCP-Cy5.5	CD90
Violet	407	460/40	BV421	CD34
Yellow	561	585/29	PE	CD123
Red	640	670/30	APC	CD45RA
Red	640	750LP	APC-Cy7	CD38

## Sheet: Suppl Table 10
Supplementary Table 10. Cell surface marker expression panel used for the identification and quantification of mouse HSPCs by flow cytometry
Population	Gating strategy
Live cells	Single cells/DAPI-negative
Lineage negative (Lin-)	Lineage antibody cocktail-negative
HSCs (LSK)	Live/Lin-/Sca-1+/c-Kit+
LT-HSCs	Live/Lin-/Sca-1+/c-Kit+/CD34-/Flk2-
ST-HSCs	Live/Lin-/Sca-1+/c-Kit+/CD34+/Flk2-
MPPs	Live/Lin-/Sca-1+/c-Kit+/CD34+/Flk2+/lo
LMPPs	Live/Lin-/Sca-1+/c-Kit+/CD34+/Flk2hi
MyHPCs (LK)	Live/Lin-/Sca-1-/c-Kit+
CMPs	Live/Lin-/Sca-1-/c-Kit+/CD34+/CD16/32-
GMPs	Live/Lin-/Sca-1-/c-Kit+/CD34+/CD16/32+
MEPs	Live/Lin-/Sca-1-/c-Kit+/CD34-/CD16/32-

[truncated: 1 more sheets: Suppl Table 11]
