# Supplementary material for: Stem cell architecture drives myelodysplastic syndrome progression and predicts response to venetoclax-based therapy
Source: Nat Med. 2022 Mar 3;28(3):557–67. doi: 10.1038/s41591-022-01696-4 (PMC8938266; doi:10.1038/s41591-022-01696-4)
Supplement: Source Data Fig. 1 — Statistical source data. [file 41591_2022_1696_MOESM4_ESM.xlsx]

## Sheet: Fig 1b
Fig. 1b	Frequencies of immunophenotypic CMPs, GMPs, and MEPs in the MyHPC compartment
HDs
CMPs	28.2	26.6	33.7	66	42.3	43.3	55.2	56.2	49.2	52.8	62.1	69.6	37.3	57.3	37.8	47.1	28.1	37.1
GMPs	32.5	49	46.9	27.1	40.6	46.1	26.4	31.9	38	40.8	28	23	30.5	21.8	28.1	32	36.3	46.8
MEPs	16.7	2.74	7.8	2.22	6.34	0.55	9.87	0.11	3.95	0.076	2.47	0.79	13.7	10	19.3	9.66	28	10.2
"CMP pattern" MDS
CMPs	81.2	54.4	92	45.3	80.8	57	94.5	35.2	60.8	66	96.7	62.1	90.6	69.6	39.5	83.8	53.2	79.77	96.9	72.4	38.5	57.3	63.5	47.7	84.4	56.1	63.5	72.3	88.7	61.1	60.6	64.3	82.2	75.2	54.3	65.4	68.3	54.9	62.2	85.2	96.1	71.4	93.6	65.6	69.4	72.3	66.2	61.7	35.8
GMPs	10.6	26.2	0.86	40.7	16.4	23.5	0.34	32.9	34.4	12.7	1.14	27.5	6.85	26.1	45	12.4	37.9	3.55	0.62	10.4	33	37.9	18.3	46.2	4.75	27	29	13.5	8.67	36	32.9	18.3	15.9	16.8	31.7	29.8	25.6	41.1	32.8	13.2	1.55	12.2	1.67	21.7	15.9	20.2	22.1	18.2	33
MEPs	5.67	15	6.28	0.016	2.14	14.4	0.35	17.3	4	16.6	1.62	1.78	2.2	2.31	3.59	0.18	6.97	15.77	1.1	12.3	24	0.09	0.65	4.1	9.94	8.74	0.63	13	1.03	0.11	0.27	5.31	0.23	0.34	8.03	0.41	3.1	0.92	3	1.01	0.59	13.9	3.72	6.22	7.22	1.16	7.62	14.1	11.4
"GMP pattern" MDS
CMPs	19.4	7.8	6.81	34	18.4	24.5	0.43	28.6	29.7	13.6	15.3	31.2	28.8	2.53	14.5	41.4	33.6	16	17	49.7	17.6	32.9	20.3	38.7	13.9	33.5	13.3	26.6	17	56.4	6.07	28.6	4.02	32.6	47.2	43.1	6.76	49.4	8.36	9.98	26.5	29.9	14.6	3.09	42.4	58.6	53.9	66	52.7
GMPs	72.1	54.4	64.8	64	76	72.9	99	68.1	55.2	86.3	81.5	59.6	64.3	86.4	79.3	48.3	56.5	77.1	78	47.3	81.1	59.1	73.5	52.4	85.7	64	82.3	60.7	79.9	38.5	62.8	59	90.6	62.6	48.5	45.6	88.5	46.2	81	83.6	46.1	54.8	81.7	95.7	47.5	12.6	36.8	19.2	33.9
MEPs	0.031	14.5	7.33	0.17	1.26	0.24	0.011	2.26	12.2	0.044	0.32	0.47	3.17	0.54	2.26	5.75	5.44	3.07	1.19	1.46	0.85	5.23	0.21	1.18	0.039	0.2	0.69	0.06	0.24	2.68	4.12	6.55	1.17	0.57	1.37	3.11	0.088	0.44	0.99	1.67	20.1	5.27	0.41	0.011	0.82	27.6	6.25	11.9	6.18
[truncated: 15 more columns]

## Sheet: Fig 1d
Fig. 1 d	Frequencies of immunophenotypic LT-HSCs and MPPs in the HSC compartment
LT-HSCs					MPPs
HDs	"CMP pattern" MDS	"GMP pattern" MDS			HDs	"CMP pattern" MDS	"GMP pattern" MDS
5.9	22.2	6.39			73.3	55.6	47.9
16.1	46	2.13			72	54.3	3.54
50.9	11.5	2.54			41.8	94.1	1.89
6.38	40.8	0.57			89.8	89.6	19.3
36	21.9	0.76			52.6	52.2	43.1
6.51	47.6	4.18			76.3	54.8	82
1.21	0.31	0.013			90.9	2.7	0.44
15.9	55.8	0.72			79.5	72.8	38.7
15.3	8.74	2.68			74.9	62.7	40.3
10.3	69.1	1.57			84.9	26.1	26.8
12.5	0.46	0			83.2	97.9	17.3
6.31	20.3	13.9			89.4	76.1	62.8
5.83	94.4	0.83			85.8	1.83	57.2
0.7	24.2	0.79			85.9	71.6	9.31
5.28	60.1	0			78	35	58.4
17.1	13.3	8.33			72.5	65	16.7
7.27	0.17	0.55			75.9	84.8	0.509
42.2	12.67	0.02			46.7	85.33	24.9
	0.18	1.67				99.3	62.6
	25.7	6.73				55	40.9
	61.7	5.17				100	24.1
	25.3	4.15				67.3	73.8
	23.9	33.6				81.3	77.5
	0.9	9.6				90.4	60.3
	0.071	0				99.7	3.55
	10.7	8.83				77	53.3
	42.5	0.051				27.3	24.3
	0.22	7.23				86	67.6
	0.67	0.45				96.1	6.86
	25.2	0.19				61.6	26.5
	63.8	2.33				22.3	8.66
	17.2	1.58				78.6	27.8
	9.33	0				81.2	17.7
	12.1	12				78.7	73.3
	8.33	1.09				82	69.3
	1.39	2.24				96.5	67.7
	11.2	5.67				65.7	20.8
	7.14	0.37				92.1	30.8
	0.15	0.28				79.2	24.8
	31.3	4.39				57.9	23.8
	1.64	7.2				97.6	47.9
	2.85	14				85	65.1
	12.4	0.13				85.9	23.9
	2.11	5.11				94.3	65
	7.47	13.2				81.3	63.1
	2.12	8.21				78.6	12.6
	0.35	35				96.2	31.9
	1.45	0				92.6	18.2
	27.9	1.62				53.2	66.3
	7.19	0.55				70.9	76.6
	4.24	11				87	50.8
	0.26	4.97				83	78.6
	8.25	0.37				69.6	29.1
	9.06	12.1				89.1	51.3
	57.2	1.64				40.9	20.7
	8.75	0.7				90.6	35
	12	2.96				84.8	62.2
	0.16	4.58				95	51.6
	0.096	5.14				82	79.4
	2.31					59.5
	2.7					88.8
	6.77					86.7
	3.36					94.7
	1.27					95.3

## Sheet: Fig 1f
Fig. 1f	Prevalence of somatic mutations in oncogenes and leukemia-relevant genes in BM MNCs
Mut gene	N "CMP pattern"	% "CMP pattern"	N "GMP pattern"	% "GMP pattern"
ASXL1	16	32.7	9	23.1
SF3B1	13	26.5	10	25.6
TET2	13	26.5	9	23.1
RUNX1	7	14.3	13	33.3
TP53	13	26.5	3	7.7
U2AF1	9	18.4	4	10.3
SRSF2	6	12.2	6	15.4
STAG2	3	6.1	6	15.4
DNMT3A	2	4.1	6	15.4
BCOR	1	2	6	15.4
EZH2	5	10.2	1	2.6
IDH2	4	8.2	2	5.1
SETBP1	2	4.1	1	2.6
PHF6	2	4.1	1	2.6
ZRSR2	2	4.1	1	2.6
ETNK1	2	4.1	1	2.6
DDX41	2	4.1	1	2.6
ZNF814	0	0	3	7.7
EP300	2	4.1	0	0
SMC3	1	2	1	2.6
IDH1	0	0	2	5.1
JAK2	2	4.1	0	0
ALK	0	0	2	5.1
MYB	1	2	1	2.6
