# Supplementary material for: Stem cell architecture drives myelodysplastic syndrome progression and predicts response to venetoclax-based therapy
Source: Nat Med. 2022 Mar 3;28(3):557–67. doi: 10.1038/s41591-022-01696-4 (PMC8938266; doi:10.1038/s41591-022-01696-4)
Supplement: Source Data Fig. 2 — Statistical source data. [file 41591_2022_1696_MOESM5_ESM.xlsx]

## Sheet: Fig 2a
Fig. 2a	Frequencies of immunophenotypic CMPs and GMPs in the MyHPC compartment of sequential MDS samples
"CMP pattern" MDS
Patient ID	Bsln	Resp	N/Resp
UPN#002	81.2	71.2
UPN#012	54.4	63.6
UPN#064	45.3		77.9
UPN#142	53.2	87.5
UPN#172	79.76	94
UPN#026	38.5		42.8
UPN#148	84.4	71.5
MDS2017-010	88.7	89
UPN#184	83.8	65.1	92.5
UPN#311	67	77.8
UPN#306	41.3		76.6
UPN#308	66.1	54.9	71
UPN#324	95.2		95.4
UPN#169	72.3		74.6
UPN#257	56.2	81.2
"GMP pattern" MDS
Patient ID	Bsln	Resp	N/Resp
UPN#001	72.1	52.2
UPN#047	64		46.3
UPN#066	76		50.8
UPN#075	72.9		70.9
UPN#087	99		97.6
UPN#086	68.1		54.9
MDS2017-005	79.3		79.2
MDS2017-017	81.1		94.6
UPN#149	85.7	76
UPN#235	62.8	66.6	86.1
UPN#258	46.2		31.9
UPN#263	83.6	56.8
UPN#264	81.7		38.3
UPN#281	63.3	54.3
UPN#294	34.9		46.7
UPN#310	62.7		26.4
UPN#293	45.2		54.5
UPN#280	54.9	44.3	29.8
UPN#274	60.6		49.7
UPN#286	84.5	55.4
UPN#292	59.5	3.42

## Sheet: Fig 2c
Fig. 2c	Frequencies of Lin-CD34+CD38- HSCs in total BM MNCs from baseline MDS samples
Bsln	BP
1.42	2.29
0.084	3.18
0.015	2.27
0.16	2.42
0.12	0.97
0.48	3.4
0.061	1.91
0.73	0.48
0.29	0.36
0.32	2.15
0.12	0.047
2.03	26.6
1.09	0.9
0.049	20.8
0.51	7.32
1.77	12.5
1.22	3.94
1.5	0.33
5.58	4.19
0.074	6.83
0.011	0.62
0.097	3.74
0.2	2.72
0.15	8.16
1.58	3.67
0.96	6.45
0.021	4.12
0.35	0.81
1.17	8.28
0.15	0.62
0.12	0.52
0.49	3.28
0.16	3.54
0.62	0.46
0.3	2.58
0.53	1.46
1.1	1.07
0.5	0.039
0.93	0.11
0.34	6.86
2	0.98
1.12	4.46
1.42	2.38
0.49	41.8
0.65	8.18
0.2	0.19
0.97	1.14
0.034	0.81
0.38	1.93
1.11	3.72
0.74	0.43
0.11	6.95
0.66	3.18
0.39	8.06
2.16	0.4
0.13	49.6
0.35	9.48
1.32	3.49
6.25	20.4
0.5	24.1
1.04	31
0.082	22.8
1.71	5.98
0.21	0.81
0.5	4.36
0.92	23.9
0.081	2.23
0.17	2.12
0.1	0.76
0.57	1.62
0.42
0.59
0.19
0.047
0.21
0.64
0.47
4.44
1.28
0.019
0.57
1.89
0.42
4.42
0.052
0.21
0.05
0.11
0.96
1.79
0.6
2.92
1.5
0.68
0.33
0.4
0.27
0.28
0.59
0.18
0.06
0.68
14.2
0.14
0.76
0.32
0.27
0.56
0.21
0.29
0.72
0.26
0.38
4.78
1.91
4.33
4.34
0.12
1.1
2.7
0.34
0.57
0.87

## Sheet: Fig 2d
Fig. 2d	Frequencies of LT-HSCs in total BM MNCs from unpaired “CMP pattern” MDS samples
Bsln	BP
0.31524	0.88165
0.03864	0.64236
0.001725	0.91254
0.11832	0.6171
0.03504	0.8058
0.05712	0.84778
0.001488	0.88624
0.034038	0.014016
0.063802	0.512775
0.24192	1.4626
0.000552	0.23814
0.41209	0.230184
1.02896	0.067
0.011858	0.14405
0.30651	0.015087
0.23541	0.04256
0.002074	13.1865
0.19	0.035992
0.010044	0.005624
0.019018	0.002316
0.006787	1.8216
0.02454	0.043
0.0478	0.065
0.00135	13.9
0.0011218	14.1
0.10272	0.016
0.008925	0.38
0.00077	0.93
0.007839	0.29
0.0378	0.59
0.07656
0.08428
0.014928
0.07502
0.02499
0.007367
0.1232
0.0357
0.001395
0.10642
0.0328
0.03192
0.17608
0.010339
0.048555
0.00424
0.003395
0.000493
0.10602
0.079809
0.031376
0.000286
0.05445
0.035334
1.23552
0.011375
0.042
0.002112
0.006
0.01155
0.02808
0.0055514
0.057456
0.002667

## Sheet: Fig 2e
Fig. 2e	Frequencies of LMPPs in total BM MNCs from unpaired “GMP pattern” MDS samples
Bsln	BP
0.226	0.4581
0.19964	7.8416
0.018792	6.11952
0.14671	4.188
0.0488	3.56964
0.07068	0.30426
0.41832	3.76262
0.33571	3.20327
0.11533	0.46314
0.041266	2.92094
0.192	2.24128
0.14528	6.6912
0.19552	1.7249
3.98268	0.41106
0.48384	0.46158
0.013623	1.79744
0.055347	3.5223
0.0140805	0.4347
0.14868	1.78794
2.31608	0.36792
0.036296	0.46759
0.04515	0.03588
0.0128	0.09746
0.033	4.56876
0.92064	0.69384
0.67304	4.38864
0.453	2.12296
0.73	0.69768
1.383	0.26568
0.49776	1.57728
0.29238	0.30143
0.28	4.0171
0.22221	3.07188
0.0406	33.381
0.17228	3.45
0.05346	0.5828
0.0438	11.2
0.46444	0.92
10.437	0.25
0.10024	0.61
0.33364
0.06624
0.20412
0.16576
0.04914
0.20213
0.22608
0.21268
0.1216
1.06594
0.71434
0.70579
3.04668
0.04344
0.8536
1.6389
0.11594
0.2451
0.13398

## Sheet: Fig 2f
Fig. 2f	GSEA of genes that were significantly deregulated in LT-HSCs isolated from samples of “CMP pattern” MDS with BP
GSEA was performed with the gene list provided in Supplementary Information, Table 2, and the cutoff indicated in the legend

## Sheet: Fig 2g
Fig. 2g	GSEA of genes that were significantly deregulated in LMPPs isolated from samples of “GMP pattern” MDS with BP
GSEA was performed with the gene list provided in Supplementary Information, Table 3, and the cutoff indicated in the legend
