# Supplementary material for: Stem cell architecture drives myelodysplastic syndrome progression and predicts response to venetoclax-based therapy
Source: Nat Med. 2022 Mar 3;28(3):557–67. doi: 10.1038/s41591-022-01696-4 (PMC8938266; doi:10.1038/s41591-022-01696-4)
Supplement: Source Data Fig. 3 — Statistical source data. [file 41591_2022_1696_MOESM6_ESM.xlsx]

## Sheet: Fig 3a
Fig. 3a	Numbers of live cultured LT-HSCs from “CMP pattern” MDS patients with BP after treatment
Patient ID	Vehicle	5-aza	ABT-199	5-aza + ABT
UPN#188	100		83.42
UPN#191	100		41.67
UPN#042	100		0
UPN#216	100	81.8396	0	0
UPN#176	100	85.9284	52.6181	35.1047
UPN#230	100	115.9	37.9	44.3
UPN#331	100	120.09	23.14	24.61
UPN#001	100	83.8	53.3	46.7
UPN#2-097	100	93.9	40.1	38

## Sheet: Fig 3b
Fig. 3b	Human CD45 chimerism in total BM cells from MDS-L xenografts after one cycle of treatment
Mouse #	Vehicle	5-aza	ABT-199	5-aza + ABT
2701	108.37
2702	78.79
2703	86.77
2704	74.12
2705	110.12
2706	114.01
2707	127.82
2708		85.6
2709		79.57
2710		84.82
2711		74.32
2713		90.86
2714			46.11
2715			61.87
2716			88.72
2717			79.38
2718			78.4
2719			34.05
2721				35.99
2722				25.68
2723				41.44
2724				36.19
2725				39.69

## Sheet: Fig 3c
Fig. 3c	Human CD45 chimerism in total BM WBCs from xenografts of a “CMP pattern” BP sample after treatment
Experiment #	Mouse #	Vehicle	5-aza + ABT	BMS-345541
1	2115	109.31
1	2250	77.19
1	2117	104.82
1	2118	108.68
1	2237		74.82
1	2239		101.21
1	2241		55.15
1	2245		101.71
1	2234			102.83
1	2244			93.12
1	2247			104.82
1	2114			106.07
2	2626	117.66
2	2627	87.74
2	2632	119.29
2	2636	75.32
2	2630		98.93
2	2633		0.28
2	2638		64.73
2	2640		58.02
2	2641		57
2	2645		76.54
2	2635			117.25
2	2644			123.36
2	2647			104.22

## Sheet: Fig 3d
Fig. 3d	Numbers of live cultured LMPPs isolated from samples of “GMP pattern” MDS with BP after treatment
Patient ID	Vehicle	BMS-345541
UPN#342	100	74.2
UPN#345	100	28.07
UPN#338	100	29.5
UPN#312	100	48.2
AML#294	100	40.4
UPN#344	100	14.1

## Sheet: Fig 3e
Fig. 3e	Human CD45 chimerism in total BM WBCs from xenografts of a “GMP pattern” BP sample after treatment
Experiment #	Mouse #	Vehicle	BMS-345541	5-aza + ABT
1	435	133.74
1	439	47.5
1	447	118.76
1	438		38.03
1	443		23.48
1	449		54.56
2	2000	113.19
2	2002	80.05
2	2004	125.97
2	2007	80.79
2	2008		0.03
2	2017		30.85
2	2022		50.84
3	1	104.69
3	2	86.86
3	3	108.34
3	4	100.11
3	5			107.89
3	6			60.8
3	7			92.34
3	8			84.57
