# Supplementary material for: Stem cell architecture drives myelodysplastic syndrome progression and predicts response to venetoclax-based therapy
Source: Nat Med. 2022 Mar 3;28(3):557–67. doi: 10.1038/s41591-022-01696-4 (PMC8938266; doi:10.1038/s41591-022-01696-4)
Supplement: Source Data Fig. 4 — Statistical source data. [file 41591_2022_1696_MOESM7_ESM.xlsx]

## Sheet: Fig 4a
Fig. 4a	Cumulative time to achieve CR in MDS patients with BP after HMA therapy failure enrolled in clinical trials of venetoclax-based therapy
UPI	Time (mth)	"CMP pattern"	"GMP pattern"
6326732	1.2	1
6525614	0.966667	0
6614686	1.13333	1
6659006	1.13333	0
6826942	0.9	0
6863508	1.53333	0
6894202	0.8	0
7107704	0.833333	0
2188594	0.933333		0
3821638	2.13333		0
3856674	0.866667		0
4408574	1		0
6271982	1.33333		0
6486026	2.3		0
6582760	6.33333		1
6637958	0.966667		0
6788066	0.833333		0
6802056	4.93333		0
6909878	4.1		0
6936872	3.23333		1
7175578	1.96667		0

## Sheet: Fig 4b
Fig. 4b	Frequencies of immunophenotypic LT-HSCs and-or LMPPs in total BM MNCs from MDS patients with BP enrolled in clinical trials of venetoclax-based therapy
	"CMP pattern" LT-HSCs
Patient ID	C0	CR/mCR
16-944-2	0.003125
16-944-4	6.228
16-944-7	1.82156
19-368-3	0.53	0.0081
19-368-7	0.00663	0.00033
20-128-1	0.053	0.00947
20-128-7	0.044	0.00231
20-128-8	4.89
20-128-10		0.035
	"GMP pattern" LT-HSCs			"GMP pattern" LMPPs
Patient ID	C0	CR/mCR		C0	CR/mCR
16-944-1	0.003864			3.068
16-944-3	0.001444			4.95
16-944-5	0.10201			0.452
19-368-11	0.0015	0		0.29	1.15
19-368-15	0.00399	0.31		1.18	1.62
19-368-8	0.039			0.1
20-128-6	0.00911			0.58
19-368-5	0	0.00299		0.006	0.049
20-128-4		0.059			0.13

## Sheet: Fig 4d
Fig. 4d	Frequencies of CD34+ HSPCs in the total BM MNC samples from the patients with MDS shown in Fig. 5c
"CMP pattern"
Time point	% CD34+ HSPCs in MNCs
SD	3.74
SD	0.65
mCR	2.79
"GMP pattern"
Time point	% CD34+ HSPCs in MNCs
C0	1.24
mCR	2.34
PD	9.04

## Sheet: Fig 4e
Fig. 4e	Metascape pathway enrichment analysis of the marker genes of cluster 1 (LMPPs) shown in Extended Data Fig. 5c
Metascape analysis was performed with the gene list provided below (cluster 1 marker genes)
p_val	avg_logFC	pct.1	pct.2	p_val_adj	cluster	gene
1.00201e-230	1.44908	0.998	0.943	2.31114e-226	1	NEAT1
9.6042e-198	1.16457	0.995	0.428	2.21521e-193	1	CSF3R
2.9652e-186	1.14234	0.969	0.378	6.83923e-182	1	TNFAIP2
1.23599e-174	1.23109	0.933	0.378	2.85081e-170	1	NAMPT
1.23867e-170	0.916523	0.863	0.289	2.85699e-166	1	IRAK3
9.91682e-164	0.912564	1	0.892	2.28732e-159	1	MTRNR2L12
5.62855e-163	0.649204	0.998	0.987	1.29822e-158	1	MT-CO1
7.15154e-162	0.686374	1	0.991	1.6495e-157	1	MT-CO2
9.95806e-152	0.961055	0.948	0.449	2.29683e-147	1	ASAH1
1.30974e-151	1.01487	0.85	0.298	3.02092e-147	1	DMXL2
1.14683e-148	0.802485	0.993	0.82	2.64517e-144	1	CCNL1
2.01377e-146	0.884638	0.924	0.366	4.64475e-142	1	CLEC12A
3.57583e-146	1.12402	0.702	0.193	8.24765e-142	1	SLC11A1
2.19423e-144	0.958702	0.823	0.289	5.06099e-140	1	LRRK2
1.46176e-142	0.790973	0.825	0.296	3.37154e-138	1	STAB1
4.2572e-140	1.06247	0.812	0.289	9.81923e-136	1	CD36
1.60956e-139	0.824749	0.747	0.236	3.71244e-135	1	TMEM170B
2.46025e-138	0.844662	0.987	0.634	5.67456e-134	1	XIST
3.41186e-135	0.78424	0.942	0.489	7.86945e-131	1	DPYD
4.52586e-134	1.05561	0.998	0.802	1.04389e-129	1	SAT1
6.88573e-134	0.831327	0.89	0.424	1.58819e-129	1	NBPF19
2.67695e-132	0.886913	0.955	0.381	6.17438e-128	1	FCN1
9.63784e-132	0.78001	0.787	0.283	2.22297e-127	1	TFEC
2.81856e-131	0.71767	0.794	0.282	6.501e-127	1	PRAM1
1.36699e-130	0.839101	0.942	0.398	3.15297e-126	1	CCDC88A
1.4639e-124	0.550627	1	0.965	3.37649e-120	1	MT-ND2
1.6524e-123	0.83134	0.639	0.188	3.81125e-119	1	TREM1
1.42953e-122	0.712931	0.724	0.233	3.29721e-118	1	CSF2RA
1.35397e-120	0.531546	1	0.977	3.12294e-116	1	MT-ND4
2.29445e-119	0.710114	0.718	0.254	5.29214e-115	1	C9orf72
5.39547e-118	0.745235	0.968	0.536	1.24446e-113	1	H2AFY
1.55488e-116	0.59959	0.78	0.258	3.58634e-112	1	LRP1
1.68042e-115	0.877353	0.765	0.278	3.87589e-111	1	PLAUR
6.14617e-113	0.533498	1	0.981	1.41761e-108	1	MT-ND1
3.28389e-112	0.74154	0.736	0.274	7.5743e-108	1	MAFG
3.40375e-112	0.791896	0.695	0.244	7.85075e-108	1	BCL6
1.36805e-110	0.83981	0.747	0.273	3.1554e-106	1	CLEC7A
1.81627e-110	0.751853	0.944	0.549	4.18922e-106	1	LYST
2.12676e-109	0.760897	0.8	0.343	4.90536e-105	1	TRPS1
8.58533e-108	0.681165	0.625	0.209	1.98021e-103	1	MCTP1
3.85514e-107	0.537698	0.998	0.928	8.89188e-103	1	MT-ND5
6.85603e-106	0.729903	0.731	0.261	1.58134e-101	1	2021-03-01
4.06903e-105	0.666186	0.805	0.34	9.38521e-101	1	ITGAX
3.1217e-104	0.498907	0.998	0.982	7.2002e-100	1	MT-CYB
3.34889e-104	0.539868	0.587	0.174	7.72422e-100	1	ALOX5
4.7817e-104	0.653294	0.942	0.535	1.1029e-99	1	MTRNR2L8
1.04161e-103	0.725447	0.955	0.601	2.40248e-99	1	JMJD1C
4.34445e-102	0.463763	1	0.993	1.00205e-97	1	MT-ATP6
8.05763e-102	0.589706	0.787	0.334	1.85849e-97	1	PER1
9.0761e-102	0.895025	0.686	0.233	2.0934e-97	1	IFI30
4.44156e-100	0.685445	0.935	0.547	1.02445e-95	1	TLE4
8.08079e-98	0.547225	0.54	0.159	1.86383e-93	1	WDFY3
8.54073e-98	0.667077	0.823	0.408	1.96992e-93	1	DIAPH2
1.16026e-97	0.6586	0.904	0.525	2.67615e-93	1	QKI
1.53604e-97	0.66021	0.975	0.593	3.54287e-93	1	TYMP
2.1059e-97	0.751473	0.765	0.334	4.85726e-93	1	MXD1
5.05313e-97	0.615529	0.727	0.309	1.16551e-92	1	MANBA
6.8449e-96	0.646263	0.897	0.49	1.57878e-91	1	NAIP
8.77754e-96	0.405414	1	0.999	2.02454e-91	1	MALAT1
7.43379e-94	0.641315	0.717	0.303	1.7146e-89	1	SRGAP2
1.04864e-93	0.549756	0.569	0.181	2.41869e-89	1	ARHGEF11
2.95059e-93	0.644865	0.641	0.227	6.80553e-89	1	RBM47
5.5991e-93	0.590205	0.85	0.42	1.29143e-88	1	TET2
1.11942e-92	0.645627	0.726	0.269	2.58195e-88	1	APOBEC3A
1.60577e-92	0.57031	0.646	0.241	3.70371e-88	1	RELT
2.89569e-92	0.62179	0.921	0.548	6.6789e-88	1	PTPRE
4.88009e-92	0.521284	0.843	0.422	1.12559e-87	1	ATG16L2
9.85384e-92	0.705761	0.773	0.345	2.27279e-87	1	SAMSN1
2.93388e-91	0.542456	0.791	0.3	6.76701e-87	1	LILRB2
4.30805e-91	0.573152	0.989	0.8	9.93651e-87	1	MT-ND4L
1.13046e-90	0.582	0.675	0.269	2.60739e-86	1	SBF2
2.80428e-90	0.67272	0.706	0.311	6.46808e-86	1	NBPF14
1.24798e-89	0.50989	1	0.966	2.87846e-85	1	MT-ND3
3.01217e-89	0.653713	0.767	0.379	6.94758e-85	1	NUMB
5.31465e-89	0.664268	0.847	0.462	1.22582e-84	1	GPCPD1
8.70585e-89	0.619558	0.807	0.388	2.00801e-84	1	CD55
1.93444e-88	0.536942	0.686	0.282	4.46178e-84	1	DENND3
7.58907e-88	0.601718	0.65	0.252	1.75042e-83	1	MIR22HG
2.93681e-87	0.693963	0.865	0.462	6.77376e-83	1	GLUL
3.86044e-87	0.495601	0.677	0.256	8.9041e-83	1	OSCAR
5.42308e-87	0.695962	0.767	0.374	1.25083e-82	1	NABP1
1.00304e-86	0.64259	0.532	0.17	2.31352e-82	1	SLC24A4
1.7073e-86	0.508454	0.451	0.119	3.93788e-82	1	NLRP12
4.47333e-86	0.629021	0.652	0.266	1.03177e-81	1	P2RX4
5.92898e-86	0.582331	0.565	0.192	1.36752e-81	1	FGD4
7.4234e-86	0.583226	0.681	0.26	1.71221e-81	1	EMILIN2
2.07307e-84	0.553063	0.596	0.219	4.78152e-80	1	ATP6V0A1
1.3994e-83	0.535298	0.574	0.198	3.22771e-79	1	FRMD4B
1.72683e-83	0.568129	0.942	0.611	3.98294e-79	1	MT-ATP8
2.37409e-83	0.569109	0.639	0.254	5.47585e-79	1	CEP170
5.00571e-83	0.55369	0.596	0.214	1.15457e-78	1	SLC8A1
1.90146e-82	0.557514	0.655	0.258	4.38571e-78	1	RXRA
2.4805e-82	0.538398	0.617	0.237	5.72127e-78	1	ATP11A
1.27338e-81	0.609447	0.778	0.394	2.93706e-77	1	SLCO3A1
2.28275e-80	0.656229	0.96	0.721	5.26515e-76	1	KLF6
2.36337e-80	0.551206	0.977	0.75	5.4511e-76	1	USP15
1.05548e-79	0.553295	0.733	0.351	2.43447e-75	1	ADAM17
2.21079e-79	0.572728	0.825	0.448	5.0992e-75	1	MEF2A
2.71186e-79	0.56424	0.812	0.45	6.25491e-75	1	CSGALNACT2
7.69421e-79	0.608116	0.895	0.543	1.77467e-74	1	ANKRD13D
1.00949e-78	0.710028	0.989	0.776	2.32838e-74	1	ZEB2
3.38468e-78	0.780358	0.827	0.417	7.80677e-74	1	VCAN
3.66377e-78	0.506759	0.617	0.248	8.45049e-74	1	MNT
8.12632e-78	0.486323	0.986	0.775	1.87434e-73	1	MYO1F
1.32273e-77	0.541394	0.679	0.259	3.05088e-73	1	LILRB3
1.87659e-77	0.555955	0.825	0.464	4.32835e-73	1	SH3BP2
2.07867e-77	0.423505	0.666	0.284	4.79445e-73	1	UBXN11
2.12352e-77	0.556551	0.545	0.196	4.8979e-73	1	CNTLN
3.35121e-77	0.628154	0.717	0.346	7.72958e-73	1	BACH1
3.92097e-77	0.458745	0.505	0.168	9.04371e-73	1	MYO15B
1.33199e-76	0.736693	0.863	0.516	3.07224e-72	1	VMP1
1.5876e-76	0.519089	0.753	0.373	3.66181e-72	1	WASHC4
2.23527e-76	0.666273	0.644	0.272	5.15566e-72	1	ATP2B1-AS1
2.25089e-76	0.514051	0.836	0.352	5.19169e-72	1	CYBB
5.12714e-76	0.409096	0.54	0.186	1.18257e-71	1	HK3
8.78855e-76	0.531919	0.612	0.245	2.02708e-71	1	KLF7
1.08328e-75	0.607167	0.439	0.128	2.49858e-71	1	CREB5
7.11477e-75	0.565925	0.83	0.462	1.64102e-70	1	BAZ2B
8.10576e-75	0.515967	0.616	0.239	1.86959e-70	1	IL6R
2.81507e-74	0.52656	0.538	0.199	6.49297e-70	1	NOTCH2NL
4.73191e-74	0.484214	0.525	0.19	1.09142e-69	1	SNX30
1.30149e-73	0.516611	0.836	0.474	3.00189e-69	1	USP3
2.26705e-73	0.520283	0.704	0.324	5.22894e-69	1	SLC25A37
9.0044e-73	0.603948	0.594	0.228	2.07686e-68	1	JAML
3.55496e-72	0.522641	0.657	0.289	8.19952e-68	1	KDM6B
3.86454e-72	0.582246	0.87	0.566	8.91356e-68	1	TRIM38
4.55556e-72	0.438878	0.783	0.32	1.05074e-67	1	NCF2
7.28407e-72	0.63898	0.616	0.265	1.68007e-67	1	DOCK5
8.56485e-72	0.546341	0.812	0.455	1.97548e-67	1	FBXL5
1.73555e-71	0.53868	0.722	0.365	4.00305e-67	1	ADPGK
1.90096e-71	0.488164	0.951	0.682	4.38456e-67	1	MDM4
4.46452e-71	0.5288	0.486	0.166	1.02974e-66	1	ALPK1
2.0735e-69	0.445746	0.377	0.102	4.78254e-65	1	CLMN
4.95028e-69	0.582534	0.644	0.266	1.14178e-64	1	MS4A7
4.89389e-68	0.528947	0.556	0.222	1.12878e-63	1	SRGAP2B
1.06062e-67	0.476679	0.475	0.159	2.44632e-63	1	AC096667.1
1.3817e-67	0.526881	0.814	0.463	3.18689e-63	1	MED13L
1.84886e-67	0.504803	0.924	0.62	4.26439e-63	1	POLR2J3.1
2.8128e-67	0.561218	0.536	0.202	6.48772e-63	1	SLC31A2
5.18509e-67	0.513094	0.852	0.518	1.19594e-62	1	ZFAND5
1.52755e-66	0.506329	0.778	0.416	3.52329e-62	1	AGFG1
1.7571e-66	0.453234	0.428	0.136	4.05275e-62	1	C20orf194
2.04981e-66	0.51145	0.738	0.39	4.72788e-62	1	COL4A3BP
2.1994e-66	0.437102	0.442	0.145	5.07292e-62	1	ZNF516
2.48814e-66	0.593117	0.903	0.632	5.73889e-62	1	DDX21
4.58426e-66	0.542429	0.899	0.589	1.05736e-61	1	DUSP1
5.73669e-66	0.499655	0.473	0.166	1.32317e-61	1	ARHGAP24
1.39899e-65	0.481497	0.529	0.197	3.22676e-61	1	CD83
2.72797e-65	0.492408	0.572	0.237	6.29207e-61	1	GRK3
3.0234e-65	0.669446	0.527	0.213	6.97348e-61	1	TLR2
3.76315e-65	0.524972	0.516	0.195	8.67971e-61	1	NLRP3
9.53311e-65	0.513893	0.686	0.333	2.19881e-60	1	CTBP2
2.21611e-64	0.386061	0.843	0.375	5.11146e-60	1	SPI1
2.38053e-64	0.652121	0.558	0.223	5.49069e-60	1	RASGEF1B
3.63746e-64	0.683175	0.863	0.587	8.3898e-60	1	JUN
4.69899e-64	0.485273	0.587	0.254	1.08382e-59	1	TOM1
7.43827e-64	0.525844	0.419	0.131	1.71564e-59	1	ADGRE2
1.01196e-63	0.515631	0.505	0.198	2.3341e-59	1	DENND5A
1.52749e-63	0.481421	0.782	0.383	3.52316e-59	1	CTSB
1.84748e-63	0.447759	0.339	0.084	4.26122e-59	1	AQP9
3.38387e-63	0.459637	0.655	0.312	7.8049e-59	1	PNPLA2
4.10771e-63	0.448543	0.659	0.306	9.47442e-59	1	WDFY2
4.84994e-63	0.450351	0.718	0.373	1.11864e-58	1	FAM91A1
5.65569e-63	0.462593	0.509	0.192	1.30449e-58	1	ACSL1
8.5814e-63	0.438002	0.475	0.175	1.9793e-58	1	EVI5
1.91193e-62	0.494629	0.567	0.237	4.40986e-58	1	GAS7
2.14069e-62	0.469888	0.491	0.182	4.93749e-58	1	SIGLEC1
4.95904e-62	0.375293	0.616	0.264	1.1438e-57	1	PLXNB2
6.59082e-62	0.599579	0.922	0.666	1.52017e-57	1	PARP14
7.46111e-62	0.464203	0.738	0.4	1.7209e-57	1	IFNGR1
8.6629e-62	0.457622	0.578	0.248	1.9981e-57	1	BTK
9.04447e-62	0.441866	0.527	0.212	2.08611e-57	1	ADAMTSL4
9.75332e-62	0.501205	0.937	0.712	2.2496e-57	1	CFLAR
1.18018e-61	0.481413	0.877	0.546	2.72208e-57	1	FGR
1.9773e-61	0.494268	0.666	0.286	4.56065e-57	1	LMNA
3.53675e-61	0.491042	0.466	0.16	8.15752e-57	1	CR1
4.6272e-61	0.520117	0.729	0.393	1.06726e-56	1	PRKAG2
6.51277e-61	0.490103	0.455	0.159	1.50217e-56	1	ADAP2
7.09425e-61	0.497943	0.572	0.251	1.63629e-56	1	SYNE3
1.77732e-60	0.323488	1	0.989	4.09938e-56	1	MT-CO3
2.00644e-60	0.438541	0.749	0.372	4.62785e-56	1	IL17RA
3.50365e-60	0.458859	0.94	0.698	8.08118e-56	1	ZNF207
3.5194e-60	0.485384	0.368	0.108	8.11749e-56	1	LINC00937
6.01651e-60	0.51707	0.863	0.561	1.38771e-55	1	MIS18BP1
7.00999e-60	0.407088	0.291	0.064	1.61685e-55	1	AL391807.1
1.66278e-59	0.409042	0.549	0.222	3.8352e-55	1	ARMH1
2.82365e-59	0.491148	0.628	0.308	6.51275e-55	1	ZFYVE16
5.3391e-59	0.461848	0.384	0.118	1.23146e-54	1	FGD6
1.33746e-58	0.436556	0.789	0.417	3.08486e-54	1	LYN
1.84496e-58	0.83143	0.211	0.031	4.2554e-54	1	NAV3
2.00618e-58	0.484424	0.688	0.344	4.62724e-54	1	KLF10
3.62983e-58	0.466004	0.767	0.446	8.3722e-54	1	RNPC3
4.04914e-58	0.418852	0.619	0.271	9.33933e-54	1	IFNGR2
5.30681e-58	0.541896	0.347	0.096	1.22402e-53	1	F5
7.89596e-58	0.554062	0.529	0.221	1.8212e-53	1	PHACTR1
8.81377e-58	0.422609	0.514	0.204	2.0329e-53	1	SULT1A1
1.34083e-57	0.509117	0.7	0.374	3.09262e-53	1	MAP3K1
1.35551e-57	0.434036	0.686	0.295	3.12648e-53	1	MS4A6A
1.46198e-57	0.422606	0.449	0.164	3.37205e-53	1	GABBR1
2.42897e-57	0.594638	0.706	0.369	5.60243e-53	1	POU2F2
3.32431e-57	0.44703	0.545	0.236	7.66752e-53	1	NFKBID
5.84011e-57	0.439673	0.664	0.339	1.34702e-52	1	ETV6
5.89624e-57	0.43962	0.735	0.402	1.35997e-52	1	STX7
8.05052e-57	0.472124	0.522	0.22	1.85685e-52	1	YPEL2
1.33009e-56	0.400643	0.704	0.385	3.06785e-52	1	DENND4B
1.60993e-56	0.448816	0.702	0.384	3.71331e-52	1	FNIP1
1.65869e-56	0.475482	0.778	0.485	3.82577e-52	1	WDR26
1.7917e-56	0.382003	0.439	0.156	4.13256e-52	1	DAPK1
1.21129e-55	0.446912	0.54	0.231	2.79383e-51	1	ARID3A
1.4603e-55	0.481143	0.433	0.161	3.36818e-51	1	GCNT2
1.46566e-55	0.401278	0.323	0.087	3.38054e-51	1	LIN7A
2.1938e-55	0.460077	0.502	0.205	5.06e-51	1	RNF24
4.14345e-55	0.516604	0.913	0.631	9.55686e-51	1	CD44
5.84376e-55	0.636246	0.872	0.608	1.34786e-50	1	IFI44L
8.3345e-55	0.447653	0.52	0.225	1.92235e-50	1	KYNU
9.06203e-55	0.357582	0.814	0.368	2.09016e-50	1	MNDA
1.00431e-54	0.489253	0.597	0.28	2.31645e-50	1	ZBTB43
1.42791e-54	0.473961	0.603	0.294	3.29347e-50	1	NOTCH2
1.65667e-54	0.431914	0.789	0.496	3.82112e-50	1	AFF4
1.95789e-54	0.444027	0.968	0.726	4.51587e-50	1	MCL1
2.96023e-54	0.470124	0.693	0.37	6.82777e-50	1	APOBR
8.16734e-54	0.47624	0.52	0.221	1.8838e-49	1	MIR181A1HG
1.00761e-53	0.414311	0.381	0.128	2.32404e-49	1	ADAM9
1.56847e-53	0.489912	0.65	0.345	3.61768e-49	1	GABARAPL1
1.63636e-53	0.403114	0.567	0.252	3.77425e-49	1	ALDH3B1
1.879e-53	0.379389	0.679	0.36	4.33391e-49	1	NAGK
2.27977e-53	0.402776	0.652	0.333	5.2583e-49	1	THEMIS2
2.99577e-53	0.530929	0.5	0.209	6.90975e-49	1	ENTPD1
4.64811e-53	0.409138	0.46	0.18	1.07209e-48	1	RAPGEF2
5.82458e-53	0.458517	0.621	0.314	1.34344e-48	1	FKBP15
6.91102e-53	0.436725	0.419	0.149	1.59403e-48	1	CHST15
7.3815e-53	0.400042	0.957	0.739	1.70254e-48	1	SFPQ
1.06897e-52	0.415772	0.368	0.121	2.46557e-48	1	LONRF1
1.23146e-52	0.39329	0.843	0.529	2.84036e-48	1	SPAG9
1.37413e-52	0.392604	0.276	0.067	3.16943e-48	1	FCAR
1.63435e-52	0.405128	0.558	0.244	3.76964e-48	1	HCK
2.23194e-52	0.470653	0.431	0.161	5.14797e-48	1	ZFHX3
2.93254e-52	0.471399	0.547	0.258	6.7639e-48	1	RIT1
3.0183e-52	0.430449	0.356	0.115	6.96172e-48	1	PLD1
3.20533e-52	0.557777	0.715	0.381	7.39309e-48	1	NCF1
4.32271e-52	0.350741	0.614	0.304	9.97034e-48	1	TNK2
5.57381e-52	0.369938	0.356	0.114	1.2856e-47	1	DISC1
6.80851e-52	0.432263	0.561	0.242	1.57038e-47	1	PLXDC2
1.20418e-51	0.442325	0.688	0.37	2.77744e-47	1	CUX1
1.42612e-51	0.412789	0.527	0.225	3.28935e-47	1	KLF4
1.67947e-51	0.381705	0.464	0.177	3.8737e-47	1	TLR4
1.82439e-51	0.451946	0.955	0.765	4.20795e-47	1	LRRFIP1
2.98963e-51	0.401071	0.482	0.195	6.89558e-47	1	TBXAS1
4.67811e-51	0.476319	0.514	0.222	1.07901e-46	1	FGD2
8.15825e-51	0.480115	0.468	0.188	1.8817e-46	1	TCF7L2
1.50933e-50	0.52518	0.807	0.521	3.48127e-46	1	CTNNB1
1.72203e-50	0.352683	0.469	0.179	3.97185e-46	1	SMIM25
1.8332e-50	0.403627	0.718	0.398	4.22828e-46	1	JARID2
1.96034e-50	0.379017	0.329	0.099	4.52152e-46	1	DGKG
2.31603e-50	0.424256	0.841	0.551	5.34192e-46	1	ACAP2
2.7054e-50	0.356891	0.287	0.075	6.23999e-46	1	SCML1
3.28243e-50	0.430648	0.606	0.31	7.57091e-46	1	USP4
4.00905e-50	0.395055	0.819	0.509	9.24687e-46	1	STAT6
4.14498e-50	0.4551	0.744	0.41	9.5604e-46	1	PPP1R15A
5.50871e-50	0.400954	0.98	0.831	1.27058e-45	1	HNRNPU
6.42782e-50	0.42186	0.516	0.229	1.48258e-45	1	MTHFR
7.78569e-50	0.455534	0.525	0.226	1.79577e-45	1	RGS18
7.82294e-50	0.335111	0.238	0.052	1.80436e-45	1	TMEM150B
8.93828e-50	0.362648	0.823	0.385	2.06161e-45	1	CFD
1.05819e-49	0.481244	0.457	0.186	2.44071e-45	1	KCNQ1OT1
1.23883e-49	0.374346	0.424	0.165	2.85736e-45	1	SESTD1
1.61963e-49	0.421872	0.715	0.408	3.73569e-45	1	HIF1A
1.62664e-49	0.419584	0.563	0.264	3.75185e-45	1	SPECC1
1.74689e-49	0.408839	0.646	0.325	4.02921e-45	1	GNAQ
1.95958e-49	0.465113	0.776	0.482	4.51978e-45	1	IFI44
2.32546e-49	0.382126	0.518	0.238	5.36368e-45	1	MTMR3
3.82894e-49	0.40158	0.287	0.078	8.83144e-45	1	KCNE1
3.93129e-49	0.390265	0.623	0.319	9.06752e-45	1	LGALS8
6.60693e-49	0.389966	0.422	0.164	1.52389e-44	1	AP5B1
7.66209e-49	0.368072	0.762	0.453	1.76726e-44	1	TRIM44
7.81774e-49	0.358574	0.44	0.175	1.80316e-44	1	P2RX1
1.06324e-48	0.38704	0.599	0.301	2.45237e-44	1	ATP6V1B2
1.37005e-48	0.406841	0.561	0.275	3.16002e-44	1	PSEN1
1.47011e-48	0.560624	0.442	0.177	3.39081e-44	1	DST
2.4211e-48	0.387993	0.357	0.122	5.58426e-44	1	LINC01410
3.3982e-48	0.41245	0.285	0.078	7.83794e-44	1	SYT1
3.53508e-48	0.384736	0.408	0.159	8.15365e-44	1	CPNE8
3.72187e-48	0.392475	0.426	0.169	8.58449e-44	1	SLC25A13
5.70835e-48	0.468664	0.805	0.539	1.31663e-43	1	TUT7
6.39453e-48	0.471492	0.801	0.537	1.4749e-43	1	WSB1
6.55936e-48	0.407963	0.652	0.328	1.51292e-43	1	MEGF9
7.60742e-48	0.375328	0.597	0.294	1.75465e-43	1	KDM7A
1.27771e-47	0.410809	0.549	0.263	2.94704e-43	1	SDCCAG8
1.7734e-47	0.375884	0.617	0.321	4.09035e-43	1	TRIM25
1.85788e-47	0.372483	0.321	0.102	4.28519e-43	1	TMTC2
1.9853e-47	0.423056	0.843	0.567	4.57909e-43	1	PHIP
2.75398e-47	0.42915	0.59	0.292	6.35205e-43	1	OSBPL11
3.37321e-47	0.399336	0.56	0.268	7.78031e-43	1	SIPA1L1
3.58288e-47	0.275353	0.74	0.438	8.26391e-43	1	NBEAL2
4.3713e-47	0.320328	0.661	0.35	1.00824e-42	1	NPIPB5
5.65353e-47	0.434381	0.473	0.206	1.30399e-42	1	ZSWIM6
6.64156e-47	0.38719	0.408	0.157	1.53188e-42	1	ARHGEF40
9.18905e-47	0.437883	0.856	0.606	2.11945e-42	1	FAM133B
9.91945e-47	0.41023	0.848	0.606	2.28792e-42	1	KMT2C
1.06956e-46	0.377089	0.809	0.517	2.46693e-42	1	SREK1
1.14773e-46	0.398986	0.644	0.35	2.64725e-42	1	PNPLA8
1.76503e-46	0.373654	0.908	0.645	4.07103e-42	1	DOCK8
1.84823e-46	0.523674	0.731	0.444	4.26294e-42	1	DDX60L
1.984e-46	0.407345	0.917	0.683	4.57611e-42	1	TRA2B
2.15353e-46	0.513104	0.787	0.512	4.96712e-42	1	SQSTM1
3.74894e-46	0.3945	0.542	0.254	8.64693e-42	1	CORO1C
4.39057e-46	0.389545	0.848	0.598	1.01269e-41	1	ASH1L
5.72729e-46	0.497644	0.738	0.444	1.321e-41	1	ATP2B1
6.54353e-46	0.357313	0.601	0.307	1.50926e-41	1	SNX27
7.72258e-46	0.350286	0.588	0.303	1.78121e-41	1	ITGB2-AS1
1.35567e-45	0.305755	0.63	0.309	3.12685e-41	1	RHOB
1.67358e-45	0.352154	0.688	0.394	3.86012e-41	1	NLRP1
1.78679e-45	0.317107	0.451	0.193	4.12123e-41	1	CLN8
2.2158e-45	0.390557	0.473	0.212	5.11075e-41	1	ATG7
2.32633e-45	0.412824	0.487	0.222	5.36569e-41	1	SLC36A4
2.53339e-45	0.34629	0.926	0.624	5.84326e-41	1	SLC38A2
2.63899e-45	0.386691	0.511	0.238	6.08683e-41	1	SLC12A6
2.6658e-45	0.522491	0.619	0.322	6.14866e-41	1	WARS
3.8349e-45	0.347536	0.758	0.474	8.8452e-41	1	C16orf72
4.12733e-45	0.35567	0.567	0.277	9.51968e-41	1	SSFA2
6.05956e-45	0.379134	0.659	0.364	1.39764e-40	1	FNDC3B
7.2396e-45	0.396524	0.883	0.616	1.66981e-40	1	NCKAP1L
7.26941e-45	0.269788	0.269	0.073	1.67669e-40	1	S100Z
7.47345e-45	0.396354	0.558	0.282	1.72375e-40	1	RNASEK
1.73303e-44	0.356613	0.489	0.226	3.99724e-40	1	KIF1B
1.9179e-44	0.404073	0.509	0.239	4.42363e-40	1	LACTB
2.00489e-44	0.333033	0.404	0.158	4.62428e-40	1	CD33
2.18594e-44	0.349192	0.684	0.372	5.04187e-40	1	PLEC
2.19714e-44	0.404112	0.679	0.402	5.06771e-40	1	FAR1
2.78976e-44	0.377025	0.861	0.584	6.43459e-40	1	EIF4A1
3.78661e-44	0.435433	0.242	0.061	8.73381e-40	1	CACNB4
4.63708e-44	0.357128	0.801	0.53	1.06954e-39	1	CELF1
6.48548e-44	0.347712	0.339	0.117	1.49588e-39	1	KANSL1L
7.43266e-44	0.396748	0.491	0.232	1.71434e-39	1	USP32
7.95836e-44	0.351715	0.565	0.292	1.83559e-39	1	PLEKHM1
8.88873e-44	0.381136	0.455	0.201	2.05019e-39	1	PI4K2A
1.5038e-43	0.358054	0.341	0.121	3.46852e-39	1	GAB2
1.82114e-43	0.339891	0.399	0.155	4.20045e-39	1	ZNF124
2.06011e-43	0.347599	0.403	0.164	4.75164e-39	1	CYFIP1
2.11945e-43	0.363852	0.579	0.303	4.8885e-39	1	IFRD1
3.80921e-43	0.289177	0.619	0.335	8.78595e-39	1	CDK5RAP3
3.85797e-43	0.378709	0.415	0.173	8.8984e-39	1	CHN2
4.04192e-43	0.402552	0.671	0.378	9.32268e-39	1	LTA4H
4.1707e-43	0.416065	0.442	0.187	9.61972e-39	1	SLC43A2
4.84433e-43	0.245276	0.56	0.279	1.11734e-38	1	MAN2C1
7.92992e-43	0.574121	0.469	0.209	1.82904e-38	1	SOX4
7.9306e-43	0.460192	0.87	0.636	1.82919e-38	1	PLCG2
9.2272e-43	0.355634	0.592	0.296	2.12825e-38	1	SCPEP1
1.57377e-42	0.367054	0.43	0.185	3.6299e-38	1	NACC2
1.91988e-42	0.365128	0.72	0.435	4.42819e-38	1	TMEM165
2.7016e-42	0.386273	0.657	0.371	6.23124e-38	1	CPEB4
2.79823e-42	0.357672	0.413	0.176	6.45411e-38	1	LRRK1
3.64442e-42	0.381747	0.332	0.118	8.40586e-38	1	SLC22A15
3.90638e-42	0.314315	0.338	0.117	9.01006e-38	1	GZF1
4.00966e-42	0.363659	0.489	0.23	9.24829e-38	1	RASSF4
4.03012e-42	0.311634	0.478	0.209	9.29548e-38	1	NFAM1
6.56501e-42	0.54659	0.44	0.197	1.51422e-37	1	ABHD5
7.21399e-42	0.382299	0.617	0.346	1.66391e-37	1	ETF1
9.78718e-42	0.400939	0.482	0.226	2.25741e-37	1	EAF1
1.27203e-41	0.33966	0.709	0.432	2.93394e-37	1	ZMYM2
1.27992e-41	0.443045	0.403	0.162	2.95214e-37	1	MIR222HG
1.3706e-41	0.439966	0.54	0.238	3.16129e-37	1	MAFB
1.79812e-41	0.385825	0.794	0.514	4.14736e-37	1	MIDN
1.84132e-41	0.33293	0.776	0.487	4.247e-37	1	RIOK3
2.26246e-41	0.358094	0.845	0.579	5.21837e-37	1	CD46
2.95274e-41	0.581729	0.681	0.423	6.8105e-37	1	NFKBIZ
3.711e-41	0.350117	0.538	0.266	8.55941e-37	1	TET3
4.28122e-41	0.350104	0.464	0.207	9.87463e-37	1	ETS2
4.80125e-41	0.336521	0.641	0.374	1.10741e-36	1	DYNC1LI2
6.15749e-41	0.371909	0.466	0.224	1.42022e-36	1	UBAP1
6.25933e-41	0.451034	0.679	0.415	1.44372e-36	1	JAK2
6.75701e-41	0.336589	0.401	0.164	1.5585e-36	1	PYGL
7.39808e-41	0.402468	0.514	0.257	1.70637e-36	1	NFIC
8.04376e-41	0.414965	0.323	0.112	1.85529e-36	1	ABCA1
8.32916e-41	0.392463	0.451	0.206	1.92112e-36	1	ACER3
1.12737e-40	0.35875	0.242	0.066	2.60027e-36	1	FAM198B-AS1
1.65642e-40	0.340879	0.8	0.531	3.82052e-36	1	DOCK2
1.72132e-40	0.39457	0.563	0.304	3.97022e-36	1	RHOQ
1.81308e-40	0.38206	0.583	0.319	4.18187e-36	1	MAPK14
2.0491e-40	0.397187	0.756	0.479	4.72625e-36	1	MAP3K2
2.06727e-40	0.359262	0.478	0.218	4.76816e-36	1	APP
2.37451e-40	0.445643	0.78	0.533	5.4768e-36	1	SLA
2.48429e-40	0.381467	0.509	0.255	5.73002e-36	1	VPS8
2.7469e-40	0.269906	0.33	0.118	6.33573e-36	1	CD1D
2.87744e-40	0.291161	0.608	0.33	6.63682e-36	1	ATP6V0D1
3.21499e-40	0.331706	0.482	0.222	7.41537e-36	1	AC004951.1
3.91033e-40	0.298379	0.464	0.213	9.01917e-36	1	PPM1F
4.32069e-40	0.389464	0.404	0.174	9.96568e-36	1	P2RX7
4.55207e-40	0.256528	0.2	0.045	1.04993e-35	1	AC068580.4
4.7391e-40	0.313081	0.635	0.359	1.09307e-35	1	BTAF1
4.98037e-40	0.407984	0.617	0.325	1.14872e-35	1	FOSB
5.5389e-40	0.335873	0.33	0.12	1.27755e-35	1	NBPF9
6.67065e-40	0.398059	0.884	0.625	1.53859e-35	1	FOS
9.20993e-40	0.420865	0.504	0.252	2.12427e-35	1	SCARB2
1.09038e-39	0.308711	0.316	0.111	2.51496e-35	1	TBC1D2
1.64363e-39	0.384291	0.792	0.539	3.79104e-35	1	NUFIP2
1.70646e-39	0.342229	0.35	0.135	3.93595e-35	1	KIF13A
1.87383e-39	0.367211	0.422	0.179	4.322e-35	1	IGF2BP2
1.93649e-39	0.304622	0.74	0.473	4.46652e-35	1	TLK2
2.73776e-39	0.38043	0.727	0.466	6.31465e-35	1	FTX
3.01667e-39	0.348618	0.267	0.082	6.95795e-35	1	TMEM144
3.19124e-39	0.35154	0.319	0.116	7.3606e-35	1	CRYBG3
3.41482e-39	0.353403	0.446	0.204	7.87628e-35	1	RIC1
5.27119e-39	0.36484	0.493	0.241	1.2158e-34	1	PLK3
6.44832e-39	0.359138	0.614	0.362	1.4873e-34	1	GGA1
6.8142e-39	0.405606	0.406	0.174	1.5717e-34	1	TNNI2
9.01048e-39	0.445555	0.419	0.185	2.07827e-34	1	RRP12
1.34668e-38	0.280319	0.477	0.205	3.10611e-34	1	CD163
1.40786e-38	0.322738	0.408	0.178	3.24723e-34	1	HSPBAP1
1.60492e-38	0.364736	0.449	0.211	3.70174e-34	1	DENND1A
1.70186e-38	0.356946	0.244	0.072	3.92534e-34	1	LONRF3
1.78e-38	0.330912	0.368	0.148	4.10557e-34	1	KCNMB1
1.88605e-38	0.291969	0.451	0.207	4.35016e-34	1	DOK3
2.17285e-38	0.287187	0.3	0.102	5.01169e-34	1	ITSN1
3.59378e-38	0.287868	0.244	0.069	8.28905e-34	1	NAV1
4.44112e-38	0.331871	0.543	0.284	1.02434e-33	1	SNX13
5.71133e-38	0.31908	0.271	0.086	1.31732e-33	1	KIAA1958
6.15672e-38	0.282545	0.31	0.11	1.42005e-33	1	NOD2
6.19797e-38	0.281534	0.769	0.497	1.42956e-33	1	PTK2B
7.422e-38	0.271659	0.329	0.123	1.71188e-33	1	IRGQ
1.72036e-37	0.323146	0.729	0.432	3.968e-33	1	SKAP2
1.91586e-37	0.308959	0.823	0.584	4.41893e-33	1	ZFC3H1
2.14699e-37	0.317767	0.601	0.338	4.95204e-33	1	SAT2
2.4461e-37	0.394293	0.652	0.346	5.64194e-33	1	MYADM
3.26474e-37	0.452342	0.518	0.262	7.53013e-33	1	FCGR2A
3.96909e-37	0.266267	0.435	0.196	9.15471e-33	1	RASGRP4
4.32609e-37	0.297227	0.356	0.142	9.97813e-33	1	TPCN1
4.76027e-37	0.341073	0.424	0.189	1.09796e-32	1	PPP1R12B
5.03502e-37	0.298494	0.625	0.354	1.16133e-32	1	ARAP1
5.63704e-37	0.305552	0.397	0.173	1.30018e-32	1	TRIO
6.20434e-37	0.426381	0.403	0.169	1.43103e-32	1	H1F0
6.74703e-37	0.268316	0.605	0.288	1.5562e-32	1	KCTD12
8.49074e-37	0.369423	0.496	0.257	1.95839e-32	1	COMMD9
9.1061e-37	0.333837	0.534	0.291	2.10032e-32	1	STX12
9.15229e-37	0.377029	0.491	0.248	2.11098e-32	1	DLEU2
1.09147e-36	0.458362	0.538	0.291	2.51747e-32	1	TENT5A
1.34089e-36	0.36361	0.534	0.291	3.09276e-32	1	NUDT3
1.44771e-36	0.284892	0.572	0.309	3.33914e-32	1	NADK
1.61185e-36	0.320267	0.516	0.263	3.71774e-32	1	SLC6A6
1.65658e-36	0.331024	0.238	0.07	3.8209e-32	1	CDC42BPA
1.74449e-36	0.338974	0.726	0.471	4.02367e-32	1	RNF149
1.8714e-36	0.282486	0.309	0.111	4.31638e-32	1	AC087741.1
3.01442e-36	0.301824	0.435	0.208	6.95276e-32	1	CCDC159
3.56518e-36	0.298926	0.301	0.111	8.22309e-32	1	LINC01637
3.61961e-36	0.331444	0.329	0.125	8.34863e-32	1	ATF3
4.56904e-36	0.315884	0.551	0.304	1.05385e-31	1	MLXIP
4.61722e-36	0.308603	0.406	0.178	1.06496e-31	1	MCOLN1
6.4228e-36	0.195186	0.549	0.274	1.48142e-31	1	FCGRT
8.03585e-36	0.380698	0.498	0.243	1.85347e-31	1	BCL2A1
8.38258e-36	0.393607	0.374	0.155	1.93344e-31	1	P2RY13
1.03534e-35	0.308578	0.531	0.282	2.38802e-31	1	MFSD1
1.18365e-35	0.302211	0.296	0.106	2.73008e-31	1	RNF217
1.30331e-35	0.272351	0.343	0.136	3.00609e-31	1	TMEM39A
1.63765e-35	0.301457	0.394	0.173	3.77723e-31	1	POGK
2.16362e-35	0.283691	0.336	0.128	4.99039e-31	1	FLT3
2.17208e-35	0.46196	0.498	0.237	5.0099e-31	1	CD300E
2.37414e-35	0.229724	0.179	0.04	5.47595e-31	1	AATBC
2.52616e-35	0.374346	0.722	0.469	5.82659e-31	1	PICALM
2.55785e-35	0.326901	0.529	0.291	5.89968e-31	1	ARHGAP27
3.16663e-35	0.325114	0.41	0.185	7.30382e-31	1	CSAD
3.31578e-35	0.324443	0.368	0.158	7.64785e-31	1	TNS3
7.11063e-35	0.207277	0.711	0.457	1.64007e-30	1	EHBP1L1
8.76454e-35	0.329917	0.572	0.329	2.02154e-30	1	MGRN1
9.20789e-35	0.323043	0.44	0.212	2.1238e-30	1	KDM1B
1.08439e-34	0.344769	0.442	0.218	2.50113e-30	1	SRGAP2C
1.08702e-34	0.353072	0.681	0.426	2.50721e-30	1	TANK
1.24822e-34	0.298953	0.448	0.216	2.87901e-30	1	HDAC4
1.28354e-34	0.328669	0.819	0.555	2.96048e-30	1	NFKBIA
1.37887e-34	0.322294	0.764	0.505	3.18036e-30	1	COPA
1.51443e-34	0.377342	0.325	0.126	3.49303e-30	1	PTGIR
1.55736e-34	0.382134	0.538	0.304	3.59205e-30	1	CYB5R4
1.62939e-34	0.311797	0.478	0.245	3.75818e-30	1	INTS3
2.03247e-34	0.235632	0.468	0.229	4.6879e-30	1	GCA
2.73027e-34	0.313312	0.318	0.121	6.29737e-30	1	SLC38A6
2.85587e-34	0.35244	0.639	0.382	6.58707e-30	1	PLSCR1
3.66751e-34	0.473751	0.594	0.336	8.4591e-30	1	RGS2
4.77052e-34	0.327682	0.527	0.285	1.10032e-29	1	TTC7A
4.7757e-34	0.262329	0.224	0.065	1.10151e-29	1	ADAMTS2
4.82909e-34	0.327612	0.319	0.128	1.11383e-29	1	SMARCD3
6.27691e-34	0.315069	0.65	0.401	1.44777e-29	1	TENT2
7.17067e-34	0.305238	0.682	0.428	1.65391e-29	1	ELF2
7.20228e-34	0.3154	0.453	0.22	1.66121e-29	1	ACSF3
7.86775e-34	0.330766	0.399	0.182	1.8147e-29	1	FRY
8.4739e-34	0.331652	0.522	0.283	1.9545e-29	1	RREB1
1.24133e-33	0.36537	0.789	0.502	2.86312e-29	1	ANXA2
1.85642e-33	0.351495	0.469	0.239	4.28183e-29	1	PGPEP1
2.26107e-33	0.341789	0.419	0.197	5.21515e-29	1	ARL5B
2.33761e-33	0.248732	0.193	0.05	5.39169e-29	1	WLS
2.35881e-33	0.348954	0.606	0.372	5.44059e-29	1	GPATCH2L
2.39946e-33	0.302639	0.264	0.091	5.53436e-29	1	UAP1L1
3.04564e-33	0.316358	0.823	0.587	7.02477e-29	1	EIF5
3.25183e-33	0.333386	0.307	0.121	7.50035e-29	1	NBPF10
3.4794e-33	0.292772	0.957	0.783	8.02524e-29	1	PNN
3.99427e-33	0.283932	0.841	0.596	9.21279e-29	1	ITSN2
5.16259e-33	0.321031	0.332	0.137	1.19075e-28	1	FCHO2
5.71143e-33	0.28353	0.26	0.09	1.31734e-28	1	RIN2
5.71502e-33	0.274736	0.274	0.099	1.31817e-28	1	SETD7
6.9377e-33	0.289419	0.765	0.494	1.60018e-28	1	ARRB2
6.94286e-33	0.339195	0.681	0.409	1.60137e-28	1	SDCBP
7.54326e-33	0.289251	0.321	0.131	1.73985e-28	1	AC103691.1
7.64315e-33	0.233562	0.829	0.583	1.76289e-28	1	CHD1
8.18272e-33	0.322608	0.551	0.31	1.88735e-28	1	MAVS
8.52727e-33	0.307955	0.468	0.244	1.96682e-28	1	COP1
1.08403e-32	0.219446	0.343	0.141	2.5003e-28	1	LPAR2
1.09591e-32	0.356319	0.693	0.426	2.52772e-28	1	RAB11FIP1
1.18665e-32	0.33278	0.395	0.18	2.73702e-28	1	TRIB1
1.5187e-32	0.35813	0.65	0.413	3.50288e-28	1	DICER1
1.58481e-32	0.297996	0.421	0.203	3.65536e-28	1	SDE2
1.61696e-32	0.439579	0.462	0.232	3.72951e-28	1	AHR
2.04838e-32	0.347727	0.668	0.435	4.7246e-28	1	DCP2
2.44755e-32	0.195416	0.792	0.44	5.64527e-28	1	APLP2
2.82373e-32	0.304244	0.462	0.237	6.51294e-28	1	CARD19
2.95439e-32	0.368566	0.782	0.556	6.8143e-28	1	ZBTB7A
2.98056e-32	0.169432	0.511	0.265	6.87466e-28	1	ODF3B
3.01555e-32	0.282745	0.915	0.694	6.95538e-28	1	DDX3X
3.54669e-32	0.445523	0.708	0.459	8.18044e-28	1	MX2
3.71412e-32	0.294655	0.547	0.304	8.56662e-28	1	ATP13A3
3.79742e-32	0.340208	0.625	0.379	8.75876e-28	1	TRIM8
3.93437e-32	0.351312	0.347	0.151	9.07462e-28	1	ST3GAL6
4.13801e-32	0.220148	0.247	0.081	9.54433e-28	1	FSTL3
5.01512e-32	0.275203	0.348	0.149	1.15674e-27	1	SLC15A3
5.34042e-32	0.282185	0.774	0.524	1.23177e-27	1	SRSF4
5.52381e-32	0.325585	0.374	0.174	1.27407e-27	1	MPP1
5.66541e-32	0.304903	0.625	0.38	1.30673e-27	1	SOS2
5.77647e-32	0.316441	0.668	0.446	1.33234e-27	1	STAT2
5.77725e-32	0.284822	0.325	0.134	1.33252e-27	1	STX3
5.96898e-32	0.343743	0.444	0.225	1.37674e-27	1	OTUD1
6.58372e-32	0.400662	0.475	0.253	1.51854e-27	1	LCORL
7.42454e-32	0.237673	0.188	0.05	1.71247e-27	1	PFKFB4
7.70715e-32	0.2719	0.439	0.216	1.77765e-27	1	TECPR1
9.9843e-32	0.282075	0.504	0.269	2.30288e-27	1	HGSNAT
1.06422e-31	0.27823	0.433	0.217	2.45461e-27	1	CLCN7
1.10087e-31	0.284787	0.278	0.101	2.53915e-27	1	RGS12
1.70326e-31	0.252429	0.338	0.142	3.92857e-27	1	RAB3GAP1
1.82713e-31	0.221343	0.215	0.065	4.21428e-27	1	SLC16A5
1.83752e-31	0.25788	0.825	0.577	4.23823e-27	1	ATF4
1.89706e-31	0.294561	0.199	0.055	4.37556e-27	1	ZBED3-AS1
1.98115e-31	0.285063	0.48	0.26	4.56953e-27	1	PLEKHM2
2.17428e-31	0.301995	0.276	0.099	5.01497e-27	1	PADI4
2.2856e-31	0.329028	0.386	0.18	5.27172e-27	1	NFIA
2.46207e-31	0.308266	0.319	0.133	5.67876e-27	1	MEFV
2.52449e-31	0.252006	0.361	0.159	5.82274e-27	1	TSPAN4
2.7142e-31	0.321457	0.733	0.501	6.2603e-27	1	DNAJC7
2.78879e-31	0.217161	0.197	0.054	6.43235e-27	1	TAGLN
2.98406e-31	0.273063	0.303	0.12	6.88273e-27	1	C16orf70
3.02363e-31	0.330991	0.641	0.403	6.974e-27	1	HOOK3
3.14978e-31	0.516513	0.422	0.206	7.26496e-27	1	SGK1
3.36295e-31	0.283965	0.352	0.154	7.75665e-27	1	CD300LF
4.38242e-31	0.335262	0.269	0.099	1.01081e-26	1	UACA
4.40497e-31	0.310635	0.233	0.076	1.01601e-26	1	2021-03-01
4.68256e-31	0.308872	0.395	0.187	1.08003e-26	1	HRH2
6.55792e-31	0.330907	0.534	0.285	1.51258e-26	1	ARL4A
8.84404e-31	0.3324	0.208	0.061	2.03988e-26	1	LUCAT1
9.62729e-31	0.313789	0.449	0.235	2.22054e-26	1	TP53BP2
1.1236e-30	0.256981	0.83	0.61	2.59158e-26	1	REL
1.42261e-30	0.37866	0.251	0.087	3.28125e-26	1	S1PR3
1.567e-30	0.225031	0.24	0.08	3.61429e-26	1	PDE1B
1.6352e-30	0.311359	0.473	0.257	3.77159e-26	1	SNX29
2.1134e-30	0.249979	0.569	0.331	4.87456e-26	1	AGO4
2.61251e-30	0.326308	0.392	0.187	6.02576e-26	1	MAP3K20
2.62552e-30	0.237785	0.321	0.133	6.05577e-26	1	TRPM2
3.02072e-30	0.323247	0.404	0.197	6.96728e-26	1	LINC02256
3.82492e-30	0.271499	0.511	0.284	8.82217e-26	1	KDM6A
3.97743e-30	0.222829	0.572	0.331	9.17394e-26	1	VPS13B
3.99246e-30	0.252958	0.915	0.706	9.2086e-26	1	MT-ND6
4.09487e-30	0.250862	0.188	0.052	9.44482e-26	1	LINC00877
4.28976e-30	0.303079	0.545	0.315	9.89432e-26	1	ASAP1
4.37703e-30	0.228234	0.348	0.153	1.00956e-25	1	ULK2
4.75873e-30	0.33843	0.637	0.397	1.0976e-25	1	RBPJ
4.89409e-30	0.29701	0.59	0.357	1.12882e-25	1	PTAR1
5.1505e-30	0.277457	0.28	0.106	1.18796e-25	1	TMOD2
5.57995e-30	0.238083	0.361	0.162	1.28702e-25	1	MROH1
5.91008e-30	0.233833	0.31	0.126	1.36316e-25	1	NPL
6.14347e-30	0.280792	0.399	0.195	1.41699e-25	1	SIN3B
6.19373e-30	0.332035	0.688	0.449	1.42858e-25	1	MAP4K4
7.97451e-30	0.278175	0.375	0.178	1.83932e-25	1	TTLL3
9.0725e-30	0.2351	0.449	0.235	2.09257e-25	1	NXF1
9.94416e-30	0.254429	0.491	0.267	2.29362e-25	1	DDIT3
1.06695e-29	0.306949	0.478	0.254	2.46092e-25	1	SLC16A3
1.39009e-29	0.318461	0.181	0.049	3.20625e-25	1	C9orf47
1.45231e-29	0.309178	0.435	0.224	3.34975e-25	1	RUFY3
1.67534e-29	0.319297	0.699	0.467	3.86418e-25	1	PKN2
1.75714e-29	0.357972	0.386	0.189	4.05285e-25	1	FNIP2
1.78021e-29	0.300606	0.253	0.091	4.10606e-25	1	ARRDC4
2.25659e-29	0.280842	0.3	0.123	5.20482e-25	1	CTNND1
2.25949e-29	0.303733	0.7	0.461	5.21151e-25	1	AGTPBP1
2.43748e-29	0.209598	0.245	0.086	5.62206e-25	1	ARHGEF10L
2.58055e-29	0.22124	0.504	0.276	5.95204e-25	1	CCDC93
4.34733e-29	0.260577	0.587	0.357	1.00271e-24	1	GSAP
4.95288e-29	0.251073	0.249	0.089	1.14238e-24	1	UBR5-AS1
5.86335e-29	0.323128	0.403	0.204	1.35238e-24	1	RIPK2
6.08252e-29	0.260484	0.251	0.092	1.40293e-24	1	MILR1
6.23956e-29	0.281588	0.383	0.184	1.43915e-24	1	RPS6KC1
6.25988e-29	0.292764	0.567	0.351	1.44384e-24	1	TOR1AIP2
6.484e-29	0.245044	0.504	0.285	1.49553e-24	1	PRPF3
6.63988e-29	0.29835	0.395	0.187	1.53149e-24	1	LILRB4
6.71878e-29	0.343771	0.558	0.32	1.54969e-24	1	AC007952.4
6.75607e-29	0.295715	0.437	0.226	1.55829e-24	1	CIITA
7.08576e-29	0.336928	0.273	0.103	1.63433e-24	1	FCGR2B
9.96663e-29	0.28786	0.424	0.212	2.2988e-24	1	CD93
1.01157e-28	0.194599	0.773	0.474	2.33318e-24	1	CEBPB
1.02796e-28	0.321708	0.509	0.297	2.37099e-24	1	MICU1
1.39564e-28	0.268703	0.197	0.06	3.21904e-24	1	DTNA
1.73e-28	0.257592	0.792	0.565	3.99025e-24	1	TRIP12
1.86934e-28	0.219303	0.704	0.467	4.31164e-24	1	MARK3
1.87811e-28	0.269542	0.619	0.399	4.33186e-24	1	ATAD2B
1.92543e-28	0.309135	0.673	0.453	4.44101e-24	1	YIPF4
1.93249e-28	0.299489	0.283	0.114	4.45729e-24	1	IL15
2.11482e-28	0.305813	0.437	0.232	4.87783e-24	1	EDEM3
2.24978e-28	0.241853	0.469	0.25	5.18911e-24	1	AVL9
2.7816e-28	0.280792	0.576	0.345	6.41575e-24	1	NHLRC3
2.96873e-28	0.258335	0.413	0.205	6.84738e-24	1	TTYH3
3.13548e-28	0.364758	0.348	0.16	7.23198e-24	1	CHML
3.98644e-28	0.301322	0.875	0.657	9.19471e-24	1	AC004687.1
4.06296e-28	0.23886	0.659	0.412	9.37122e-24	1	AOAH
4.16666e-28	0.300057	0.314	0.135	9.6104e-24	1	HLX
4.51278e-28	0.295577	0.527	0.281	1.04087e-23	1	DUSP6
4.58495e-28	0.268489	0.745	0.53	1.05752e-23	1	HNRNPL
4.77471e-28	0.175989	0.536	0.304	1.10129e-23	1	UNC93B1
5.00286e-28	0.301583	0.587	0.374	1.15391e-23	1	SCFD1
5.50784e-28	0.276488	0.229	0.077	1.27038e-23	1	SASH1
6.08419e-28	0.280959	0.643	0.418	1.40332e-23	1	RC3H1
6.10145e-28	0.225261	0.922	0.737	1.4073e-23	1	NKTR
6.4263e-28	0.334978	0.365	0.167	1.48223e-23	1	LDLR
6.78785e-28	0.268153	0.245	0.085	1.56562e-23	1	MSR1
7.29861e-28	0.283856	0.435	0.216	1.68342e-23	1	CPPED1
7.32266e-28	0.291162	0.377	0.178	1.68897e-23	1	ULK1
9.48395e-28	0.201891	0.708	0.449	2.18747e-23	1	TCIRG1
9.48499e-28	0.239246	0.271	0.106	2.18771e-23	1	SLC38A7
9.73554e-28	0.314201	0.812	0.594	2.2455e-23	1	CSNK1A1
1.30725e-27	0.281251	0.536	0.31	3.01517e-23	1	LEPROT
1.47123e-27	0.271496	0.341	0.156	3.3934e-23	1	MTMR10
1.64475e-27	0.253785	0.278	0.113	3.79362e-23	1	PTK2
1.66941e-27	0.214815	0.332	0.149	3.8505e-23	1	REEP4
1.72621e-27	0.224834	0.856	0.666	3.9815e-23	1	BCLAF1
2.22333e-27	0.252391	0.679	0.429	5.1281e-23	1	CD84
2.55213e-27	0.208024	0.137	0.031	5.88649e-23	1	NHS
2.82535e-27	0.303747	0.473	0.273	6.51668e-23	1	SP1
2.83059e-27	0.2072	0.675	0.432	6.52875e-23	1	CCDC88B
3.06356e-27	0.178707	0.157	0.04	7.0661e-23	1	LOXL3
3.27053e-27	0.218184	0.186	0.055	7.54347e-23	1	GLT1D1
3.47951e-27	0.216431	0.666	0.437	8.02549e-23	1	ADCY7
3.49262e-27	0.40808	0.819	0.636	8.05572e-23	1	ADGRE5
3.93516e-27	0.226771	0.217	0.074	9.07645e-23	1	CDC42BPB
4.08789e-27	0.260302	0.491	0.278	9.42871e-23	1	CLASP2
5.62892e-27	0.289911	0.587	0.352	1.29831e-22	1	OGFRL1
6.91052e-27	0.212705	0.587	0.364	1.59391e-22	1	PLCB2
7.59956e-27	0.239238	0.469	0.248	1.75284e-22	1	ATP8B4
7.9514e-27	0.26029	0.386	0.193	1.83399e-22	1	U2AF1
8.38067e-27	0.222541	0.227	0.08	1.933e-22	1	NLN
8.82957e-27	0.170624	0.153	0.039	2.03654e-22	1	SCARF1
1.00123e-26	0.209849	0.162	0.043	2.30934e-22	1	DNM1
1.25753e-26	0.241388	0.471	0.254	2.90049e-22	1	RASSF2
1.50557e-26	0.288041	0.709	0.468	3.4726e-22	1	IGF2R
1.53785e-26	0.280277	0.426	0.225	3.54706e-22	1	RALGAPA2
1.76472e-26	0.195006	0.458	0.252	4.07033e-22	1	INPPL1
1.77461e-26	0.249085	0.256	0.1	4.09313e-22	1	UGGT2
1.77846e-26	0.215779	0.292	0.124	4.10202e-22	1	PDE8A
1.88765e-26	0.259911	0.451	0.249	4.35386e-22	1	SERTAD2
1.93393e-26	0.294037	0.345	0.16	4.4606e-22	1	JDP2
2.02353e-26	0.169395	0.453	0.232	4.66727e-22	1	AC020916.1
2.72928e-26	0.251182	0.435	0.235	6.29508e-22	1	MTMR6
2.95461e-26	0.329107	0.39	0.188	6.81481e-22	1	AL034397.3
3.01603e-26	0.356342	0.274	0.108	6.95648e-22	1	C5AR2
3.38562e-26	0.238294	0.821	0.609	7.80893e-22	1	RSRC2
4.20021e-26	0.214052	0.363	0.165	9.68779e-22	1	CDKN1A
4.50499e-26	0.237586	0.343	0.16	1.03908e-21	1	CPEB2
4.56065e-26	0.312434	0.724	0.492	1.05191e-21	1	CHD9
5.24148e-26	0.261905	0.464	0.263	1.20895e-21	1	NT5C2
5.422e-26	0.104349	0.807	0.595	1.25058e-21	1	LENG8
5.59598e-26	0.268246	0.357	0.174	1.29071e-21	1	LPCAT2
5.76844e-26	0.258263	0.415	0.222	1.33049e-21	1	ABR
6.37565e-26	0.229538	0.657	0.432	1.47054e-21	1	NPEPPS
6.55855e-26	0.137576	0.278	0.109	1.51273e-21	1	KIFC2
6.63912e-26	0.186582	0.894	0.678	1.53131e-21	1	SMG1
6.86091e-26	0.199066	0.513	0.286	1.58247e-21	1	PLXND1
8.06658e-26	0.305671	0.323	0.147	1.86056e-21	1	MYOF
8.12968e-26	0.189787	0.195	0.063	1.87511e-21	1	AC108134.3
8.39147e-26	0.268745	0.52	0.315	1.93549e-21	1	ELMO1
8.52852e-26	0.359513	0.177	0.053	1.9671e-21	1	PTX3
9.7914e-26	0.239379	0.458	0.247	2.25839e-21	1	IL6ST
9.91927e-26	0.229717	0.872	0.65	2.28788e-21	1	BOD1L1
1.10224e-25	0.233028	0.464	0.257	2.54232e-21	1	HECTD4
1.20493e-25	0.315754	0.54	0.338	2.77918e-21	1	COX19
1.27035e-25	0.207941	0.204	0.067	2.93006e-21	1	TOMM40L
1.3379e-25	0.261856	0.935	0.733	3.08587e-21	1	STK17B
1.37387e-25	0.237873	0.74	0.519	3.16883e-21	1	YME1L1
1.42643e-25	0.23442	0.901	0.702	3.29006e-21	1	AKAP9
1.53749e-25	0.211715	0.403	0.211	3.54623e-21	1	NCF4
1.61793e-25	0.573245	0.412	0.221	3.73177e-21	1	NR4A1
1.62174e-25	0.225258	0.392	0.196	3.74054e-21	1	REC8
1.66833e-25	0.215248	0.309	0.136	3.84801e-21	1	LILRA6
1.73346e-25	0.243455	0.166	0.047	3.99822e-21	1	AL356417.3
1.75321e-25	0.293823	0.375	0.192	4.04378e-21	1	IL18
1.79547e-25	0.23962	0.542	0.322	4.14125e-21	1	ZNF326
1.80202e-25	0.233804	0.962	0.767	4.15637e-21	1	AKAP13
1.93507e-25	0.229098	0.762	0.528	4.46324e-21	1	EP300
1.94114e-25	0.301487	0.662	0.45	4.47725e-21	1	LPGAT1
1.97538e-25	0.255176	0.588	0.376	4.55621e-21	1	PHF21A
2.39778e-25	0.168932	0.955	0.791	5.53048e-21	1	HNRNPH1
2.67292e-25	0.269382	0.619	0.407	6.16508e-21	1	PIAS1
3.00205e-25	0.309984	0.43	0.236	6.92424e-21	1	IRS2
3.1838e-25	0.268122	0.365	0.183	7.34344e-21	1	ARNT
3.37538e-25	0.265246	0.413	0.226	7.78531e-21	1	SPOPL
3.63165e-25	0.231621	0.491	0.283	8.37639e-21	1	LRRFIP2
3.64322e-25	0.251997	0.643	0.418	8.40308e-21	1	HIPK3
4.41022e-25	0.262502	0.877	0.677	1.01722e-20	1	UBE2D3
4.46314e-25	0.172528	0.112	0.022	1.02942e-20	1	CEP295NL
4.51007e-25	0.262462	0.52	0.31	1.04025e-20	1	APAF1
5.28606e-25	0.262698	0.388	0.198	1.21923e-20	1	NBPF12
5.46742e-25	0.264699	0.957	0.782	1.26106e-20	1	SMCHD1
5.70682e-25	0.245565	0.507	0.281	1.31628e-20	1	MEF2C
6.45435e-25	0.292303	0.623	0.403	1.4887e-20	1	USP48
6.56384e-25	0.226977	0.374	0.192	1.51395e-20	1	PIK3CB
6.9451e-25	0.25313	0.245	0.097	1.60189e-20	1	VEGFA
7.51512e-25	0.221215	0.24	0.092	1.73336e-20	1	PIGA
8.54423e-25	0.241817	0.175	0.054	1.97073e-20	1	AL390036.1
9.03205e-25	0.127256	0.108	0.02	2.08324e-20	1	IFITM10
9.26668e-25	0.262805	0.265	0.111	2.13736e-20	1	ZNF438
9.30597e-25	0.213922	0.597	0.343	2.14642e-20	1	SYK
9.49116e-25	0.302062	0.282	0.121	2.18914e-20	1	RNF144B
1.00929e-24	0.260024	0.403	0.212	2.32792e-20	1	ODR4
1.19798e-24	0.247484	0.412	0.223	2.76314e-20	1	PRKCD
1.28268e-24	0.29979	0.251	0.104	2.9585e-20	1	FBN2
1.31716e-24	0.245916	0.422	0.225	3.03804e-20	1	ADAM15
1.32605e-24	0.250752	0.749	0.551	3.05854e-20	1	NRDC
1.42595e-24	0.244659	0.659	0.435	3.28896e-20	1	PHF20L1
1.48689e-24	0.260609	0.413	0.226	3.42952e-20	1	SAMD8
1.60085e-24	0.225063	0.316	0.147	3.69235e-20	1	GPD2
1.70773e-24	0.254812	0.552	0.355	3.93888e-20	1	MKRN1
1.89112e-24	0.232472	0.26	0.107	4.36186e-20	1	TLR6
1.99169e-24	0.224724	0.448	0.25	4.59384e-20	1	PDXK
2.21105e-24	0.242755	0.22	0.083	5.09978e-20	1	SIRPB2
2.27063e-24	0.263608	0.659	0.437	5.23721e-20	1	RB1
2.49186e-24	0.242327	0.292	0.13	5.74748e-20	1	RABGEF1
2.5527e-24	0.274742	0.334	0.163	5.8878e-20	1	BMP2K
2.57717e-24	0.248744	0.509	0.311	5.94425e-20	1	AC013394.1
2.64621e-24	0.219585	0.634	0.42	6.10348e-20	1	ANKLE2
2.66289e-24	0.268753	0.283	0.125	6.14195e-20	1	OSBPL1A
2.85617e-24	0.256199	0.336	0.162	6.58775e-20	1	GDAP2
2.91131e-24	0.12121	0.106	0.02	6.71494e-20	1	TMEM88
3.25006e-24	0.278395	0.449	0.244	7.49627e-20	1	PDE4D
3.40306e-24	0.281415	0.469	0.263	7.84917e-20	1	NRIP1
3.95339e-24	0.257396	0.489	0.284	9.11849e-20	1	ZBTB37
4.28622e-24	0.224022	0.695	0.485	9.88617e-20	1	PCF11
4.50089e-24	0.273514	0.484	0.285	1.03813e-19	1	DNAJC13
5.01436e-24	0.244382	0.258	0.106	1.15656e-19	1	CLN3
5.06715e-24	0.250222	0.455	0.262	1.16874e-19	1	NSMAF
5.42031e-24	0.191936	0.8	0.578	1.2502e-19	1	KDM2A
5.48688e-24	0.23233	0.255	0.107	1.26555e-19	1	STK3
5.53744e-24	0.170615	0.143	0.035	1.27721e-19	1	ANKRD18A
5.69624e-24	0.212182	0.448	0.253	1.31384e-19	1	AL390728.6
6.07003e-24	0.209797	0.381	0.196	1.40005e-19	1	ACAP3
7.13077e-24	0.257932	0.449	0.257	1.64471e-19	1	CEPT1
7.21976e-24	0.243523	0.296	0.136	1.66524e-19	1	IPMK
7.50204e-24	0.231241	0.578	0.364	1.73034e-19	1	CWC25
7.6052e-24	0.213439	0.543	0.335	1.75414e-19	1	YTHDC2
8.00977e-24	0.257909	0.345	0.171	1.84745e-19	1	SLC8B1
9.20147e-24	0.247202	0.412	0.209	2.12232e-19	1	SHTN1
9.4052e-24	0.247061	0.318	0.147	2.16931e-19	1	HGF
9.57955e-24	0.181548	0.249	0.101	2.20952e-19	1	CHKA
9.94478e-24	0.194293	0.597	0.378	2.29376e-19	1	STXBP2
9.99855e-24	0.500778	0.229	0.086	2.30617e-19	1	IL1B
1.15366e-23	0.234389	0.531	0.293	2.66091e-19	1	TNFSF13B
1.3614e-23	0.170687	0.256	0.106	3.14006e-19	1	CARD9
1.46044e-23	0.207571	0.473	0.279	3.36851e-19	1	SAMD4B
1.49196e-23	0.329362	0.614	0.426	3.44121e-19	1	SSH2
1.58957e-23	0.238522	0.332	0.157	3.66634e-19	1	ASPH
1.69815e-23	0.257177	0.437	0.248	3.91679e-19	1	AZI2
1.72999e-23	0.285262	0.455	0.26	3.99022e-19	1	CLIP4
1.80987e-23	0.24315	0.424	0.237	4.17448e-19	1	FAM53C
1.83951e-23	0.201652	0.908	0.699	4.24283e-19	1	FMNL1
1.95551e-23	0.244877	0.742	0.527	4.51039e-19	1	TRIM56
2.21766e-23	0.200655	0.15	0.042	5.11504e-19	1	ACOT11
2.39083e-23	0.22578	0.921	0.739	5.51444e-19	1	SCAF11
2.59882e-23	0.244484	0.455	0.264	5.99419e-19	1	MAP3K3
2.61555e-23	0.248049	0.394	0.213	6.03277e-19	1	THAP9-AS1
2.61822e-23	0.22399	0.384	0.204	6.03892e-19	1	MKNK1
2.75379e-23	0.171705	0.17	0.053	6.35162e-19	1	GAS2L3
2.78935e-23	0.292478	0.464	0.277	6.43363e-19	1	ZNF281
3.06213e-23	0.231014	0.693	0.467	7.06279e-19	1	AP3B1
3.08006e-23	0.280994	0.424	0.244	7.10415e-19	1	CTBS
3.31085e-23	0.284933	0.37	0.194	7.63648e-19	1	NHSL2
3.48213e-23	0.184376	0.783	0.553	8.03153e-19	1	PABPN1
3.647e-23	0.23461	0.648	0.448	8.41181e-19	1	USP8
3.66068e-23	0.289904	0.296	0.138	8.44336e-19	1	AL360012.1
3.76583e-23	0.287662	0.619	0.411	8.68588e-19	1	LPP
3.92212e-23	0.18757	0.616	0.407	9.04638e-19	1	STX16
5.44933e-23	0.283626	0.356	0.186	1.25689e-18	1	GNB4
5.95189e-23	0.204692	0.283	0.128	1.3728e-18	1	PDLIM7
5.97584e-23	0.268209	0.312	0.148	1.37833e-18	1	ZMAT1
8.21887e-23	0.229699	0.491	0.299	1.89568e-18	1	ARRDC1
8.45126e-23	0.44834	0.448	0.269	1.94928e-18	1	SOD2
9.50714e-23	0.113095	0.404	0.213	2.19282e-18	1	MAPK8IP3
9.83296e-23	0.270814	0.255	0.108	2.26797e-18	1	SFXN5
1.01695e-22	0.185358	0.247	0.1	2.3456e-18	1	ZFYVE26
1.02088e-22	0.253063	0.576	0.378	2.35465e-18	1	OGFR
1.05602e-22	0.264962	0.412	0.227	2.43571e-18	1	EHD4
1.41405e-22	0.195712	0.424	0.235	3.26152e-18	1	LTB4R
1.67469e-22	0.206206	0.325	0.158	3.86267e-18	1	ZNF621
1.69909e-22	0.130499	0.686	0.447	3.91895e-18	1	PARVG
1.83683e-22	0.214716	0.516	0.316	4.23666e-18	1	USP22
1.86398e-22	0.222125	0.422	0.232	4.29926e-18	1	RP2
1.88219e-22	0.189459	0.522	0.321	4.34127e-18	1	TNRC18
2.04377e-22	0.230488	0.227	0.089	4.71395e-18	1	ZBTB16
2.13931e-22	0.221355	0.258	0.108	4.93432e-18	1	DYSF
2.16624e-22	0.253893	0.339	0.174	4.99643e-18	1	RNF135
2.35919e-22	0.120809	0.659	0.451	5.44148e-18	1	CCNL2
2.50667e-22	0.222851	0.632	0.419	5.78164e-18	1	BNIP2
2.57195e-22	0.208601	0.729	0.503	5.93219e-18	1	CNTRL
2.82863e-22	0.210186	0.565	0.374	6.52425e-18	1	AP1G1
3.06872e-22	0.188147	0.639	0.431	7.07799e-18	1	SPG7
3.16891e-22	0.229602	0.305	0.146	7.30908e-18	1	KLF11
3.37898e-22	0.353912	0.451	0.275	7.79361e-18	1	FOXO3
3.41276e-22	0.16879	0.466	0.276	7.87153e-18	1	RCOR3
3.90432e-22	0.22288	0.282	0.127	9.0053e-18	1	FAM13A
4.05021e-22	0.123622	0.511	0.306	9.34181e-18	1	FES
4.14795e-22	0.243752	0.347	0.183	9.56724e-18	1	AMPD2
4.18836e-22	0.275381	0.498	0.313	9.66045e-18	1	ZNF518A
4.68188e-22	0.33013	0.256	0.109	1.07988e-17	1	ZNF117
4.68446e-22	0.233532	0.226	0.09	1.08047e-17	1	SLC2A6
4.90731e-22	0.230802	0.305	0.147	1.13187e-17	1	KLHL2
5.28171e-22	0.180612	0.31	0.149	1.21823e-17	1	DPEP2
5.90785e-22	0.252655	0.856	0.657	1.36265e-17	1	TAOK3
6.0649e-22	0.236679	0.554	0.355	1.39887e-17	1	RAB3GAP2
6.07205e-22	0.227898	0.285	0.13	1.40052e-17	1	C3orf62
6.47622e-22	0.207909	0.285	0.133	1.49374e-17	1	TNFRSF10B
7.49126e-22	0.241848	0.525	0.335	1.72786e-17	1	HEXA
8.50521e-22	0.233392	0.801	0.614	1.96173e-17	1	MYO1G
8.62804e-22	0.183188	0.473	0.275	1.99006e-17	1	HGS
9.81298e-22	0.237042	0.579	0.377	2.26336e-17	1	AGO3
1.14138e-21	0.150146	0.406	0.215	2.6326e-17	1	NRGN
1.15256e-21	0.290948	0.444	0.266	2.65839e-17	1	WDR11
1.27737e-21	0.252831	0.274	0.127	2.94625e-17	1	PLAGL2
1.33767e-21	0.258993	0.579	0.391	3.08535e-17	1	KRAS
1.38392e-21	0.261813	0.484	0.302	3.19201e-17	1	ARL8A
1.71449e-21	0.280978	0.397	0.229	3.95448e-17	1	AGO1
1.83005e-21	0.235492	0.22	0.088	4.22101e-17	1	EFCAB2
1.87168e-21	0.236888	0.437	0.254	4.31702e-17	1	SGK3
1.99849e-21	0.198926	0.745	0.536	4.60952e-17	1	NR3C1
2.1567e-21	0.24248	0.466	0.284	4.97442e-17	1	ARL8B
2.44016e-21	0.219439	0.453	0.247	5.62822e-17	1	CD302
2.5668e-21	0.187147	0.578	0.343	5.92033e-17	1	PECAM1
2.9215e-21	0.229892	0.296	0.146	6.73844e-17	1	HDHD5
2.97116e-21	0.20437	0.686	0.487	6.85298e-17	1	GGNBP2
3.02718e-21	0.202191	0.381	0.204	6.98218e-17	1	UVSSA
3.49548e-21	0.180825	0.982	0.859	8.06232e-17	1	RBM39
3.67956e-21	0.207913	0.729	0.528	8.4869e-17	1	NEMF
3.80576e-21	0.203612	0.518	0.326	8.77798e-17	1	NECAP1
4.08201e-21	0.221827	0.318	0.158	9.41516e-17	1	FEM1C
4.1391e-21	0.258431	0.446	0.27	9.54683e-17	1	ATXN3
4.17162e-21	0.213009	0.486	0.301	9.62185e-17	1	POGZ
4.72949e-21	0.202913	0.2	0.076	1.09086e-16	1	LILRA1
4.74664e-21	0.146696	0.682	0.481	1.09481e-16	1	TNFRSF14
5.02945e-21	0.231416	0.296	0.142	1.16004e-16	1	ZNF587
5.73455e-21	0.172003	0.96	0.815	1.32267e-16	1	N4BP2L2
5.9613e-21	0.122418	0.365	0.191	1.37497e-16	1	SLC12A7
5.99801e-21	0.191357	0.601	0.419	1.38344e-16	1	ZNF655
6.30651e-21	0.247489	0.542	0.355	1.4546e-16	1	POLK
6.76755e-21	0.169603	0.116	0.028	1.56093e-16	1	AC007336.1
7.76434e-21	0.206032	0.343	0.177	1.79084e-16	1	ZMYM6
7.93591e-21	0.246722	0.347	0.184	1.83042e-16	1	CDADC1
8.684e-21	0.251835	0.547	0.356	2.00296e-16	1	HM13
8.83208e-21	0.205088	0.204	0.079	2.03712e-16	1	BEST1
8.96036e-21	0.18867	0.314	0.155	2.06671e-16	1	GAA
9.19665e-21	0.19909	0.518	0.331	2.12121e-16	1	SLC3A2
9.2321e-21	0.218378	0.657	0.456	2.12938e-16	1	SHOC2
9.41588e-21	0.188347	0.523	0.328	2.17177e-16	1	DENND4A
9.93957e-21	0.119599	0.292	0.137	2.29256e-16	1	IFFO1
1.0045e-20	0.259568	0.522	0.331	2.31687e-16	1	ATXN2
1.02649e-20	0.165794	0.659	0.461	2.36761e-16	1	CSNK1D
1.05687e-20	0.194099	0.41	0.235	2.43766e-16	1	TMUB2
1.12317e-20	0.229081	0.495	0.307	2.59058e-16	1	AHCTF1
1.30216e-20	0.240216	0.24	0.107	3.00344e-16	1	LRMDA
1.35261e-20	0.230056	0.338	0.175	3.11979e-16	1	PELI1
1.4339e-20	0.192284	0.177	0.061	3.30729e-16	1	PLAG1
1.47184e-20	0.187908	0.681	0.46	3.39479e-16	1	DGKD
1.52384e-20	0.193671	0.247	0.109	3.51473e-16	1	MAP4K3
1.60275e-20	0.186149	0.33	0.165	3.69674e-16	1	MIR29B2CHG
1.654e-20	0.212799	0.276	0.129	3.81496e-16	1	CLCN6
1.66696e-20	0.160114	0.144	0.044	3.84485e-16	1	AL117335.1
1.74711e-20	0.230763	0.431	0.257	4.02971e-16	1	DCTN4
1.79241e-20	0.164538	0.166	0.056	4.13419e-16	1	NLRC4
1.92906e-20	0.19872	0.28	0.132	4.44938e-16	1	GRAMD1B
1.96077e-20	0.229587	0.366	0.194	4.52251e-16	1	SEMA4A
2.00421e-20	0.257009	0.394	0.226	4.62272e-16	1	NAAA
2.01946e-20	0.285003	0.48	0.317	4.65788e-16	1	CCPG1
2.05206e-20	0.175978	0.543	0.353	4.73307e-16	1	RAF1
2.06942e-20	0.237646	0.258	0.118	4.77312e-16	1	MAML3
2.07036e-20	0.136367	0.56	0.326	4.77528e-16	1	RNF130
2.2597e-20	0.2176	0.22	0.09	5.212e-16	1	FMN1
2.389e-20	0.191738	0.819	0.612	5.51022e-16	1	TRIM22
2.43436e-20	0.231046	0.412	0.244	5.61486e-16	1	SPIDR
2.51736e-20	0.224413	0.504	0.318	5.8063e-16	1	RNF13
2.67074e-20	0.287019	0.394	0.232	6.16007e-16	1	RHOT1
2.92328e-20	0.199993	0.392	0.227	6.74254e-16	1	RCOR1
2.97805e-20	0.145194	0.805	0.621	6.86887e-16	1	DYNC1H1
3.1188e-20	0.179526	0.153	0.049	7.19352e-16	1	HAL
3.23242e-20	0.196081	0.139	0.041	7.45558e-16	1	LINC01127
3.49172e-20	0.186265	0.538	0.352	8.05366e-16	1	MON2
3.70085e-20	0.19075	0.318	0.159	8.536e-16	1	SIRPB1
3.71698e-20	0.240549	0.686	0.474	8.57322e-16	1	GLIPR1
4.02797e-20	0.16248	0.502	0.274	9.29052e-16	1	CFP
4.08496e-20	0.239421	0.403	0.232	9.42195e-16	1	RLIM
4.24149e-20	0.121455	0.724	0.519	9.78299e-16	1	RBM5
4.25031e-20	0.193359	0.917	0.742	9.80335e-16	1	RBM25
4.31051e-20	0.212919	0.338	0.175	9.94218e-16	1	DSTYK
4.4239e-20	0.229558	0.35	0.19	1.02037e-15	1	LTBR
4.5764e-20	0.171229	0.132	0.038	1.05555e-15	1	FAM151B
4.59675e-20	0.238548	0.413	0.239	1.06024e-15	1	NDEL1
4.85888e-20	0.248828	0.271	0.128	1.1207e-15	1	TBC1D9
5.17782e-20	0.211151	0.213	0.087	1.19426e-15	1	SGMS2
5.86558e-20	0.107887	0.267	0.121	1.3529e-15	1	ACCS
5.86966e-20	0.179342	0.431	0.255	1.35384e-15	1	SLMAP
7.14292e-20	0.151986	0.108	0.026	1.64752e-15	1	DOCK4
7.45066e-20	0.220009	0.215	0.09	1.7185e-15	1	DIRC2
8.21043e-20	0.631102	0.235	0.099	1.89374e-15	1	CXCL8
8.8265e-20	0.192365	0.208	0.084	2.03583e-15	1	NBPF26
9.16968e-20	0.167912	0.282	0.135	2.11499e-15	1	TMEM91
9.39598e-20	0.245964	0.448	0.276	2.16718e-15	1	HELZ2
9.76786e-20	0.153057	0.195	0.073	2.25296e-15	1	AL135999.1
9.82767e-20	0.186234	0.242	0.106	2.26675e-15	1	SH3TC1
9.97014e-20	0.197817	0.193	0.074	2.29961e-15	1	AC245128.3
1.00783e-19	0.105857	0.588	0.395	2.32455e-15	1	ACADVL
1.02411e-19	0.223783	0.403	0.238	2.3621e-15	1	FBXO34
1.0242e-19	0.234005	0.496	0.317	2.36231e-15	1	KIAA1468
1.02428e-19	0.197806	0.44	0.27	2.36251e-15	1	ANKFY1
1.08393e-19	0.23038	0.399	0.235	2.50008e-15	1	OSBPL9
1.13357e-19	0.153903	0.162	0.055	2.61457e-15	1	AMY2B
1.25994e-19	0.162834	0.291	0.139	2.90605e-15	1	BCL11A
1.31039e-19	0.167697	0.722	0.519	3.02242e-15	1	KIAA1109
1.32355e-19	0.237861	0.332	0.177	3.05277e-15	1	MAPK6
1.39362e-19	0.142438	0.153	0.05	3.21438e-15	1	MYO1C
1.39586e-19	0.193188	0.381	0.221	3.21956e-15	1	ADIPOR1
1.40609e-19	0.213325	0.397	0.232	3.24316e-15	1	UBE2W
1.57867e-19	0.208484	0.173	0.063	3.64121e-15	1	FRRS1
2.20175e-19	0.208234	0.404	0.228	5.07834e-15	1	ACTN1
2.27295e-19	0.19518	0.386	0.208	5.24256e-15	1	LRRC25
2.28326e-19	0.283956	0.336	0.178	5.26634e-15	1	ERV3-1
2.52004e-19	0.277608	0.574	0.412	5.81248e-15	1	TMED5
2.54915e-19	0.177171	0.208	0.084	5.87961e-15	1	COL9A2
2.76893e-19	0.192621	0.644	0.453	6.38653e-15	1	CDK12
2.88255e-19	0.241162	0.458	0.291	6.6486e-15	1	ZMYM4
3.13799e-19	0.225103	0.413	0.243	7.23778e-15	1	KIAA0319L
3.22449e-19	0.200675	0.529	0.35	7.43728e-15	1	TMEM131
3.4981e-19	0.180631	0.191	0.073	8.06837e-15	1	TPCN2
3.80749e-19	0.163704	0.44	0.266	8.78197e-15	1	LUC7L2
3.9015e-19	0.212925	0.547	0.368	8.9988e-15	1	RNF169
4.22835e-19	0.215585	0.301	0.152	9.7527e-15	1	KCNK6
4.29161e-19	0.218912	0.466	0.298	9.89859e-15	1	AZIN1
4.40702e-19	0.181742	0.551	0.364	1.01648e-14	1	ATP9B
4.4968e-19	0.156442	0.108	0.027	1.03719e-14	1	SLC28A3
4.73201e-19	0.222343	0.572	0.388	1.09144e-14	1	RBM23
4.75416e-19	0.186354	0.65	0.46	1.09655e-14	1	MUC20-OT1
4.7617e-19	0.243699	0.394	0.223	1.09829e-14	1	HDAC9
4.77194e-19	0.155409	0.148	0.048	1.10065e-14	1	CMTM4
4.9703e-19	0.152797	0.314	0.162	1.1464e-14	1	SFXN3
5.75598e-19	0.236672	0.487	0.318	1.32762e-14	1	SOAT1
6.39043e-19	0.186902	0.305	0.153	1.47395e-14	1	TENT4A
7.47543e-19	0.205079	0.41	0.239	1.72421e-14	1	PTBP2
7.53767e-19	0.208615	0.469	0.293	1.73856e-14	1	ERC1
7.93512e-19	0.171433	0.655	0.467	1.83024e-14	1	ATXN2L
8.59502e-19	0.209288	0.496	0.317	1.98244e-14	1	SCAPER
8.80508e-19	0.196852	0.177	0.067	2.03089e-14	1	MS4A4E
9.7356e-19	0.19049	0.332	0.177	2.24552e-14	1	CBWD1
9.90245e-19	0.216794	0.652	0.453	2.284e-14	1	ZNF106
9.92221e-19	0.224653	0.433	0.26	2.28856e-14	1	MLKL
1.0535e-18	0.216558	0.659	0.476	2.42991e-14	1	RB1CC1
1.05863e-18	0.192483	0.314	0.162	2.44172e-14	1	FBXO42
1.17675e-18	0.218815	0.5	0.324	2.71417e-14	1	KHDC4
1.19029e-18	0.205888	0.489	0.297	2.7454e-14	1	AC103591.3
1.20049e-18	0.229389	0.383	0.219	2.76892e-14	1	GALNT3
1.3166e-18	0.188145	0.606	0.422	3.03673e-14	1	KIDINS220
1.51244e-18	0.162488	0.726	0.537	3.48844e-14	1	EWSR1
1.98384e-18	0.162814	0.215	0.092	4.57572e-14	1	SLC27A1
2.01777e-18	0.170946	0.262	0.125	4.65398e-14	1	FUT4
2.07496e-18	0.204713	0.274	0.136	4.7859e-14	1	DRAM1
2.09716e-18	0.233623	0.222	0.098	4.8371e-14	1	NEK3
2.18771e-18	0.147654	0.316	0.166	5.04596e-14	1	RIPOR1
2.19394e-18	0.202435	0.379	0.219	5.06033e-14	1	TSC22D2
2.24657e-18	0.194979	0.236	0.107	5.18172e-14	1	SLC30A1
2.27935e-18	0.233705	0.549	0.374	5.25732e-14	1	PPIP5K2
2.45348e-18	0.222302	0.39	0.227	5.65895e-14	1	DAPP1
2.71289e-18	0.15287	0.931	0.755	6.25729e-14	1	LUC7L3
2.72059e-18	0.188585	0.334	0.184	6.27505e-14	1	MOB1B
2.76892e-18	0.160859	0.3	0.156	6.38651e-14	1	NBPF11
2.78324e-18	0.163694	0.247	0.113	6.41955e-14	1	DPY19L3
2.80135e-18	0.141019	0.121	0.035	6.46132e-14	1	CLEC12B
3.07033e-18	0.190267	0.469	0.294	7.08172e-14	1	THOC1
3.1821e-18	0.211573	0.395	0.239	7.33952e-14	1	TPD52L2
3.60709e-18	0.200028	0.542	0.376	8.31976e-14	1	TOX4
3.75332e-18	0.209244	0.493	0.316	8.65704e-14	1	UVRAG
3.86275e-18	0.139571	0.103	0.026	8.90943e-14	1	LOXHD1
3.86812e-18	0.123916	0.146	0.048	8.92181e-14	1	TP53INP2
3.94332e-18	0.211614	0.345	0.197	9.09528e-14	1	SGMS1
4.06668e-18	0.181688	0.305	0.156	9.3798e-14	1	NPIPB4
4.32538e-18	0.103828	0.426	0.247	9.97648e-14	1	SKIL
4.33807e-18	0.166697	0.19	0.075	1.00058e-13	1	AGAP3
4.67198e-18	0.215506	0.39	0.234	1.07759e-13	1	CARS2
4.72613e-18	0.21971	0.677	0.493	1.09008e-13	1	RTN4
4.76122e-18	0.139314	0.211	0.088	1.09817e-13	1	FAM13A-AS1
4.87476e-18	0.202817	0.325	0.176	1.12436e-13	1	GANC
5.15824e-18	0.169444	0.679	0.479	1.18975e-13	1	CLINT1
5.64288e-18	0.135865	0.664	0.478	1.30153e-13	1	HECTD1
5.71374e-18	0.228866	0.428	0.272	1.31787e-13	1	MLX
5.75744e-18	0.241965	0.384	0.229	1.32795e-13	1	VPS37A
5.77887e-18	0.119857	0.377	0.211	1.3329e-13	1	CCDC84
7.12275e-18	0.208305	0.375	0.22	1.64286e-13	1	EXOC6
7.875e-18	0.187126	0.619	0.44	1.81637e-13	1	UBE2B
8.68432e-18	0.158271	0.513	0.331	2.00304e-13	1	KLHL24
8.8199e-18	0.162089	0.323	0.174	2.03431e-13	1	PCGF3
9.08816e-18	0.183547	0.202	0.087	2.09618e-13	1	RENBP
9.55303e-18	0.201068	0.451	0.283	2.20341e-13	1	PPFIA1
9.81871e-18	0.231297	0.626	0.459	2.26469e-13	1	CLTC
9.94894e-18	0.127632	0.513	0.331	2.29472e-13	1	ATP2A2
1.03116e-17	0.1929	0.175	0.069	2.37837e-13	1	PPFIBP2
1.06176e-17	0.168696	0.229	0.102	2.44895e-13	1	SMURF1
1.1639e-17	0.193055	0.394	0.24	2.68454e-13	1	RPRD1A
1.16871e-17	0.161228	0.493	0.318	2.69564e-13	1	CCNT2
1.17871e-17	0.155323	0.291	0.145	2.7187e-13	1	GOLGA8N
1.20037e-17	0.141021	0.814	0.631	2.76866e-13	1	PSMA3-AS1
1.33204e-17	0.176864	0.26	0.125	3.07235e-13	1	ITPRIPL2
1.3664e-17	0.14553	0.161	0.058	3.1516e-13	1	BCL2L2
1.42904e-17	0.172802	0.612	0.399	3.29608e-13	1	PLEKHO1
1.45224e-17	0.185176	0.224	0.101	3.34959e-13	1	SAMD4A
1.47176e-17	0.166165	0.15	0.053	3.39461e-13	1	PLA2G4A
1.72421e-17	0.157751	0.146	0.05	3.9769e-13	1	SCN1B
1.75118e-17	0.198093	0.554	0.387	4.03909e-13	1	WASHC1
1.77342e-17	0.203107	0.285	0.147	4.09038e-13	1	SIDT2
2.03795e-17	0.195806	0.498	0.32	4.70053e-13	1	GATAD1
2.05324e-17	0.271457	0.587	0.419	4.7358e-13	1	MAP1LC3B
2.07015e-17	0.184592	0.635	0.464	4.77479e-13	1	TAOK1
2.08843e-17	0.222506	0.392	0.235	4.81696e-13	1	HMBOX1
2.21715e-17	0.20725	0.314	0.172	5.11386e-13	1	AL136295.5
2.25728e-17	0.190973	0.388	0.232	5.20642e-13	1	NAPRT
2.26017e-17	0.155047	0.733	0.547	5.21307e-13	1	MYO9B
2.26108e-17	0.131388	0.422	0.239	5.21518e-13	1	TIMP2
2.30162e-17	0.162186	0.319	0.169	5.30869e-13	1	ANKHD1
2.33156e-17	0.206094	0.489	0.325	5.37774e-13	1	EXOC1
2.45434e-17	0.144744	0.35	0.193	5.66094e-13	1	NFKB2
2.59513e-17	0.132387	0.884	0.702	5.98566e-13	1	SRSF11
2.62264e-17	0.182002	0.7	0.519	6.04912e-13	1	XRN2
2.85167e-17	0.196542	0.682	0.491	6.57737e-13	1	IRF2BP2
2.86817e-17	0.217204	0.491	0.326	6.61543e-13	1	MKLN1
2.88281e-17	0.136075	0.48	0.307	6.64919e-13	1	ENTPD4
3.11409e-17	0.141782	0.274	0.138	7.18264e-13	1	DEF8
3.15567e-17	0.136775	0.922	0.745	7.27856e-13	1	SF1
3.34596e-17	0.176512	0.251	0.121	7.71746e-13	1	YOD1
3.50825e-17	0.182985	0.215	0.095	8.09178e-13	1	AP002807.1
3.61691e-17	0.213302	0.347	0.195	8.34239e-13	1	DOPEY2
3.77538e-17	0.205145	0.583	0.409	8.70791e-13	1	ARID4A
3.82143e-17	0.189321	0.43	0.272	8.81413e-13	1	BSDC1
3.83882e-17	0.17732	0.617	0.436	8.85423e-13	1	FBXW7
4.15724e-17	0.124155	0.13	0.041	9.58868e-13	1	RCN3
4.2338e-17	0.157554	0.908	0.695	9.76525e-13	1	ROCK1
4.45435e-17	0.245376	0.108	0.03	1.0274e-12	1	VNN3
4.49215e-17	0.250667	0.505	0.333	1.03611e-12	1	GABPB1-AS1
4.81294e-17	0.225852	0.44	0.279	1.1101e-12	1	NRDE2
4.8494e-17	0.19529	0.188	0.077	1.11851e-12	1	RIMKLB
4.86545e-17	0.198803	0.327	0.184	1.12222e-12	1	UHRF1BP1L
5.52131e-17	0.161627	0.278	0.14	1.27349e-12	1	ZBTB21
5.66628e-17	0.241112	0.397	0.241	1.30693e-12	1	GABPB2
6.16633e-17	0.269905	0.451	0.292	1.42227e-12	1	LFNG
6.49177e-17	0.156673	0.648	0.473	1.49733e-12	1	MTCH1
6.56575e-17	0.196412	0.173	0.069	1.51439e-12	1	CLCN5
6.64657e-17	0.129045	0.59	0.397	1.53303e-12	1	FOSL2
6.69938e-17	0.19593	0.542	0.343	1.54521e-12	1	YBX3
7.24978e-17	0.208843	0.531	0.355	1.67216e-12	1	CBL
7.51996e-17	0.216721	0.341	0.195	1.73448e-12	1	SNAPC3
7.54382e-17	0.226247	0.298	0.162	1.73998e-12	1	QSOX1
7.63893e-17	0.163681	0.549	0.376	1.76192e-12	1	GIT2
8.21491e-17	0.138155	0.493	0.318	1.89477e-12	1	MYO5A
9.56794e-17	0.156997	0.439	0.274	2.20685e-12	1	MLLT10
1.00167e-16	0.162971	0.534	0.359	2.31036e-12	1	NCOA2
1.06787e-16	0.152386	0.197	0.085	2.46304e-12	1	B3GNTL1
1.15771e-16	0.190439	0.361	0.208	2.67026e-12	1	NFIL3
1.22029e-16	0.193969	0.244	0.119	2.81459e-12	1	ZBTB18
1.32301e-16	0.229298	0.365	0.222	3.05152e-12	1	MBD6
1.34462e-16	0.217011	0.41	0.254	3.10137e-12	1	DELE1
1.38951e-16	0.177249	0.318	0.174	3.2049e-12	1	LRRC57
1.53906e-16	0.156592	0.457	0.29	3.54984e-12	1	PURB
1.58631e-16	0.105218	0.666	0.473	3.65883e-12	1	SUGP2
2.40907e-16	0.133798	0.171	0.068	5.55653e-12	1	RAB44
2.5959e-16	0.166481	0.493	0.33	5.98745e-12	1	MEF2D
2.62838e-16	0.133588	0.152	0.055	6.06235e-12	1	HSPA6
2.86661e-16	0.170292	0.332	0.186	6.61182e-12	1	SLC25A16
2.87078e-16	0.183821	0.211	0.097	6.62146e-12	1	TLR5
2.87359e-16	0.120644	0.549	0.378	6.62793e-12	1	PIEZO1
3.0963e-16	0.156392	0.446	0.293	7.14161e-12	1	PLEKHB2
3.31184e-16	0.131345	0.173	0.069	7.63875e-12	1	APBB3
3.50863e-16	0.14883	0.162	0.062	8.09266e-12	1	NBPF15
3.51584e-16	0.161862	0.39	0.238	8.10928e-12	1	PRKACA
3.72843e-16	0.145288	0.513	0.354	8.59962e-12	1	CCNK
3.94579e-16	0.122828	0.325	0.182	9.10095e-12	1	NPEPL1
4.03914e-16	0.20793	0.365	0.217	9.31628e-12	1	PIM3
4.17495e-16	0.20832	0.617	0.46	9.62952e-12	1	ERICH1
4.21936e-16	0.123606	0.574	0.398	9.73195e-12	1	SPG11
4.38502e-16	0.202014	0.28	0.153	1.01141e-11	1	NUDT16
4.46435e-16	0.239234	0.262	0.134	1.0297e-11	1	CDA
4.74441e-16	0.144614	0.374	0.226	1.0943e-11	1	SLC12A9
4.86008e-16	0.262052	0.291	0.158	1.12098e-11	1	TMEM106A
5.11881e-16	0.19316	0.356	0.211	1.18065e-11	1	FEZ2
5.14889e-16	0.138575	0.193	0.083	1.18759e-11	1	NEU3
5.30202e-16	0.177692	0.415	0.26	1.22291e-11	1	ECPAS
5.31257e-16	0.169541	0.336	0.191	1.22534e-11	1	TTBK2
5.53754e-16	0.166405	0.197	0.086	1.27723e-11	1	WDR91
5.65988e-16	0.163498	0.46	0.295	1.30545e-11	1	MSH3
5.66529e-16	0.162731	0.365	0.214	1.3067e-11	1	KLF9
6.1282e-16	0.114433	0.285	0.15	1.41347e-11	1	ENGASE
6.19417e-16	0.165921	0.65	0.469	1.42868e-11	1	RRBP1
6.229e-16	0.205349	0.298	0.164	1.43672e-11	1	RAB24
6.93778e-16	0.223442	0.43	0.277	1.6002e-11	1	APC
7.04996e-16	0.129379	0.123	0.039	1.62607e-11	1	CACNB3
7.16312e-16	0.205698	0.63	0.45	1.65217e-11	1	RUNX1
7.65955e-16	0.181848	0.403	0.246	1.76668e-11	1	CBWD5
8.31713e-16	0.127578	0.44	0.286	1.91835e-11	1	RAB1A
8.52597e-16	0.172251	0.473	0.315	1.96651e-11	1	SLC25A36
8.8546e-16	0.180996	0.619	0.438	2.04231e-11	1	SEC31A
8.94965e-16	0.174242	0.357	0.213	2.06424e-11	1	PNPLA6
9.24521e-16	0.155172	0.206	0.092	2.13241e-11	1	SLC26A11
9.36617e-16	0.122972	0.57	0.39	2.16031e-11	1	HECA
9.39567e-16	0.199276	0.211	0.097	2.16711e-11	1	FPR1
9.51366e-16	0.154038	0.199	0.087	2.19433e-11	1	KIF16B
9.5146e-16	0.178043	0.303	0.165	2.19454e-11	1	DEPDC5
1.01674e-15	0.138086	0.599	0.421	2.34512e-11	1	2021-03-06
1.08534e-15	0.111055	0.437	0.283	2.50333e-11	1	TYK2
1.13314e-15	0.115308	0.825	0.634	2.61359e-11	1	GRK2
1.14553e-15	0.160831	0.184	0.079	2.64216e-11	1	SPIRE1
1.18554e-15	0.141147	0.67	0.487	2.73446e-11	1	TACC1
1.22436e-15	0.181915	0.294	0.162	2.82399e-11	1	CCSAP
1.33363e-15	0.105865	0.599	0.417	3.07602e-11	1	ATP6V0B
1.36811e-15	0.137801	0.614	0.442	3.15555e-11	1	PAXBP1
1.41036e-15	0.185113	0.413	0.263	3.25299e-11	1	PPM1A
1.42341e-15	0.172976	0.312	0.177	3.28309e-11	1	ACOT9
1.46452e-15	0.162072	0.569	0.39	3.37792e-11	1	ATP11B
1.56852e-15	0.171725	0.65	0.473	3.61778e-11	1	CLIP1
1.58607e-15	0.163804	0.283	0.152	3.65827e-11	1	PIP5K1A
1.61363e-15	0.204655	0.37	0.229	3.72185e-11	1	SLC25A28
1.64535e-15	0.138241	0.69	0.524	3.79499e-11	1	ZNF638
1.7072e-15	0.198647	0.33	0.19	3.93767e-11	1	ITPRIP
1.73173e-15	0.202655	0.446	0.293	3.99425e-11	1	SCLT1
1.93438e-15	0.157307	0.511	0.328	4.46164e-11	1	CTSA
1.98074e-15	0.138861	0.208	0.095	4.56858e-11	1	DNAJC25
2.06566e-15	0.160292	0.119	0.039	4.76444e-11	1	TBC1D8
2.21999e-15	0.173444	0.93	0.778	5.12041e-11	1	VPS13C
2.27491e-15	0.171668	0.375	0.234	5.24709e-11	1	TIMM17A
2.44082e-15	0.189417	0.226	0.11	5.62975e-11	1	APH1B
2.63427e-15	0.175246	0.39	0.238	6.07595e-11	1	PAK1
2.92488e-15	0.212237	0.5	0.35	6.74624e-11	1	DGLUCY
3.15279e-15	0.161422	0.206	0.095	7.27191e-11	1	ZNF333
3.27787e-15	0.188531	0.57	0.408	7.56041e-11	1	LCOR
3.44812e-15	0.154676	0.13	0.045	7.95308e-11	1	NOL3
3.73199e-15	0.111874	0.108	0.033	8.60783e-11	1	VENTX
4.11397e-15	0.140072	0.514	0.349	9.48887e-11	1	PHYKPL
4.29026e-15	0.158309	0.56	0.386	9.89548e-11	1	ZDHHC20
4.3158e-15	0.116632	0.141	0.052	9.9544e-11	1	SCARB1
4.42437e-15	0.125966	0.789	0.606	1.02048e-10	1	CHD2
4.4934e-15	0.18944	0.173	0.074	1.0364e-10	1	ASGR2
4.67307e-15	0.280388	0.397	0.249	1.07784e-10	1	HLA-DMB
4.81549e-15	0.204926	0.245	0.126	1.11069e-10	1	AC003681.1
5.06426e-15	0.151385	0.332	0.185	1.16807e-10	1	PILRA
5.20407e-15	0.232489	0.229	0.113	1.20032e-10	1	ICAM1
5.72242e-15	0.146973	0.421	0.271	1.31988e-10	1	NCSTN
5.80215e-15	0.172262	0.426	0.28	1.33827e-10	1	PAFAH1B2
6.08381e-15	0.22587	0.453	0.299	1.40323e-10	1	LRRC58
6.16042e-15	0.130905	0.148	0.055	1.4209e-10	1	DIABLO.1
6.92328e-15	0.169908	0.217	0.104	1.59686e-10	1	DUSP18
6.98547e-15	0.260553	0.245	0.127	1.6112e-10	1	MAP2K6
7.60127e-15	0.19511	0.2	0.092	1.75323e-10	1	SGK494
8.53953e-15	0.137548	0.135	0.049	1.96964e-10	1	AL844908.1
8.90126e-15	0.160559	0.3	0.166	2.05308e-10	1	CBWD3
9.3364e-15	0.179897	0.327	0.194	2.15344e-10	1	CDK9
9.43728e-15	0.161037	0.394	0.242	2.17671e-10	1	KDM4B
9.53771e-15	0.210235	0.157	0.063	2.19987e-10	1	WDR49
1.01364e-14	0.220838	0.274	0.15	2.33796e-10	1	MICAL2
1.06328e-14	0.161185	0.758	0.563	2.45246e-10	1	GRB2
1.06376e-14	0.162281	0.57	0.406	2.45357e-10	1	MSL3
1.07192e-14	0.206145	0.404	0.257	2.47238e-10	1	OXR1
1.1374e-14	0.174637	0.255	0.136	2.62341e-10	1	PELI2
1.1878e-14	0.176405	0.229	0.114	2.73966e-10	1	SSBP2
1.19973e-14	0.226233	0.366	0.224	2.76717e-10	1	MAML2
1.2119e-14	0.12618	0.59	0.426	2.79525e-10	1	SECISBP2
1.46464e-14	0.175267	0.585	0.405	3.37818e-10	1	MAT2A
1.49389e-14	0.201299	0.264	0.14	3.44567e-10	1	SLFN12
1.50512e-14	0.173476	0.486	0.33	3.47155e-10	1	SNX2
1.50537e-14	0.17749	0.217	0.104	3.47214e-10	1	VSTM1
1.55288e-14	0.13866	0.278	0.151	3.58171e-10	1	GTPBP2
1.59204e-14	0.178235	0.413	0.264	3.67205e-10	1	HEXB
1.62968e-14	0.157317	0.498	0.341	3.75886e-10	1	FBXO9
1.71096e-14	0.169392	0.437	0.285	3.94632e-10	1	LAIR1
1.76102e-14	0.24949	0.395	0.25	4.0618e-10	1	PLXNC1
1.8083e-14	0.103443	0.301	0.167	4.17085e-10	1	GGA3
1.90647e-14	0.190666	0.199	0.091	4.39728e-10	1	LINC00528
1.91038e-14	0.137414	0.186	0.082	4.4063e-10	1	USP40
1.96399e-14	0.223532	0.529	0.383	4.52995e-10	1	SYAP1
1.98372e-14	0.168629	0.323	0.191	4.57546e-10	1	XPNPEP1
2.03639e-14	0.116401	0.348	0.195	4.69693e-10	1	SLC7A7
2.12927e-14	0.193902	0.179	0.079	4.91116e-10	1	CALCRL
2.2812e-14	0.125387	0.164	0.069	5.26159e-10	1	PON2
2.36818e-14	0.152582	0.507	0.352	5.46222e-10	1	IKBKB
2.60888e-14	0.140932	0.502	0.35	6.01737e-10	1	ZC3H7A
2.62379e-14	0.184417	0.245	0.13	6.05178e-10	1	CAMKK2
2.66311e-14	0.164111	0.177	0.078	6.14246e-10	1	ASGR1
2.67156e-14	0.194066	0.258	0.138	6.16195e-10	1	MEMO1
2.97336e-14	0.165725	0.379	0.232	6.85805e-10	1	BTG3
2.99958e-14	0.123804	0.37	0.226	6.91852e-10	1	MICAL1
3.12137e-14	0.182273	0.502	0.347	7.19944e-10	1	USP25
3.18887e-14	0.131474	0.514	0.366	7.35513e-10	1	PAN3
3.19601e-14	0.115887	0.108	0.035	7.3716e-10	1	AP003086.1
3.21081e-14	0.243317	0.285	0.159	7.40574e-10	1	RPGR
3.23422e-14	0.154626	0.195	0.091	7.45974e-10	1	AL390728.5
3.4242e-14	0.167775	0.332	0.195	7.89791e-10	1	RABGAP1
3.6125e-14	0.162758	0.332	0.2	8.33224e-10	1	ZNF330
3.8161e-14	0.188159	0.303	0.175	8.80185e-10	1	ANTXR2
3.91149e-14	0.168486	0.24	0.127	9.02184e-10	1	ABCD1
3.95206e-14	0.144662	0.392	0.247	9.11544e-10	1	CACUL1
3.96911e-14	0.176887	0.422	0.282	9.15474e-10	1	AP2A1
4.02639e-14	0.117478	0.116	0.039	9.28687e-10	1	CCDC9B
4.03206e-14	0.175865	0.204	0.097	9.29994e-10	1	GPR141
4.26512e-14	0.186201	0.157	0.066	9.83749e-10	1	AC015912.3
4.43281e-14	0.13724	0.323	0.184	1.02243e-09	1	TCF4
4.92398e-14	0.142416	0.565	0.396	1.13572e-09	1	RNH1
5.00243e-14	0.156085	0.588	0.432	1.15381e-09	1	NUTM2B-AS1
5.17579e-14	0.15613	0.224	0.113	1.1938e-09	1	DAGLB
5.72792e-14	0.144218	0.536	0.39	1.32114e-09	1	SP3
5.81247e-14	0.11263	0.785	0.607	1.34065e-09	1	YTHDC1
6.01448e-14	0.135317	0.217	0.107	1.38724e-09	1	POLR2J3
6.08299e-14	0.220573	0.271	0.149	1.40304e-09	1	MDM1
6.26237e-14	0.174542	0.397	0.256	1.44442e-09	1	ADK
6.73066e-14	0.225169	0.386	0.254	1.55243e-09	1	ARMCX3
6.82316e-14	0.108646	0.211	0.102	1.57376e-09	1	STK11IP
6.82432e-14	0.112516	0.491	0.332	1.57403e-09	1	DHX15
6.95785e-14	0.185283	0.278	0.158	1.60483e-09	1	NAT9
7.26596e-14	0.194094	0.437	0.298	1.67589e-09	1	TMEM167B
7.71582e-14	0.133761	0.435	0.289	1.77965e-09	1	CHFR
7.85159e-14	0.176178	0.424	0.276	1.81097e-09	1	HMGXB4
8.2055e-14	0.1618	0.182	0.083	1.8926e-09	1	QPCT
8.95464e-14	0.10586	0.646	0.477	2.06539e-09	1	UBR2
8.9703e-14	0.113497	0.579	0.42	2.069e-09	1	UBE2G2
9.07369e-14	0.154778	0.341	0.214	2.09285e-09	1	USF1
9.28017e-14	0.157607	0.256	0.139	2.14047e-09	1	PACS2
9.62898e-14	0.163466	0.406	0.25	2.22092e-09	1	ANKRD28
9.98276e-14	0.19885	0.697	0.531	2.30252e-09	1	AMD1
1.01341e-13	0.132987	0.316	0.171	2.33744e-09	1	C5AR1
1.07295e-13	0.152408	0.236	0.124	2.47476e-09	1	KIAA0513
1.10194e-13	0.123374	0.536	0.384	2.54162e-09	1	VPS29
1.15968e-13	0.121597	0.123	0.044	2.67479e-09	1	CCNJ
1.16796e-13	0.102698	0.139	0.054	2.6939e-09	1	PTPRO
1.19354e-13	0.182007	0.206	0.101	2.75291e-09	1	ASRGL1
1.24109e-13	0.149656	0.583	0.428	2.86257e-09	1	DDX39B
1.28121e-13	0.150993	0.215	0.104	2.95511e-09	1	ID1
1.39869e-13	0.117454	0.484	0.334	3.22607e-09	1	ARIH1
1.40319e-13	0.186198	0.451	0.311	3.23646e-09	1	VPS53
1.41843e-13	0.159537	0.386	0.248	3.27161e-09	1	STX2
1.46964e-13	0.136564	0.161	0.067	3.38973e-09	1	AC015813.1
1.47245e-13	0.189391	0.318	0.187	3.39622e-09	1	TBL1X
1.54838e-13	0.156674	0.319	0.192	3.57134e-09	1	SETDB1
1.59148e-13	0.207326	0.518	0.375	3.67074e-09	1	CMIP
1.59972e-13	0.123198	0.525	0.371	3.68976e-09	1	IVNS1ABP
1.60181e-13	0.150715	0.657	0.51	3.69459e-09	1	VAPA
1.64777e-13	0.111923	0.11	0.037	3.80058e-09	1	CUEDC1
1.65198e-13	0.199503	0.334	0.206	3.8103e-09	1	STX11
1.65373e-13	0.203911	0.327	0.201	3.81432e-09	1	TRIM11
1.6655e-13	0.11351	0.587	0.418	3.84148e-09	1	ATXN1
1.76127e-13	0.129882	0.352	0.215	4.06236e-09	1	TEP1
1.76752e-13	0.158039	0.215	0.107	4.07679e-09	1	GMDS-DT
1.89465e-13	0.145411	0.282	0.159	4.37002e-09	1	ZXDC
1.93525e-13	0.125617	0.119	0.042	4.46366e-09	1	RAPH1
1.9774e-13	0.152881	0.384	0.244	4.56086e-09	1	CNST
1.99571e-13	0.110049	0.601	0.443	4.6031e-09	1	USP33
1.99936e-13	0.131808	0.123	0.045	4.61152e-09	1	FMO5
2.05458e-13	0.129965	0.148	0.06	4.73888e-09	1	FSD1L
2.11397e-13	0.187265	0.48	0.337	4.87587e-09	1	TMEM167A
2.1394e-13	0.108068	0.684	0.51	4.93452e-09	1	CENPC
2.15566e-13	0.291366	0.175	0.078	4.97204e-09	1	PTGS2
2.29823e-13	0.145294	0.128	0.048	5.30088e-09	1	CAMSAP2
2.32221e-13	0.174785	0.291	0.167	5.35618e-09	1	MOSPD2
2.6799e-13	0.135467	0.451	0.303	6.1812e-09	1	SMG7
2.74107e-13	0.129962	0.11	0.038	6.32227e-09	1	AL158212.2
2.74589e-13	0.18635	0.209	0.103	6.33339e-09	1	LINC00662
2.77937e-13	0.148623	0.464	0.313	6.41062e-09	1	ARHGEF2
2.82496e-13	0.142089	0.422	0.28	6.51577e-09	1	PML
2.92931e-13	0.103242	0.486	0.33	6.75645e-09	1	RHBDF2
2.99063e-13	0.171203	0.227	0.121	6.8979e-09	1	NCKAP5L
3.19943e-13	0.148196	0.126	0.048	7.37949e-09	1	SPRED2
3.24554e-13	0.167215	0.433	0.288	7.48584e-09	1	TMEM33
3.30669e-13	0.202904	0.426	0.28	7.62687e-09	1	IPCEF1
3.40893e-13	0.183004	0.484	0.335	7.86269e-09	1	VPS35
3.45684e-13	0.163874	0.327	0.199	7.97321e-09	1	BAG4
3.51833e-13	0.124217	0.123	0.045	8.11502e-09	1	MINDY1
3.56989e-13	0.207709	0.22	0.115	8.23395e-09	1	KLHL15
3.57158e-13	0.146567	0.146	0.061	8.23785e-09	1	ERMAP
3.58839e-13	0.136697	0.529	0.366	8.27662e-09	1	RERE
3.82863e-13	0.191175	0.41	0.274	8.83074e-09	1	CA5B
3.86357e-13	0.202939	0.184	0.085	8.91133e-09	1	EPB41L3
4.13575e-13	0.225916	0.211	0.108	9.53911e-09	1	ANPEP
4.15843e-13	0.103561	0.426	0.28	9.59142e-09	1	TBC1D2B
4.39967e-13	0.12839	0.384	0.244	1.01478e-08	1	GUSB
4.55225e-13	0.104553	0.487	0.334	1.04998e-08	1	TCERG1
4.62651e-13	0.128287	0.17	0.077	1.0671e-08	1	AC104794.2
4.97936e-13	0.147661	0.17	0.076	1.14849e-08	1	KMO
5.23427e-13	0.154262	0.375	0.246	1.20729e-08	1	DUSP22
5.32959e-13	0.128795	0.352	0.22	1.22927e-08	1	EXOC3
5.73988e-13	0.124158	0.511	0.357	1.3239e-08	1	HTT
5.8843e-13	0.114711	0.421	0.277	1.35721e-08	1	NPTN
5.88927e-13	0.185255	0.41	0.279	1.35836e-08	1	AKAP10
5.94721e-13	0.134195	0.285	0.158	1.37172e-08	1	PLBD1
6.21427e-13	0.112021	0.264	0.147	1.43332e-08	1	WDFY4
6.70633e-13	0.190006	0.177	0.082	1.54682e-08	1	ADM
7.11133e-13	0.16813	0.386	0.244	1.64023e-08	1	TMEM154
7.12473e-13	0.183159	0.366	0.234	1.64332e-08	1	CTNNA1
7.24257e-13	0.193673	0.251	0.139	1.6705e-08	1	FAM228B
7.89242e-13	0.129904	0.316	0.19	1.82039e-08	1	DGAT1
8.09117e-13	0.178827	0.386	0.251	1.86623e-08	1	MON1B
8.17259e-13	0.113278	0.946	0.818	1.88501e-08	1	PNISR
8.20742e-13	0.135661	0.253	0.139	1.89304e-08	1	VPS45
8.22915e-13	0.121662	0.146	0.06	1.89805e-08	1	SWT1
8.33153e-13	0.127989	0.634	0.48	1.92167e-08	1	ARHGAP26
8.79093e-13	0.138997	0.442	0.298	2.02763e-08	1	HIPK2
8.81915e-13	0.102926	0.482	0.336	2.03414e-08	1	KLC1
9.12042e-13	0.133576	0.359	0.225	2.10362e-08	1	FBXW2
9.16641e-13	0.139154	0.343	0.212	2.11423e-08	1	STRN3
9.19481e-13	0.173471	0.305	0.179	2.12078e-08	1	LINC01089
9.21276e-13	0.112517	0.314	0.187	2.12492e-08	1	NR2C1
9.23628e-13	0.163812	0.433	0.296	2.13035e-08	1	WDFY1
9.33256e-13	0.121459	0.229	0.12	2.15256e-08	1	PHKA2
9.45588e-13	0.151634	0.247	0.136	2.181e-08	1	RRAGB
9.86589e-13	0.169845	0.17	0.079	2.27557e-08	1	ANKRD50
1.00341e-12	0.170206	0.542	0.391	2.31436e-08	1	MGAT1
1.03127e-12	0.128896	0.197	0.097	2.37862e-08	1	SLC15A2
1.04346e-12	0.14844	0.444	0.311	2.40673e-08	1	NAPA
1.05157e-12	0.158691	0.303	0.181	2.42544e-08	1	CDK19
1.06344e-12	0.171664	0.301	0.181	2.45282e-08	1	RNF111
1.07618e-12	0.101561	0.413	0.272	2.48221e-08	1	SCAF4
1.10066e-12	0.185794	0.419	0.29	2.53868e-08	1	DNAJC2
1.11744e-12	0.112831	0.282	0.161	2.57738e-08	1	ZNF316
1.16254e-12	0.133081	0.509	0.361	2.68141e-08	1	PDS5B
1.18585e-12	0.137271	0.693	0.539	2.73516e-08	1	GOLGB1
1.18689e-12	0.190539	0.502	0.372	2.73755e-08	1	PHKB
1.22868e-12	0.166545	0.218	0.114	2.83395e-08	1	ZNF710
1.25307e-12	0.136382	0.11	0.039	2.8902e-08	1	NR6A1
1.2831e-12	0.118357	0.126	0.048	2.95947e-08	1	PLK2
1.29916e-12	0.106495	0.428	0.289	2.9965e-08	1	CNOT8
1.35671e-12	0.156344	0.141	0.059	3.12924e-08	1	CACNA2D3
1.3663e-12	0.125943	0.309	0.186	3.15138e-08	1	ATXN1L
1.37458e-12	0.124735	0.191	0.092	3.17047e-08	1	AC103706.1
1.62379e-12	0.168032	0.493	0.35	3.74528e-08	1	MDM2
1.6382e-12	0.174245	0.336	0.208	3.7785e-08	1	LMO2
1.69253e-12	0.113507	0.457	0.316	3.90382e-08	1	SENP5
1.79016e-12	0.175627	0.399	0.268	4.12899e-08	1	PGGT1B
1.80361e-12	0.129538	0.222	0.117	4.16003e-08	1	ANKS1A
1.82273e-12	0.175357	0.33	0.208	4.20413e-08	1	ESRRA
1.85641e-12	0.164307	0.3	0.18	4.28182e-08	1	HUS1
1.86228e-12	0.162175	0.415	0.283	4.29535e-08	1	HBP1
2.12291e-12	0.223331	0.399	0.273	4.8965e-08	1	DMXL1
2.15812e-12	0.119212	0.386	0.25	4.9777e-08	1	BRWD3
2.26827e-12	0.163183	0.41	0.274	5.23176e-08	1	ZNFX1
2.29682e-12	0.113689	0.235	0.123	5.29761e-08	1	ZNF700
2.40253e-12	0.113433	0.496	0.349	5.54143e-08	1	UBA6
2.44374e-12	0.177242	0.392	0.264	5.63649e-08	1	TRIOBP
2.4953e-12	0.167671	0.323	0.202	5.7554e-08	1	SENP2
2.54107e-12	0.165797	0.578	0.426	5.86099e-08	1	PPP1R10
2.5712e-12	0.124916	0.502	0.358	5.93047e-08	1	SERPINB6
2.64591e-12	0.16616	0.202	0.103	6.10279e-08	1	SGSH
2.67231e-12	0.149782	0.334	0.208	6.16369e-08	1	ZNF407
2.71795e-12	0.108868	0.128	0.05	6.26894e-08	1	MBOAT2
2.7388e-12	0.184435	0.292	0.177	6.31704e-08	1	ARSD
2.78551e-12	0.121963	0.188	0.091	6.42479e-08	1	RNF103
2.84043e-12	0.156273	0.543	0.397	6.55145e-08	1	WDR70
2.88641e-12	0.125205	0.908	0.747	6.6575e-08	1	CELF2
2.9092e-12	0.11685	0.116	0.043	6.71008e-08	1	TCTN1
2.95299e-12	0.161877	0.103	0.036	6.81107e-08	1	SLITRK4
2.97367e-12	0.163341	0.321	0.204	6.85877e-08	1	TM9SF4
3.24123e-12	0.13875	0.135	0.056	7.47589e-08	1	MITF
3.41488e-12	0.140023	0.116	0.044	7.87641e-08	1	PCSK5
3.47454e-12	0.148619	0.41	0.271	8.01403e-08	1	REV3L
3.59408e-12	0.148296	0.599	0.463	8.28975e-08	1	CCNH
3.61214e-12	0.102759	0.616	0.463	8.33139e-08	1	ARFGEF1
3.99513e-12	0.123227	0.273	0.156	9.21477e-08	1	CRYZL1
4.19456e-12	0.175574	0.424	0.29	9.67476e-08	1	SH2D3C
4.378e-12	0.166374	0.264	0.154	1.00979e-07	1	ING1
4.38173e-12	0.108776	0.125	0.05	1.01065e-07	1	CDH23
4.61415e-12	0.179476	0.431	0.307	1.06425e-07	1	PGP
4.87386e-12	0.163864	0.334	0.209	1.12416e-07	1	FAM49A
4.88007e-12	0.143094	0.439	0.302	1.12559e-07	1	KIAA0100
4.92533e-12	0.106405	0.175	0.082	1.13603e-07	1	CCDC30
5.20703e-12	0.15866	0.316	0.194	1.201e-07	1	ZBED5
5.46454e-12	0.14685	0.359	0.235	1.2604e-07	1	UBP1
5.48694e-12	0.145143	0.43	0.296	1.26556e-07	1	CDS2
5.93891e-12	0.128826	0.375	0.247	1.36981e-07	1	YTHDF3
5.98057e-12	0.167875	0.422	0.286	1.37942e-07	1	PSTPIP2
6.33304e-12	0.111483	0.255	0.144	1.46072e-07	1	ZBTB10
6.53614e-12	0.136592	0.41	0.277	1.50756e-07	1	SNHG15
6.70392e-12	0.102665	0.581	0.426	1.54626e-07	1	HERPUD1
7.51898e-12	0.113472	0.773	0.61	1.73425e-07	1	NIPBL
7.81402e-12	0.105398	0.406	0.276	1.8023e-07	1	PBX2
8.1706e-12	0.111609	0.809	0.654	1.88455e-07	1	TGOLN2
8.20874e-12	0.117186	0.336	0.207	1.89334e-07	1	ANAPC4
8.29801e-12	0.176136	0.366	0.245	1.91394e-07	1	AKR1A1
8.93751e-12	0.170069	0.3	0.185	2.06144e-07	1	ZSWIM7
9.03119e-12	0.113439	0.542	0.39	2.08304e-07	1	EIF4G1
9.05465e-12	0.146641	0.484	0.346	2.08846e-07	1	SMAD2
9.22349e-12	0.131713	0.197	0.1	2.1274e-07	1	CXorf21
9.71634e-12	0.154923	0.274	0.159	2.24107e-07	1	SERINC5
9.94566e-12	0.154484	0.341	0.219	2.29397e-07	1	SPG21
9.98422e-12	0.155957	0.354	0.229	2.30286e-07	1	IFIH1
1.0782e-11	0.137572	0.262	0.148	2.48686e-07	1	STRADA
1.15769e-11	0.124405	0.417	0.284	2.67021e-07	1	MFSD14C
1.19346e-11	0.135751	0.839	0.676	2.75271e-07	1	ARHGAP30
1.27344e-11	0.14909	0.26	0.149	2.9372e-07	1	SLC11A2
1.33768e-11	0.151214	0.245	0.14	3.08535e-07	1	MEPCE
1.36913e-11	0.149863	0.161	0.076	3.15791e-07	1	ZC2HC1A
1.52361e-11	0.179358	0.188	0.095	3.5142e-07	1	PLEKHG2
1.5625e-11	0.159106	0.265	0.156	3.6039e-07	1	SVIL
1.57524e-11	0.160168	0.321	0.204	3.63329e-07	1	FAM126A
1.58041e-11	0.135417	0.186	0.095	3.64521e-07	1	HK2
1.71588e-11	0.175198	0.498	0.373	3.95769e-07	1	GNAI3
1.7389e-11	0.108894	0.534	0.393	4.01078e-07	1	IST1
1.80798e-11	0.127543	0.596	0.45	4.17011e-07	1	DOCK11
1.86371e-11	0.121452	0.193	0.098	4.29866e-07	1	PIGM
1.86937e-11	0.160406	0.159	0.073	4.31171e-07	1	PFKFB3
1.94846e-11	0.106373	0.215	0.115	4.49413e-07	1	INF2
2.28048e-11	0.130402	0.166	0.079	5.25994e-07	1	AF117829.1
2.32035e-11	0.132173	0.596	0.449	5.35188e-07	1	SFT2D2
2.32594e-11	0.125805	0.273	0.161	5.36478e-07	1	AL669831.5
2.35553e-11	0.200378	0.505	0.381	5.43304e-07	1	ST8SIA4
2.36946e-11	0.142098	0.713	0.553	5.46517e-07	1	WASF2
2.40889e-11	0.110028	0.116	0.045	5.5561e-07	1	AC091057.3
2.50475e-11	0.106688	0.15	0.067	5.7772e-07	1	AL133245.1
2.55619e-11	0.128613	0.466	0.331	5.89585e-07	1	FBXO11
2.62676e-11	0.112066	0.175	0.087	6.05862e-07	1	ACSS2
2.64012e-11	0.160523	0.464	0.34	6.08944e-07	1	FNDC3A
2.66949e-11	0.101658	0.314	0.19	6.15718e-07	1	MATR3.1
2.70927e-11	0.100522	0.101	0.036	6.24893e-07	1	CLTCL1
2.88558e-11	0.128553	0.289	0.173	6.65559e-07	1	BCLAF3
2.95741e-11	0.105588	0.186	0.094	6.82126e-07	1	RAB12
2.96964e-11	0.107399	0.424	0.29	6.84947e-07	1	SNX14
3.13933e-11	0.121498	0.464	0.326	7.24087e-07	1	GIGYF2
3.296e-11	0.158944	0.143	0.063	7.60223e-07	1	ABCC3
3.32911e-11	0.164213	0.379	0.255	7.67859e-07	1	TLE3
3.48499e-11	0.149202	0.301	0.187	8.03814e-07	1	PPP4R1
3.48571e-11	0.151397	0.19	0.094	8.03979e-07	1	LINC00685
3.50859e-11	0.101596	0.19	0.096	8.09257e-07	1	ENTPD6
3.50926e-11	0.125677	0.334	0.214	8.09411e-07	1	NSUN2
3.55295e-11	0.100421	0.489	0.355	8.19488e-07	1	TARDBP
3.56449e-11	0.158338	0.294	0.183	8.22149e-07	1	PEAK1
3.59737e-11	0.107634	0.513	0.367	8.29734e-07	1	RIN3
3.92417e-11	0.1548	0.408	0.278	9.0511e-07	1	CCDC14
3.93344e-11	0.122145	0.352	0.221	9.07248e-07	1	RAB31
3.99353e-11	0.101109	0.271	0.158	9.21107e-07	1	PIGN
4.02949e-11	0.16728	0.208	0.113	9.29402e-07	1	KSR1
4.47692e-11	0.130181	0.312	0.197	1.0326e-06	1	ADAP1
4.5627e-11	0.128731	0.247	0.141	1.05239e-06	1	MIOS
4.68011e-11	0.132996	0.24	0.138	1.07947e-06	1	SGTB
4.73082e-11	0.127227	0.531	0.393	1.09116e-06	1	MYSM1
4.73619e-11	0.111829	0.321	0.2	1.0924e-06	1	CHD7
4.93933e-11	0.134552	0.471	0.347	1.13926e-06	1	TUBB4B
5.04229e-11	0.135964	0.143	0.064	1.16301e-06	1	AC005726.1
5.05934e-11	0.121233	0.381	0.263	1.16694e-06	1	STX10
5.36666e-11	0.104417	0.413	0.273	1.23782e-06	1	HAVCR2
5.53377e-11	0.121291	0.139	0.062	1.27636e-06	1	PDGFC
5.57481e-11	0.109811	0.258	0.149	1.28583e-06	1	KCNE3
5.63511e-11	0.120153	0.354	0.231	1.29974e-06	1	UBR3
5.8876e-11	0.130534	0.729	0.567	1.35798e-06	1	C6orf62
5.89424e-11	0.218477	0.666	0.522	1.35951e-06	1	MX1
5.89609e-11	0.186296	0.431	0.313	1.35993e-06	1	NBN
6.03858e-11	0.140736	0.338	0.225	1.3928e-06	1	SRA1
6.15329e-11	0.134361	0.327	0.211	1.41926e-06	1	TBC1D9B
6.28118e-11	0.112618	0.211	0.114	1.44875e-06	1	AMDHD2
6.56631e-11	0.162255	0.383	0.265	1.51452e-06	1	KIF13B
6.62468e-11	0.204292	0.332	0.219	1.52798e-06	1	PLIN2
6.63734e-11	0.107041	0.28	0.171	1.5309e-06	1	PVT1
6.66807e-11	0.107485	0.13	0.055	1.53799e-06	1	NUP50-DT
6.88333e-11	0.159396	0.188	0.098	1.58764e-06	1	CNTROB
7.18945e-11	0.127851	0.569	0.436	1.65825e-06	1	ATF6B
7.42472e-11	0.140146	0.121	0.051	1.71251e-06	1	SPATA6
7.59247e-11	0.140186	0.424	0.298	1.7512e-06	1	STXBP3
7.60237e-11	0.168273	0.274	0.169	1.75349e-06	1	QSER1
7.73062e-11	0.110717	0.688	0.529	1.78307e-06	1	NORAD
7.92972e-11	0.116017	0.477	0.358	1.82899e-06	1	UBN1
8.36474e-11	0.120425	0.329	0.211	1.92933e-06	1	ZDHHC17
8.50955e-11	0.110985	0.229	0.128	1.96273e-06	1	ARFGAP1
8.67814e-11	0.12918	0.159	0.075	2.00161e-06	1	L3MBTL4
8.86703e-11	0.180964	0.363	0.248	2.04518e-06	1	NDRG1
9.08041e-11	0.123214	0.338	0.223	2.0944e-06	1	TUBGCP3
9.71941e-11	0.122464	0.325	0.208	2.24178e-06	1	TRIM13
1.01592e-10	0.100319	0.117	0.048	2.34323e-06	1	SLC49A3
1.01877e-10	0.169687	0.188	0.098	2.3498e-06	1	AC091271.1
1.02147e-10	0.125196	0.417	0.29	2.35601e-06	1	CMTM7
1.0541e-10	0.17131	0.273	0.168	2.43129e-06	1	ATP10D
1.06381e-10	0.12836	0.332	0.218	2.45368e-06	1	GMFB
1.08465e-10	0.148393	0.215	0.116	2.50174e-06	1	DGKH
1.12042e-10	0.148783	0.17	0.084	2.58425e-06	1	HIST2H2BE
1.12702e-10	0.119576	0.186	0.097	2.59948e-06	1	ROGDI
1.13378e-10	0.134468	0.162	0.079	2.61507e-06	1	B3GNT5
1.28045e-10	0.141052	0.374	0.253	2.95336e-06	1	PCYT1A
1.28233e-10	0.162819	0.238	0.136	2.95769e-06	1	FAM198B
1.30787e-10	0.121224	0.141	0.064	3.01659e-06	1	SNX16
1.43074e-10	0.101286	0.101	0.038	3.30001e-06	1	ARAP3
1.45676e-10	0.112348	0.866	0.701	3.36001e-06	1	ANKRD11
1.48292e-10	0.102713	0.264	0.156	3.42036e-06	1	TAB3
1.4949e-10	0.14388	0.161	0.079	3.44798e-06	1	INSR
1.73761e-10	0.132359	0.17	0.084	4.0078e-06	1	KBTBD11
1.77807e-10	0.104503	0.477	0.336	4.10111e-06	1	LIMS1
1.82217e-10	0.117886	0.363	0.247	4.20283e-06	1	DNAJC5
1.82362e-10	0.128525	0.717	0.568	4.20618e-06	1	RCSD1
1.88057e-10	0.168589	0.397	0.281	4.33753e-06	1	RILPL2
1.89066e-10	0.137169	0.294	0.188	4.36081e-06	1	GALNT2
1.92584e-10	0.134093	0.35	0.236	4.44195e-06	1	ZBTB7B
1.92901e-10	0.122412	0.359	0.242	4.44925e-06	1	PDPK1
2.02535e-10	0.117617	0.278	0.168	4.67147e-06	1	SIRPA
2.03983e-10	0.104801	0.126	0.054	4.70487e-06	1	ICA1
2.09824e-10	0.137184	0.505	0.381	4.8396e-06	1	NUP50
2.16134e-10	0.120446	0.121	0.051	4.98513e-06	1	LINC02035
2.21137e-10	0.10433	0.123	0.053	5.10052e-06	1	TNS1
2.22113e-10	0.115932	0.395	0.273	5.12304e-06	1	ATF6
2.27647e-10	0.179403	0.273	0.168	5.25068e-06	1	PPIF
2.28105e-10	0.135153	0.334	0.219	5.26125e-06	1	SH2B3
2.49219e-10	0.138715	0.379	0.266	5.74824e-06	1	ZCCHC2
2.57073e-10	0.151249	0.298	0.191	5.92938e-06	1	STK38L
2.58018e-10	0.135699	0.211	0.117	5.95118e-06	1	CBWD2
2.6224e-10	0.121584	0.574	0.444	6.04858e-06	1	IRF9
2.67806e-10	0.157414	0.329	0.209	6.17694e-06	1	LILRB1
2.8856e-10	0.1224	0.312	0.2	6.65564e-06	1	SZT2
3.06342e-10	0.102382	0.125	0.053	7.06578e-06	1	USP49
3.07241e-10	0.149369	0.287	0.179	7.08651e-06	1	MTF1
3.13486e-10	0.155248	0.227	0.132	7.23056e-06	1	PIP4P2
3.16227e-10	0.156878	0.249	0.146	7.29377e-06	1	PROK2
3.20421e-10	0.113685	0.209	0.116	7.39052e-06	1	PGS1
3.33024e-10	0.108522	0.307	0.196	7.6812e-06	1	TAZ
3.4107e-10	0.127818	0.116	0.047	7.86678e-06	1	DYNC2H1
3.56965e-10	0.142182	0.184	0.097	8.2334e-06	1	SULT1B1
3.64041e-10	0.145558	0.339	0.228	8.3966e-06	1	PSMA6
3.67156e-10	0.169976	0.148	0.072	8.46845e-06	1	ZNF618
3.70168e-10	0.147686	0.195	0.107	8.53793e-06	1	PPM1L
3.81449e-10	0.179537	0.242	0.145	8.79812e-06	1	LATS2
3.88972e-10	0.110796	0.403	0.283	8.97165e-06	1	SYMPK
4.06535e-10	0.145691	0.184	0.099	9.37674e-06	1	ZNF669
4.21542e-10	0.132103	0.276	0.172	9.72286e-06	1	TAPT1
4.54547e-10	0.145203	0.132	0.06	1.04841e-05	1	SPRED1
5.04587e-10	0.115103	0.473	0.349	1.16383e-05	1	PPP1R9B
5.22017e-10	0.139264	0.265	0.162	1.20403e-05	1	NSUN3
5.25759e-10	0.100722	0.193	0.103	1.21266e-05	1	SS18L1
5.65134e-10	0.127669	0.126	0.055	1.30348e-05	1	AL355075.4
5.76318e-10	0.104037	0.397	0.277	1.32928e-05	1	PRKD3
6.10277e-10	0.11799	0.679	0.527	1.4076e-05	1	RBMS1
6.1028e-10	0.138453	0.224	0.13	1.40761e-05	1	TTN-AS1
6.35833e-10	0.111811	0.264	0.155	1.46655e-05	1	CKAP4
6.43186e-10	0.117006	0.673	0.545	1.48351e-05	1	HELZ
6.50341e-10	0.120762	0.204	0.113	1.50001e-05	1	FCGR1B
7.06576e-10	0.108006	0.161	0.08	1.62972e-05	1	SLC4A8
7.19551e-10	0.107327	0.343	0.229	1.65964e-05	1	IPO9
7.24079e-10	0.16867	0.406	0.291	1.67009e-05	1	DNAJC10
7.28437e-10	0.107897	0.171	0.087	1.68014e-05	1	EBLN2
8.01751e-10	0.115301	0.168	0.085	1.84924e-05	1	KLHL6
8.19572e-10	0.283711	0.848	0.688	1.89034e-05	1	ANXA1
8.77259e-10	0.118553	0.356	0.239	2.0234e-05	1	ATP6V1A
1.10125e-09	0.100177	0.162	0.082	2.54003e-05	1	NFKBIE
1.15568e-09	0.210287	0.175	0.094	2.66558e-05	1	ZEB2-AS1
1.18637e-09	0.117874	0.318	0.207	2.73636e-05	1	SOCS4
1.20779e-09	0.103691	0.105	0.042	2.78577e-05	1	AIFM3
1.22312e-09	0.145908	0.265	0.161	2.82112e-05	1	CEP44
1.23144e-09	0.131983	0.213	0.123	2.84031e-05	1	CNEP1R1
1.24265e-09	0.123923	0.173	0.092	2.86617e-05	1	CLEC4A
1.35147e-09	0.110592	0.341	0.23	3.11717e-05	1	EDEM1
1.38975e-09	0.130577	0.141	0.067	3.20546e-05	1	DNMBP
1.38993e-09	0.103939	0.453	0.34	3.20587e-05	1	SNX1
1.39947e-09	0.141217	0.164	0.085	3.22788e-05	1	LINC01678
1.53096e-09	0.116783	0.181	0.098	3.53117e-05	1	EIF3C
1.5838e-09	0.12112	0.468	0.348	3.65303e-05	1	TBC1D22A
1.65492e-09	0.121721	0.155	0.079	3.81707e-05	1	SLC36A1
1.72572e-09	0.123561	0.197	0.109	3.98038e-05	1	IL1RAP
1.75238e-09	0.106641	0.265	0.16	4.04187e-05	1	ADAM28
1.84482e-09	0.111622	0.11	0.047	4.25508e-05	1	FOSL1
1.89868e-09	0.141585	0.157	0.08	4.3793e-05	1	POLI
1.89964e-09	0.136853	0.39	0.277	4.38153e-05	1	UBXN7
2.03119e-09	0.101099	0.433	0.319	4.68493e-05	1	PSMD12
2.05256e-09	0.131143	0.28	0.176	4.73422e-05	1	HPS4
2.07443e-09	0.111651	0.101	0.041	4.78467e-05	1	CAMKK1
2.15168e-09	0.104881	0.206	0.117	4.96284e-05	1	PISD
2.27288e-09	0.142312	0.195	0.11	5.24239e-05	1	DUSP3
2.28452e-09	0.100945	0.531	0.416	5.26924e-05	1	CUL3
2.71449e-09	0.116801	0.361	0.249	6.26096e-05	1	ANGEL2
2.92696e-09	0.137685	0.296	0.193	6.75103e-05	1	UBN2
3.03524e-09	0.107968	0.946	0.837	7.00078e-05	1	PRRC2C
3.05597e-09	0.102036	0.751	0.591	7.04859e-05	1	ELF1
3.26276e-09	0.106289	0.177	0.094	7.52555e-05	1	IBA57
3.27819e-09	0.13398	0.307	0.205	7.56115e-05	1	LYL1
3.45578e-09	0.109283	0.199	0.112	7.97076e-05	1	HOMER3
3.49129e-09	0.179586	0.195	0.112	8.05265e-05	1	ACVR1B
3.74741e-09	0.156473	0.238	0.143	8.6434e-05	1	ZNF397
3.88981e-09	0.108688	0.363	0.251	8.97184e-05	1	USP12
3.98655e-09	0.150917	0.168	0.09	9.19498e-05	1	ZNF532
4.4812e-09	0.152534	0.179	0.098	0.000103359	1	TUBB6
4.53398e-09	0.233621	0.229	0.137	0.000104576	1	HBEGF
4.96325e-09	0.110065	0.184	0.102	0.000114477	1	HOOK2
5.06853e-09	0.100959	0.419	0.308	0.000116906	1	CHMP1B
5.57913e-09	0.182355	0.238	0.149	0.000128683	1	PLAGL1
5.58981e-09	0.145102	0.209	0.124	0.000128929	1	TLR1
5.82106e-09	0.107867	0.206	0.119	0.000134263	1	MAFK
6.3808e-09	0.141368	0.403	0.291	0.000147173	1	UIMC1
6.39546e-09	0.11597	0.155	0.08	0.000147511	1	AC090114.2
6.7728e-09	0.112881	0.283	0.182	0.000156215	1	LIMD1
6.85574e-09	0.130518	0.386	0.283	0.000158128	1	MORF4L2
7.74598e-09	0.149954	0.365	0.26	0.000178661	1	ASXL2
7.93437e-09	0.131311	0.368	0.266	0.000183006	1	HK1
8.24545e-09	0.151864	0.249	0.159	0.000190181	1	ZYG11B
8.54005e-09	0.128428	0.204	0.115	0.000196976	1	F13A1
9.94531e-09	0.146378	0.17	0.092	0.000229389	1	DSE
1.0821e-08	0.118111	0.247	0.158	0.000249587	1	ATL2
1.11257e-08	0.104308	0.39	0.286	0.000256615	1	ELMSAN1
1.2114e-08	0.139845	0.177	0.101	0.000279409	1	KCNQ1
1.21264e-08	0.186249	0.199	0.116	0.000279696	1	Z93241.1
1.27359e-08	0.10989	0.294	0.191	0.000293754	1	CEP295
1.33011e-08	0.120671	0.184	0.104	0.000306789	1	FLCN
1.35518e-08	0.248426	0.276	0.178	0.000312572	1	CCL3L1
1.39695e-08	0.117403	0.24	0.149	0.000322208	1	XRCC4
1.42191e-08	0.193949	0.191	0.112	0.000327963	1	EPS8
1.51768e-08	0.144039	0.319	0.224	0.000350054	1	CERS6
1.5186e-08	0.109707	0.655	0.531	0.000350266	1	IL10RA
1.56984e-08	0.10013	0.139	0.069	0.000362082	1	AC092747.4
1.72408e-08	0.123021	0.267	0.177	0.000397658	1	SHLD2
1.82316e-08	0.107117	0.245	0.154	0.000420511	1	TMEM175
1.84605e-08	0.113641	0.226	0.137	0.000425792	1	HNMT
1.87136e-08	0.133806	0.161	0.088	0.000431629	1	ZNF687
1.98726e-08	0.244982	0.816	0.724	0.000458361	1	IRF1
1.99359e-08	0.107424	0.31	0.209	0.000459822	1	MBNL2
2.01602e-08	0.177244	0.33	0.232	0.000464994	1	OASL
2.09985e-08	0.108862	0.242	0.151	0.000484329	1	ABL2
2.13656e-08	0.126198	0.458	0.346	0.000492798	1	CNDP2
2.21506e-08	0.109479	0.175	0.1	0.000510904	1	IL10RB
2.24805e-08	0.134452	0.48	0.365	0.000518512	1	LAP3
2.3291e-08	0.12931	0.336	0.233	0.000537206	1	OXSR1
2.36913e-08	0.128812	0.213	0.131	0.00054644	1	CLN5
2.38365e-08	0.155268	0.229	0.144	0.000549788	1	TMEM192
2.4487e-08	0.119155	0.507	0.401	0.000564792	1	PHF14
2.67345e-08	0.148375	0.168	0.093	0.00061663	1	DOCK7
2.8493e-08	0.157227	0.197	0.12	0.000657191	1	MAN2B1
3.18096e-08	0.147356	0.202	0.123	0.000733689	1	ANO10
3.18468e-08	0.180976	0.381	0.288	0.000734547	1	MAP2K3
3.30473e-08	0.100767	0.121	0.058	0.000762236	1	AC026471.1
3.60497e-08	0.122514	0.26	0.173	0.000831487	1	ARRB1
3.83651e-08	0.10313	0.466	0.363	0.000884892	1	ANKRD17
4.40606e-08	0.101691	0.135	0.069	0.00101626	1	VDR
4.5041e-08	0.11246	0.691	0.565	0.00103887	1	EIF2AK2
4.63125e-08	0.119362	0.278	0.184	0.0010682	1	GALNT7
4.91009e-08	0.138943	0.22	0.136	0.00113251	1	PDK1
5.33304e-08	0.110341	0.208	0.125	0.00123007	1	LMBR1
5.39459e-08	0.146003	0.19	0.113	0.00124426	1	TRIQK
5.46892e-08	0.139132	0.415	0.311	0.00126141	1	ZBTB11
5.72194e-08	0.108657	0.215	0.132	0.00131977	1	DHDDS
6.17986e-08	0.10133	0.193	0.114	0.00142539	1	FER
6.30847e-08	0.119708	0.184	0.108	0.00145505	1	SLC17A5
6.41508e-08	0.11064	0.265	0.173	0.00147964	1	CCDC50
6.5489e-08	0.123078	0.834	0.67	0.0015105	1	SAMHD1
6.60366e-08	0.126589	0.274	0.184	0.00152313	1	TMEM71
6.90862e-08	0.143705	0.148	0.079	0.00159347	1	CDK14
7.80998e-08	0.116746	0.157	0.086	0.00180137	1	ACAD10
8.32778e-08	0.203519	0.137	0.07	0.0019208	1	CXCL2
8.79575e-08	0.134067	0.336	0.242	0.00202874	1	EIF2AK4
8.97413e-08	0.104789	0.392	0.294	0.00206988	1	ZCCHC8
9.21534e-08	0.137837	0.222	0.143	0.00212552	1	FAM117B
9.21733e-08	0.107232	0.117	0.058	0.00212598	1	ZNF804A
9.57879e-08	0.230818	0.119	0.058	0.00220935	1	G0S2
1.01448e-07	0.131234	0.3	0.209	0.0023399	1	OAZ2
1.04693e-07	0.123029	0.171	0.099	0.00241475	1	FAM135A
1.0709e-07	0.120171	0.125	0.063	0.00247003	1	LANCL2
1.10794e-07	0.115847	0.143	0.076	0.00255547	1	LIMK2
1.17735e-07	0.122097	0.2	0.124	0.00271556	1	SLC31A1
1.24134e-07	0.135438	0.256	0.171	0.00286315	1	HHEX
1.32634e-07	0.116462	0.294	0.204	0.00305921	1	MFSD14B
1.36547e-07	0.124733	0.132	0.069	0.00314946	1	TTYH2
1.45467e-07	0.102331	0.399	0.301	0.00335519	1	CDC73
1.51258e-07	0.159743	0.273	0.185	0.00348877	1	MIB1
1.57028e-07	0.134073	0.26	0.176	0.00362186	1	NRROS
1.62284e-07	0.136485	0.392	0.293	0.00374308	1	ZNF33A
1.64972e-07	0.109225	0.422	0.325	0.00380508	1	BLOC1S6
1.6651e-07	0.103518	0.282	0.184	0.00384056	1	IER3
1.81325e-07	0.126521	0.247	0.165	0.00418225	1	TMCC1
1.91978e-07	0.172972	0.33	0.232	0.00442798	1	MTSS1
1.99116e-07	0.105313	0.162	0.092	0.00459261	1	NIPAL2
2.08648e-07	0.105134	0.363	0.265	0.00481246	1	CPT1A
2.09754e-07	0.105283	0.37	0.274	0.00483798	1	BTBD7
2.10014e-07	0.108687	0.139	0.075	0.00484398	1	SIGLEC9
2.13177e-07	0.11769	0.276	0.186	0.00491693	1	CCDC18
2.26606e-07	0.125264	0.289	0.2	0.00522666	1	PDLIM5
2.28601e-07	0.102554	0.394	0.294	0.00527268	1	E2F3
2.47084e-07	0.124519	0.116	0.058	0.00569899	1	NOCT
2.59446e-07	0.107219	0.227	0.147	0.00598412	1	GPR107
2.74987e-07	0.109788	0.307	0.22	0.00634258	1	SPPL3
2.92097e-07	0.11618	0.166	0.098	0.00673721	1	PPARGC1B
3.09376e-07	0.142676	0.144	0.08	0.00713576	1	AC012368.1
3.10571e-07	0.119668	0.312	0.22	0.00716331	1	SMAD4
3.16644e-07	0.138746	0.106	0.051	0.0073034	1	SERPINB2
3.40965e-07	0.114888	0.477	0.367	0.00786436	1	IQSEC1
3.4656e-07	0.100693	0.139	0.075	0.00799341	1	CDYL2
3.85804e-07	0.129994	0.356	0.266	0.00889857	1	NF1
4.00854e-07	0.125146	0.482	0.379	0.00924571	1	XIAP
4.02257e-07	0.144703	0.157	0.089	0.00927807	1	PRLR
4.18559e-07	0.109751	0.242	0.159	0.00965406	1	MXI1
5.06297e-07	0.108966	0.132	0.071	0.0116777	1	OAF
5.72814e-07	0.104528	0.231	0.152	0.013212	1	TMEM65
5.7652e-07	0.113731	0.37	0.279	0.0132974	1	UBE2J1
6.08088e-07	0.100571	0.114	0.058	0.0140255	1	IL10RB-DT
6.46104e-07	0.109615	0.204	0.129	0.0149024	1	TCEANC2
6.96042e-07	0.102271	0.204	0.126	0.0160542	1	LILRA5
7.23739e-07	0.120118	0.134	0.073	0.016693	1	EFCAB13
7.44207e-07	0.132178	0.116	0.06	0.0171651	1	SIPA1L2
7.58536e-07	0.113846	0.374	0.288	0.0174956	1	HADHB
8.29537e-07	0.113718	0.444	0.344	0.0191333	1	CBX6
8.3135e-07	0.116523	0.44	0.349	0.0191751	1	ZFX
9.22661e-07	0.126659	0.184	0.115	0.0212812	1	STAC3
9.45678e-07	0.101442	0.388	0.293	0.0218121	1	EPM2AIP1
1.01998e-06	0.112572	0.215	0.143	0.0235258	1	SEH1L
1.03155e-06	0.138833	0.26	0.184	0.0237927	1	SAP30
1.07912e-06	0.143275	0.166	0.101	0.02489	1	CYB5R1
1.18876e-06	0.102216	0.168	0.101	0.0274187	1	FAM129B
1.33496e-06	0.112456	0.2	0.128	0.0307909	1	KDM5B
1.68328e-06	0.105384	0.442	0.356	0.0388248	1	DBNL
1.68412e-06	0.108121	0.231	0.155	0.0388441	1	STXBP5
1.80884e-06	0.102633	0.267	0.189	0.0417208	1	PKD1
2.0981e-06	0.1406	0.285	0.206	0.0483927	1	STARD4
