# Supplementary material for: Stem cell architecture drives myelodysplastic syndrome progression and predicts response to venetoclax-based therapy
Source: Nat Med. 2022 Mar 3;28(3):557–67. doi: 10.1038/s41591-022-01696-4 (PMC8938266; doi:10.1038/s41591-022-01696-4)
Supplement: Source Data Extended Data Fig. 1 — Statistical source data. [file 41591_2022_1696_MOESM8_ESM.xlsx]

## Sheet: ED Fig 1c_BMMNCs frequencies of
Extended Data Fig. 1c. BM MNC frequencies of MyHPCs in "CMP pattern" and "GMP pattern" MDS
HDs
CMPs	1.0293	0.97356	3.1117	5.445	4.14963	2.71491	2.9532	1.84336	1.74168	4.97904	3.16089	3.0624	0.79	0.54	2.14	3.24	0.7222	2.137
GMPs	1.18625	1.7934	4.05362	2.23575	3.98286	2.89047	1.4124	1.04632	1.3452	3.84744	1.4252	1.012	0.64	0.21	1.59	2.2	0.9329	2.6957
MEPs	0.60955	0.100284	0.372563	0.18315	0.621954	0.034485	0.528045	0.003608	0.13983	0.0071668	0.125723	0.0348	0.29	0.095	1.09	0.67	0.7196	0.5875
"CMP pattern" MDS
CMPs	2.52532	0.23936	1.4168	0.41223	0.25856	0.9177	4.67775	0.14784	0.43168	1.52478	1.46984	0.90666	11.778	0.29232	1.96315	1.18158	0.67564	6.07	3.85662	0.27512	0.06545	0.12033	0.9017	0.68211	2.31256	2.09814	0.1778	1.41708	4.03585	0.43381	0.1818	2.35981	0.39456	3.37648	1.55298	2.5833	10.245	0.95526	2.71814	0.70716	9.47546	5.16222	7.94664	1.61376	1.3533	0.87483	0.37072	0.08638	0.35084
GMPs	0.32966	0.11528	0.013244	0.37037	0.05248	0.37835	0.01683	0.13818	0.24424	0.30338	0.017328	0.4015	0.8905	0.10962	2.2365	0.17484	0.48133	0.27	0.024676	0.03952	0.0561	0.07959	0.25986	0.66066	0.13015	1.0098	0.0812	0.2646	0.394485	0.2556	0.0987	0.67161	0.07632	0.75432	0.90662	1.1771	3.84	0.71514	1.43336	0.10956	0.15283	0.88206	0.141783	0.02548	0.53382	0.31005	0.24442	0.12376	0.3234
MEPs	0.176337	0.066	0.096712	0.0001456	0.006848	0.23184	0.017325	0.07266	0.0284	0.091408	0.024624	0.025988	0.286	0.009702	0.178423	0.002538	0.088519	1.2	0.04378	0.04674	0.0408	0.00019	0.00923	0.05863	0.272356	0.326876	0.001764	0.2548	0.046865	0.000781	0.00081	0.194877	0.001104	0.015266	0.229658	0.016195	0.465	0.016008	0.1311	0.008383	0.058174	1.00497	0.315828	0.01974	0.153012	0.14079	0.014036	0.042672	0.11172
"GMP pattern" MDS
CMPs	0.19594	0.0468	0.023154	0.187	0.6072	1.91345	0.034099	0.42328	0.42471	0.13056	0.14535	0.66144	0.55584	0.1232	0.96255	0.05166	0.25872	0.03152	0.5219	20.4764	0.0528	1.00674	0.05481	0.35604	1.807	2.08705	1.31138	3.7506	0.1751	0.64296	0.139003	0.66638	0.119796	0.85738	1.60952	0.77149	0.059488	0.7904	0.779988	0.080838	0.77115	0.78039	0.06716	0.284898	0.37312	0.7618	3.18549	1.9206	1.24372
GMPs	0.72821	0.3264	0.22032	0.352	2.508	5.69349	7.8507	1.00788	0.78936	0.82848	0.77425	1.26352	1.24099	10.076	5.81808	0.0791	0.43505	0.151887	2.3946	19.4876	0.2433	1.80846	0.19845	0.48208	11.141	3.9872	8.11478	8.5587	0.82297	0.4389	1.43812	1.3747	2.69988	1.64638	1.65385	0.81624	0.7788	0.7392	7.5573	0.67716	1.34151	1.43028	0.37582	8.82354	0.418	0.1638	2.17488	0.55872	0.80004
MEPs	0.0003131	0.087	0.024922	0.000935	0.04158	0.018744	0.0008723	0.033448	0.17446	0.0004224	0.00304	0.009964	0.061181	0.01034	0.165416	0.001554	0.041888	0.0060479	0.036533	0.60152	0.00255	0.160038	0.000567	0.010856	0.00507	0.01246	0.068034	0.00846	0.002472	0.030552	0.094348	0.152615	0.034866	0.014991	0.046717	0.055669	0.0007744	0.00704	0.092367	0.013527	0.58491	0.137547	0.001886	0.0010142	0.007216	0.3588	0.369375	0.34629	0.145848
[truncated: 15 more columns]

## Sheet: ED Fig 1d_% CFU rate
Extended Data Fig. 1d. Colony-forming efficiencies of "CMP pattern" and "GMP pattern" MyHPCs
% CFUs (of plated CMPs)
HDs	"CMP pattern" MDS	"GMP pattern" MDS
40.54	25.92	17.61
37.24	16.13	13.71
35.83	10.09	13.83
35.7	23.29	25
51.92	27.88	32.73
44.77	33.08	9.11
30.59	21.83	14.6
	45.31	15.29
		14.28
		32.56
		10.5
% CFUs (of plated GMPs)
HDs	"CMP pattern" MDS	"GMP pattern" MDS
19.13	13.77	43.98
43.85	23.54	13.52
25.45	20.27	3.17
24.88	5.24	16.31
	19.42	11.04
	30.21	33.51
		21.96
		9.84
% CFUs (of plated MEPs)
HDs	"CMP pattern" MDS	"GMP pattern" MDS
44.61	10.34	26.53
55.13	20.56	47.3
64.03	34.75	22.78
47.66	46.94	27.21
	23.86	33.27
	53.88	17.81
		36.48
		9.75

## Sheet: ED Fig 1e_CFU types
Extended Data Fig. 1e. Lineage of colonies formed by "CMP pattern" and "GMP pattern" MDS MyHPCs
CMP CFUs
HDs				"CMP pattern" MDS				"GMP pattern" MDS
CFU-E/BFU-E	CFU-GEMM	CFU-GM		CFU-E/BFU-E	CFU-GEMM	CFU-GM		CFU-E/BFU-E	CFU-GEMM	CFU-GM
45.96	30.84	23.2		4.15	42.58	53.26		47.61	51.48	0.9
32.91	36.55	30.54		28.9	24.92	46.18		50.33	23.16	26.5
36.18	41.61	22.2		0.63	0	99.37		13.64	33.33	53.03
12.22	17.78	70		22.62	22.89	54.5		0.24	1.02	98.74
11.17	21.62	67.21		14.71	28.82	56.47		5.95	14.89	79.16
9.03	18.89	72.08		17.61	11.32	71.07		6.59	4.4	89.01
NA	NA	33.07		22.65	21.81	55.54		0	29.67	70.33
				27.03	7.14	65.83		0	7.97	92.03
								10.38	33.22	56.4
								13.83	38.45	47.72
								19.99	5.37	74.64
GMP CFUs
HDs				"CMP pattern" MDS				"GMP pattern" MDS
CFU-E/BFU-E	CFU-GEMM	CFU-GM		CFU-E/BFU-E	CFU-GEMM	CFU-GM		CFU-E/BFU-E	CFU-GEMM	CFU-GM
0	0	100		0.5	0	99.54		0	0.3	99.71
0	0	100		0	0.3	99.73		0	0	100
0	0	100		0	0	100		0	0	100
NA	NA	98.34		2.1	4.2	93.75		1.6	3.9	94.55
				2	0.7	97.39		0	0	100
				0	1.05	98.95		2.7	3.8	93.56
								0	0.3	99.71
								0	2.58	97.42
MEP CFUs
HDs				"CMP pattern" MDS				"GMP pattern" MDS
CFU-E/BFU-E	CFU-GEMM	CFU-GM		CFU-E/BFU-E	CFU-GEMM	CFU-GM		CFU-E/BFU-E	CFU-GEMM	CFU-GM
14	73.6	12.4		0	0	100		0	10.4	89.64
14.4	64.4	21.25		25.6	34.4	39.93		15.3	35.6	49.01
23.5	54.1	22.39		34.4	31.3	34.38		40	26.7	33.33
NA	NA	11.24		66.9	14.3	18.79		4.1	61.5	34.4
				38.8	29.8	31.38		7.4	18.5	74.07
				68.7	8.4	22.91		6.3	40.6	53.13
								18.1	65.1	16.74
								4.9	7.3	87.8
