# Supplementary material for: Stem cell architecture drives myelodysplastic syndrome progression and predicts response to venetoclax-based therapy
Source: Nat Med. 2022 Mar 3;28(3):557–67. doi: 10.1038/s41591-022-01696-4 (PMC8938266; doi:10.1038/s41591-022-01696-4)
Supplement: Source Data Extended Data Fig. 2 — Statistical source data. [file 41591_2022_1696_MOESM9_ESM.xlsx]

## Sheet: ED Fig 2b_MyHPCs GSEA
Extended Data Fig. 2b. GSEA of genes upregulated in CMPs and GMPs from MDS patients
GSEA was performed using the gene lists below
Significantly upregulated genes in CMPs from MDS patients vs HDs									Significantly upregulated genes in GMPs from MDS patients vs HDs
	log2FoldChange	stat	pvalue	padj	CMP_BC_BG.mean	CMP_HD.mean				log2FoldChange	stat	pvalue	padj	GMP_BC_BG.mean	GMP_HD.mean
ASXL2	2.85942	12.157	5.26e-34	2.5e-30	1447.93	199.359			C10orf25	22.9527	14.1191	2.9e-45	4.52e-41	58.1232	0
CUL4A	2.17085	11.5181	1.07e-30	3.05e-27	2046.54	454.44			SERPINI2	22.5678	13.4889	1.82e-41	1.42e-37	42.0981	0
PLEKHG3	22.4409	11.0285	2.78e-28	6.61e-25	37.1644	0			LOC553103	22.8234	12.1217	8.1e-34	3.17e-30	78.328	0
KCNQ4	22.1656	10.6741	1.35e-26	1.74e-23	49.2416	0			PTPRK	24.5657	12.0657	1.6e-33	5.01e-30	81.1456	0
NCDN	7.7234	10.479	1.08e-25	1.28e-22	225.574	1.11005			CELSR2	23.7805	11.8374	2.5e-32	5.58e-29	99.2394	0
TBC1D8B	8.93985	9.52441	1.66e-21	1.18e-18	176.253	0.324657			MYO7B	23.233	11.8433	2.33e-32	5.58e-29	55.5491	0
KCNMB1	21.7306	9.2052	3.41e-20	1.8e-17	22.4544	0			CDK20	23.837	11.239	2.62e-29	5.12e-26	68.9329	0
DYNLL1	2.90943	9.0633	1.27e-19	5.82e-17	852.012	113.35			DAGLA	22.8479	11.1947	4.33e-29	7.51e-26	64.5935	0
LUM	21.6028	8.91569	4.85e-19	1.87e-16	20.3477	0			EPHA1	23.8131	11.0079	3.5e-28	5.47e-25	62.6437	0
C21orf67	21.8509	8.76333	1.9e-18	6.43e-16	24.3234	0			BAI1	22.6198	10.9702	5.32e-28	7.55e-25	51.1388	0
STAU2	2.28222	8.73987	2.33e-18	7.39e-16	1056.99	217.149			SAMD11	23.3623	10.5323	6.13e-26	7.99e-23	65.6484	0
TRIM32	6.69773	8.74329	2.26e-18	7.39e-16	188.025	1.79931			NXF3	23.6092	10.236	1.37e-24	1.64e-21	53.4596	0
LARP4B	2.17983	8.6589	4.76e-18	1.36e-15	1936.78	427.447			GPR55	22.5234	10.1246	4.3e-24	4.8e-21	50.188	0
CTBP2	2.56674	8.60953	7.34e-18	1.97e-15	720.805	121.743			DPP10	21.9621	9.72975	2.25e-22	2.34e-19	41.5179	0
LYST	3.05935	8.56902	1.04e-17	2.7e-15	2219.44	266.174			GPC6	24.0542	9.62946	6e-22	5.86e-19	112.279	0
DHCR24	4.99684	8.36262	6.13e-17	1.43e-14	517.818	16.2534			LARS	2.60783	9.56129	1.16e-21	1.07e-18	3341.67	559.039
URB1	2.61207	8.2951	1.08e-16	2.42e-14	1268.21	207.311			INTS3	2.89873	9.18966	3.94e-20	3.42e-17	1700.05	228.082
LINC00299	21.454	8.23637	1.78e-16	3.89e-14	18.351	0			TP53	2.61241	8.95174	3.5e-19	2.6e-16	1715.77	288.133
TRIM14	2.4738	8.22282	1.99e-16	4.29e-14	1069.24	192.401			IRS1	22.782	8.89705	5.74e-19	4.07e-16	41.7094	0
CARD8	2.43964	8.12867	4.34e-16	8.47e-14	1604.76	295.913			FAM173A	23.2805	8.84382	9.25e-19	6.02e-16	34.9771	0
TIMP3	3.67134	8.11843	4.72e-16	9.09e-14	1262.25	99.0473			FCER2	23.3417	8.83022	1.04e-18	6.53e-16	49.3186	0
ACSL5	2.2854	8.08361	6.29e-16	1.16e-13	917.04	188.388			RBMS3	22.5819	8.79744	1.4e-18	8.41e-16	52.5523	0
ELP3	2.2195	8.05788	7.76e-16	1.42e-13	783.096	168.103			FANK1	23.5367	8.73788	2.38e-18	1.33e-15	38.7731	0
PLD1	4.99377	8.0522	8.13e-16	1.47e-13	838.527	26.2412			IQGAP2	2.16571	8.69354	3.51e-18	1.89e-15	3220.99	790.759
DDX58	4.27242	7.96861	1.6e-15	2.7e-13	259.629	13.359			VAMP8	2.50829	8.53135	1.45e-17	7.53e-15	1906.08	358.459
PAQR8	6.16001	7.91389	2.49e-15	4.04e-13	192.173	2.57918			TNFSF13B	2.5438	8.4172	3.86e-17	1.88e-14	738.618	154.263
FMNL2	9.18757	7.89287	2.95e-15	4.67e-13	98.7999	0			FYB	4.72196	8.40654	4.22e-17	2e-14	1035.61	42.0348
SH3PXD2A	2.52367	7.83028	4.87e-15	7.3e-13	1720.81	299.248			VNN1	25.377	8.40222	4.38e-17	2.01e-14	151.562	0
TIGD7	8.30585	7.79587	6.4e-15	9.11e-13	113.515	0.282272			DNAH5	23.8729	8.22424	1.96e-16	8.29e-14	47.8337	0
ANKRD9	21.1755	7.78731	6.85e-15	9.65e-13	24.2615	0			WDFY4	2.09461	8.19197	2.57e-16	1.03e-13	2376.28	588.688
ATXN7L1	2.7958	7.76704	8.03e-15	1.11e-12	687.039	98.9746			C16orf95	21.3565	8.004	1.2e-15	4.48e-13	27.4031	0
ARL10	6.19656	7.75518	8.82e-15	1.19e-12	127.208	1.78956			NR5A2	23.6095	7.93034	2.19e-15	7.94e-13	39.2513	0
CACNA1I	21.1623	7.75341	8.95e-15	1.19e-12	26.3993	0			SPICE1	2.60057	7.90672	2.64e-15	8.97e-13	805.728	164.452
PRKAG2-AS1	8.26537	7.7378	1.01e-14	1.32e-12	85.9726	0.276784			ZNF512	2.11027	7.897	2.86e-15	9.3e-13	978.12	261.288
BCL2	2.65306	7.53954	4.72e-14	5.46e-12	768.031	121.996			ABI3	23.7957	7.87746	3.34e-15	1.07e-12	87.8429	0
HDHD2	2.30826	7.47417	7.77e-14	8.58e-12	469.166	94.6027			MYH7B	24.7153	7.81092	5.68e-15	1.71e-12	34.2036	0
SLC38A10	3.5044	7.44076	1e-13	1.1e-11	657.939	57.972			ZNF99	22.4049	7.78171	7.16e-15	2.07e-12	19.3181	0
SELL	2.23939	7.41827	1.19e-13	1.29e-11	3059.28	647.769			GAPT	2.73975	7.76259	8.32e-15	2.32e-12	984.444	181.324
PDE1C	20.4198	7.40874	1.28e-13	1.38e-11	24.4368	8.91461			MFSD1	2.38332	7.7405	9.9e-15	2.71e-12	2304.79	519.848
MTA3	8.97989	7.3738	1.66e-13	1.75e-11	85.5546	0			MOCS1	23.4836	7.6858	1.52e-14	4.1e-12	38.9477	0
GIMAP6	8.52775	7.31357	2.6e-13	2.67e-11	80.3372	0.138392			GLIPR1	2.16822	7.60235	2.91e-14	7.33e-12	1412.6	321.573
NHSL2	8.99966	7.27193	3.54e-13	3.55e-11	111.402	0.138392			FAM66A	23.0581	7.59851	3e-14	7.43e-12	26.0405	0
VPS72	2.7081	7.17216	7.38e-13	7.01e-11	612.542	93.6319			CNTLN	2.63067	7.59095	3.18e-14	7.75e-12	1214.97	213.912
EPDR1	4.24232	7.1321	9.89e-13	9.14e-11	350.925	18.4563			TM7SF3	2.20726	7.57658	3.55e-14	8.4e-12	2742.54	628.723
SCARB1	3.00099	7.04518	1.85e-12	1.66e-10	381.917	47.6681			CD101	21.9683	7.56924	3.75e-14	8.75e-12	27.2109	0
AGAP2	2.6903	7.04397	1.87e-12	1.66e-10	859.295	133.216			AKR1C2	22.1732	7.55392	4.22e-14	9.69e-12	16.245	0
C10orf25	8.75899	7.01511	2.3e-12	2.01e-10	94.2731	0.114425			PRR16	22.3122	7.55168	4.3e-14	9.69e-12	32.1909	0
TARP	5.44852	6.98812	2.79e-12	2.39e-10	257.459	5.80441			FIGN	24.6671	7.54354	4.57e-14	1.01e-11	97.5298	0
BAIAP2-AS1	4.7246	6.96844	3.2e-12	2.72e-10	317.81	11.9998			ABCC6	23.6253	7.51859	5.54e-14	1.2e-11	48.0546	0
ELK2AP	22.3434	6.96396	3.31e-12	2.79e-10	57.7508	0			HDHD2	5.14035	7.4666	8.23e-14	1.74e-11	354.881	11.6113
TANGO2	5.0234	6.9438	3.82e-12	3.16e-10	186.174	5.72808			C11orf35	25.5744	7.42559	1.12e-13	2.34e-11	23.1162	0
STX17	2.00016	6.84149	7.84e-12	6e-10	998.4	249.613			HPDL	22.303	7.40965	1.27e-13	2.57e-11	33.1572	0
AARS	2.31312	6.82901	8.55e-12	6.44e-10	944.117	190.262			KCNJ3	25.5005	7.38626	1.51e-13	3.01e-11	26.5837	0
TBCK	2.1631	6.81842	9.2e-12	6.9e-10	882.673	197.224			THNSL1	9.56334	7.38514	1.52e-13	3.01e-11	121.552	0.0969168
FST	19.6658	6.80737	9.94e-12	7.41e-10	29.4647	0			SNORA10	22.3992	7.38325	1.54e-13	3.02e-11	22.1805	0
COL4A5	9.6693	6.77839	1.22e-11	8.88e-10	588.382	0.733419			ZC3H4	2.55415	7.35571	1.9e-13	3.57e-11	1543.12	335.432
UNG	2.54352	6.76657	1.32e-11	9.54e-10	950.775	163.036			NRXN2	4.04252	7.35195	1.95e-13	3.63e-11	886.601	66.1769
HEMK1	3.10796	6.74831	1.5e-11	1.07e-09	396.005	45.9535			TAS2R5	21.954	7.32448	2.4e-13	4.31e-11	29.3178	0
EEA1	2.14584	6.72517	1.75e-11	1.23e-09	756.098	170.867			SKAP2	3.01976	7.28732	3.16e-13	5.55e-11	1353.59	148.214
PPARGC1B	3.02163	6.72011	1.82e-11	1.27e-09	745.119	91.8457			LYST	3.01804	7.26876	3.63e-13	6.23e-11	3874.19	508.055
RGS14	4.28541	6.70945	1.95e-11	1.35e-09	150.706	7.69822			AHRR	23.4155	7.25824	3.92e-13	6.52e-11	18.2443	0
ANO5	8.81565	6.6803	2.38e-11	1.63e-09	98.0468	0.106126			CADM1	25.0318	7.25071	4.15e-13	6.67e-11	35.4744	0
FAM86A	8.40383	6.65993	2.74e-11	1.86e-09	57.4078	0			FLNC	21.6209	7.24847	4.22e-13	6.67e-11	22.3556	0
NFYA	2.07702	6.63054	3.34e-11	2.26e-09	1321.72	313.393			ITPKA	21.3777	7.25022	4.16e-13	6.67e-11	22.0196	0
CCDC111	2.99966	6.62322	3.51e-11	2.36e-09	282.776	35.309			MDFI	20.9525	7.20087	5.98e-13	9.25e-11	35.7808	0
DUSP19	5.04644	6.62125	3.56e-11	2.37e-09	137.199	4.14849			PPARGC1A	24.7515	7.16654	7.69e-13	1.18e-10	59.0855	0
C2orf43	3.48225	6.60721	3.92e-11	2.58e-09	263.903	23.6428			SPATA17	23.217	7.15922	8.11e-13	1.22e-10	33.6414	0
BICC1	7.84492	6.59663	4.21e-11	2.74e-09	64.2566	0.186465			GJA1	24.6771	7.14818	8.79e-13	1.3e-10	89.6757	0
EXTL2	2.51811	6.56555	5.18e-11	3.27e-09	398.776	69.7855			ZNF878	22.8503	7.13975	9.35e-13	1.37e-10	36.4116	0
SNAI3	21.023	6.55081	5.72e-11	3.54e-09	27.547	0			ZNF835	23.7604	7.11768	1.1e-12	1.57e-10	56.2984	0
ZBTB12	6.00154	6.53726	6.27e-11	3.86e-09	73.1481	1.13851			FKBP4	2.61741	7.08517	1.39e-12	1.9e-10	1661.06	287.059
EFCC1	8.37947	6.51896	7.08e-11	4.31e-09	93.0608	0.212253			IL6R	3.31072	7.08543	1.39e-12	1.9e-10	1816.19	234.771
LOC441204	6.71117	6.45395	1.09e-10	6.39e-09	60.0603	0.571202			FOCAD	2.76025	7.0615	1.65e-12	2.22e-10	1052.41	159.263
ABCA3	5.94372	6.45096	1.11e-10	6.46e-09	111.623	1.83826			SLC29A4	23.4296	7.05324	1.75e-12	2.29e-10	51.9067	0
BICD1	2.17539	6.44797	1.13e-10	6.56e-09	402.931	89.1853			PTPRN2	23.0664	7.0482	1.81e-12	2.36e-10	37.0968	0
OSBP2	5.3553	6.38342	1.73e-10	9.75e-09	112.667	2.71			RAC2	2.45026	7.0351	1.99e-12	2.57e-10	1815.5	361.03
LEPR	2.5573	6.351	2.14e-10	1.19e-08	494.774	84.0201			DLGAP2	21.41	7.02689	2.11e-12	2.65e-10	28.266	0
S100Z	8.50801	6.32624	2.51e-10	1.38e-08	61.6985	0			DUOXA1	24.2572	7.02647	2.12e-12	2.65e-10	60.5888	0
AR	7.218	6.32508	2.53e-10	1.39e-08	488.872	3.24762			OR2AK2	20.8352	7.02831	2.09e-12	2.65e-10	22.5326	0
POP5	5.6626	6.30082	2.96e-10	1.59e-08	134.781	2.60805			GHR	21.5586	7.00208	2.52e-12	3.08e-10	9.99708	0
CDK15	8.23802	6.2748	3.5e-10	1.86e-08	65.7152	0.135185			SRRM4	24.164	6.99913	2.58e-12	3.12e-10	23.3672	0
NYNRIN	2.59451	6.26322	3.77e-10	1.97e-08	913.497	151.28			SOS1	2.04102	6.96478	3.29e-12	3.86e-10	2141.36	576.891
CIITA	2.42038	6.2518	4.06e-10	2.09e-08	1621.32	302.805			LARP4B	2.7584	6.95315	3.57e-12	4.1e-10	1861.89	286.758
NAGK	3.14657	6.20314	5.53e-10	2.81e-08	316.458	35.6612			LRP2	21.6199	6.95377	3.56e-12	4.1e-10	19.1339	0
LOC283174	5.94058	6.18532	6.2e-10	3.1e-08	118.697	1.98224			STK31	22.1112	6.93671	4.01e-12	4.54e-10	21.4893	0
GAPT	2.34343	6.18003	6.41e-10	3.19e-08	717.022	141.302			CCDC151	23.7919	6.89142	5.52e-12	6.03e-10	25.9952	0
HN1L	2.17996	6.11553	9.62e-10	4.68e-08	1167.7	257.579			PKP4	2.67013	6.88329	5.85e-12	6.3e-10	1433.1	229.282
LOC339524	5.685	6.09075	1.12e-09	5.41e-08	60.1042	1.13703			OLFML3	20.9318	6.86474	6.66e-12	7.13e-10	16.171	0
ST6GAL1	2.4047	6.08835	1.14e-09	5.45e-08	789.916	149.248			GIPC1	19.485	6.85061	7.35e-12	7.66e-10	30.7776	0
ZNF692	3.47961	6.08458	1.17e-09	5.55e-08	298.263	26.805			UROC1	23.6246	6.84316	7.75e-12	8.01e-10	45.8253	0
PLS3	3.65668	6.07032	1.28e-09	5.98e-08	276.518	21.8062			CARD9	7.23112	6.83691	8.09e-12	8.26e-10	389.962	1.78782
ST14	8.3353	6.06404	1.33e-09	6.2e-08	90.2351	0.222093			ZCWPW2	23.5086	6.82244	8.95e-12	9.02e-10	36.6397	0
PSRC1	6.73762	6.05988	1.36e-09	6.34e-08	76.3724	0.679128			CLEC4D	22.6192	6.81	9.76e-12	9.7e-10	19.4914	0
PMS1	2.11453	6.05528	1.4e-09	6.5e-08	395.956	91.4475			DIP2C	22.5836	6.80863	9.85e-12	9.7e-10	25.2202	0
PTGDR2	8.11661	6.04314	1.51e-09	6.94e-08	60.4154	0.11965			UPK1A	23.5111	6.81022	9.74e-12	9.7e-10	37.2833	0
GPR12	8.43601	5.98165	2.21e-09	9.65e-08	75.3864	0.135185			URB1	2.74789	6.80164	1.03e-11	9.91e-10	910.78	131.113
GLCE	3.13269	5.95038	2.68e-09	1.15e-07	277.239	31.5401			ARHGEF25	23.4079	6.79236	1.1e-11	1.05e-09	72.7895	0
SUSD3	7.33742	5.90654	3.49e-09	1.47e-07	45.1839	0.225842			PTGR2	7.13156	6.78928	1.13e-11	1.06e-09	103.549	0.974268
C22orf46	2.59245	5.86449	4.51e-09	1.84e-07	398.438	66.1009			MIR542	23.3998	6.77794	1.22e-11	1.1e-09	33.2617	0
GPR141	7.98189	5.85151	4.87e-09	1.97e-07	42.8533	0			PRSS3	23.3406	6.76078	1.37e-11	1.21e-09	30.3619	0
GIPC2	7.89221	5.84453	5.08e-09	2.04e-07	51.706	0.0958075			STON2	3.9784	6.75829	1.4e-11	1.23e-09	1411.95	110.273
C9orf139	8.74462	5.83992	5.22e-09	2.1e-07	93.3434	0.131436			EPHB1	21.6661	6.75013	1.48e-11	1.29e-09	20.4795	0
B3GALT6	2.78625	5.83661	5.33e-09	2.13e-07	317.699	45.9185			TCHH	23.2633	6.74892	1.49e-11	1.29e-09	24.3673	0
DGKG	4.88435	5.82954	5.56e-09	2.21e-07	267.393	9.01422			LRRC4C	23.2644	6.73873	1.6e-11	1.37e-09	35.1969	0
GTDC2	6.96891	5.82624	5.67e-09	2.24e-07	101.895	0.817729			DCDC1	23.0711	6.68273	2.35e-11	1.94e-09	32.0576	0
TFEC	2.06884	5.80612	6.39e-09	2.48e-07	1065.31	253.981			SLC6A11	23.0649	6.68086	2.38e-11	1.95e-09	27.6765	0
TRERF1	2.39239	5.78651	7.19e-09	2.75e-07	783.094	149.063			TMEM125	22.9993	6.66178	2.71e-11	2.2e-09	23.4899	0
CYB561D2	8.10093	5.78542	7.23e-09	2.76e-07	46.5541	0			RNASEH2B-AS1	22.9909	6.65938	2.75e-11	2.23e-09	27.2779	0
RIC8B	2.99778	5.7836	7.31e-09	2.78e-07	257.287	32.1093			ASXL2	2.05003	6.65579	2.82e-11	2.27e-09	1300.29	368.308
ZNF681	2.52354	5.77948	7.49e-09	2.85e-07	269.606	46.811			GNAS-AS1	22.9368	6.64359	3.06e-11	2.44e-09	19.9278	0
C17orf107	8.31964	5.74486	9.2e-09	3.45e-07	69.5451	0.0906573			CBLN3	21.9283	6.61897	3.62e-11	2.81e-09	16.8062	0
SLC9B2	2.01414	5.74285	9.31e-09	3.48e-07	793.695	196.522			ABHD11	21.69	6.61153	3.8e-11	2.94e-09	16.8308	0
SSPN	8.12244	5.72452	1.04e-08	3.8e-07	60.6615	0.0906573			MAGI1	22.8169	6.60894	3.87e-11	2.96e-09	23.0614	0
SCN8A	7.47031	5.72386	1.04e-08	3.8e-07	94.3021	0.516472			ZNF69	8.51674	6.58799	4.46e-11	3.35e-09	67.8886	0.118364
OR2L2	7.24646	5.70978	1.13e-08	4.06e-07	67.5426	0.425814			OLIG1	22.6313	6.55499	5.56e-11	4.1e-09	22.3807	0
LILRA2	7.93235	5.70368	1.17e-08	4.18e-07	68.2628	0.227243			PAQR8	7.99614	6.55219	5.67e-11	4.16e-09	154.396	0.968778
ANGPT2	6.59191	5.67713	1.37e-08	4.82e-07	112.238	1.16515			KLHL17	19.6811	6.5513	5.7e-11	4.16e-09	25.739	0
TTC28	2.76115	5.65159	1.59e-08	5.54e-07	798.867	117.724			TGM3	22.6163	6.55074	5.73e-11	4.16e-09	19.0881	0
SLC39A14	4.69732	5.64953	1.61e-08	5.59e-07	538.885	20.7424			PCDHA10	22.5142	6.52113	6.98e-11	4.78e-09	18.0897	0
ZNF404	7.60837	5.64256	1.68e-08	5.78e-07	33.079	0			UNC5C	22.3976	6.50268	7.89e-11	5.16e-09	34.7706	0
KIAA0930	2.9236	5.63471	1.75e-08	6e-07	433.534	57.0829			HS6ST2	22.4369	6.49857	8.11e-11	5.19e-09	14.7375	0
NRXN2	5.60362	5.62789	1.82e-08	6.23e-07	433.306	8.96702			KLF1	22.4363	6.49851	8.11e-11	5.19e-09	16.8881	0
GTF2H1	2.58783	5.61548	1.96e-08	6.66e-07	494.81	82.2576			NFATC4	22.068	6.49378	8.37e-11	5.34e-09	23.7015	0
TSPAN18	7.11931	5.60166	2.12e-08	7.13e-07	86.4906	0.596704			ALB	19.0082	6.49249	8.44e-11	5.36e-09	38.3722	0
FAM171A2	7.87078	5.60093	2.13e-08	7.15e-07	50.9643	0.138392			OR7E14P	22.3498	6.47687	9.36e-11	5.83e-09	24.9016	0
CEBPA-AS1	7.08824	5.57732	2.44e-08	8.05e-07	62.8899	0.463124			CXCR2	22.2884	6.47077	9.75e-11	6.04e-09	17.7579	0
CACNA2D4	5.01804	5.57116	2.53e-08	8.32e-07	68.9739	2.14069			SIGLEC1	22.2522	6.45721	1.07e-10	6.51e-09	15.7861	0
BTN3A2	2.34097	5.56766	2.58e-08	8.43e-07	659.133	130.054			PCDHA4	22.2493	6.44419	1.16e-10	7.01e-09	13.9373	0
PTGR1	5.4719	5.56766	2.58e-08	8.43e-07	57.3224	1.34643			SELPLG	6.40353	6.44246	1.18e-10	7.06e-09	365.234	7.2133
DUSP23	3.39667	5.54989	2.86e-08	9.21e-07	171.442	16.284			GRPR	22.2173	6.43511	1.23e-10	7.33e-09	17.3302	0
CHM	2.81584	5.53798	3.06e-08	9.84e-07	273.506	38.7404			TRPV3	22.1987	6.42928	1.28e-10	7.59e-09	10.5426	0
PABPC4L	7.22995	5.52261	3.34e-08	1.07e-06	72.8316	0.494135			NFE2L3	8.51522	6.42228	1.34e-10	7.85e-09	131.692	0.548379
LPCAT1	2.41335	5.49895	3.82e-08	1.2e-06	382.357	71.8187			CRP	22.1695	6.42109	1.35e-10	7.89e-09	14.0281	0
RCAN1	4.73883	5.49845	3.83e-08	1.2e-06	138.048	5.17915			CCL4	22.1478	6.41516	1.41e-10	8.12e-09	24.3577	0
DSC2	7.32196	5.48725	4.08e-08	1.28e-06	449.676	2.81659			ZNF560	22.14	6.41247	1.43e-10	8.22e-09	12.7039	0
AATK	4.6647	5.48603	4.11e-08	1.28e-06	90.7963	3.62448			LOC100129148	22.0968	6.41113	1.44e-10	8.27e-09	16.5685	0
MYCBPAP	7.81156	5.47842	4.29e-08	1.33e-06	48.916	0.0958075			ZNF366	22.0639	6.40388	1.51e-10	8.6e-09	13.235	0
BAI1	7.97808	5.47324	4.42e-08	1.36e-06	42.7492	0			BMP8B	22.0855	6.39671	1.59e-10	8.95e-09	19.6471	0
NR1D1	8.66765	5.47336	4.42e-08	1.36e-06	68.9214	0			CNBD1	22.0159	6.37681	1.81e-10	1.01e-08	18.8928	0
ZDHHC23	4.00465	5.47081	4.48e-08	1.37e-06	223.881	13.8246			C1QTNF9B-AS1	21.9968	6.37092	1.88e-10	1.04e-08	12.0024	0
RAB23	5.22997	5.4638	4.66e-08	1.42e-06	69.2084	1.85102			CAD	2.28225	6.36106	2e-10	1.11e-08	1935.67	452.742
MYC	2.03232	5.46197	4.71e-08	1.43e-06	1962.62	479.801			SLC35F3	21.9123	6.3605	2.01e-10	1.11e-08	21.2546	0
TRIM9	5.50104	5.45914	4.78e-08	1.44e-06	128.55	2.7724			LDHD	21.9341	6.35224	2.12e-10	1.16e-08	12.3213	0
CDK20	7.91076	5.44104	5.3e-08	1.58e-06	67.2432	0.26662			CDSN	21.9061	6.34469	2.23e-10	1.21e-08	12.3314	0
MTFP1	8.00656	5.42862	5.68e-08	1.69e-06	55.984	0.11965			CCDC42	21.8212	6.34098	2.28e-10	1.24e-08	19.5739	0
MYT1	8.23832	5.41015	6.3e-08	1.85e-06	51.1667	0			AGTR1	21.8686	6.33371	2.39e-10	1.29e-08	11.0834	0
DHRS9	8.3445	5.39945	6.68e-08	1.95e-06	55.1018	0			HCG25	21.8382	6.33214	2.42e-10	1.29e-08	11.4649	0
C14orf142	3.80036	5.39541	6.84e-08	1.99e-06	126.887	9.05934			SERTM1	21.8635	6.33241	2.41e-10	1.29e-08	13.2652	0
C1orf186	3.56309	5.3945	6.87e-08	1.99e-06	334.038	28.316			CRB2	21.8556	6.32993	2.45e-10	1.3e-08	10.8493	0
SLC29A1	2.21186	5.36725	7.99e-08	2.28e-06	916.477	197.909			LOC100505806	21.8468	6.32759	2.49e-10	1.32e-08	14.8764	0
DISP1	6.05573	5.35615	8.5e-08	2.41e-06	94.2031	1.35986			TSGA10IP	21.8251	6.32104	2.6e-10	1.37e-08	10.2804	0
KIF24	2.66919	5.35344	8.63e-08	2.44e-06	260.775	41.0026			PCDHAC1	21.8147	6.31813	2.65e-10	1.38e-08	11.3883	0
LOC100507117	7.51797	5.35306	8.65e-08	2.44e-06	31.0645	0			PRAM1	2.49916	6.31811	2.65e-10	1.38e-08	1046.56	284.914
FYB	2.03307	5.33364	9.63e-08	2.67e-06	964.059	235.618			COL25A1	21.7775	6.30736	2.84e-10	1.46e-08	11.5212	0
CEP89	3.17988	5.32098	1.03e-07	2.85e-06	178.607	19.8157			KCNH3	21.7499	6.29925	2.99e-10	1.52e-08	11.6176	0
ALDH1B1	3.77084	5.31949	1.04e-07	2.86e-06	283.405	20.823			TULP1	21.7493	6.29913	2.99e-10	1.52e-08	10.7079	0
PKN3	2.20402	5.30841	1.11e-07	3.02e-06	302.021	65.5044			AMIGO1	21.702	6.29823	3.01e-10	1.53e-08	18.2597	0
LXN	3.45295	5.28853	1.23e-07	3.33e-06	143.495	13.1569			STYK1	20.2012	6.29755	3.02e-10	1.53e-08	17.2986	0
CASS4	8.33442	5.28115	1.28e-07	3.46e-06	54.7124	0			C5orf27	21.7373	6.29556	3.06e-10	1.54e-08	14.096	0
SUFU	2.44653	5.27475	1.33e-07	3.57e-06	509.761	93.3838			LY6G6D	21.7363	6.29529	3.07e-10	1.54e-08	10.1171	0
LOC643529	7.77281	5.26519	1.4e-07	3.73e-06	47.5856	0.114425			HN1L	3.29883	6.28634	3.25e-10	1.62e-08	708.515	80.4337
OAS2	3.45808	5.25402	1.49e-07	3.92e-06	294.395	26.7831			LOC100128420	21.7044	6.28606	3.26e-10	1.62e-08	10.023	0
WDR49	6.56829	5.24416	1.57e-07	4.11e-06	79.0994	0.810498			ASB2	21.6887	6.28171	3.35e-10	1.66e-08	12.3227	0
PION	2.08483	5.23861	1.62e-07	4.23e-06	335.282	79.1897			LOC731223	21.667	6.27464	3.5e-10	1.72e-08	6.70877	0
PUS10	4.19837	5.23549	1.65e-07	4.29e-06	100.527	5.43665			ZNF518A	2.30281	6.25961	3.86e-10	1.87e-08	647.153	135.722
SEPT5-GP1BB	6.12977	5.23327	1.67e-07	4.34e-06	51.0169	0.74842			2021-03-02	21.572	6.25568	3.96e-10	1.91e-08	8.97434	0
IGSF9B	8.68353	5.22774	1.72e-07	4.45e-06	69.7064	0			CPO	21.5877	6.25207	4.05e-10	1.94e-08	8.70553	0
TEX15	7.83548	5.22215	1.77e-07	4.56e-06	38.7211	0			CXCR2P1	21.5856	6.25154	4.06e-10	1.94e-08	17.4426	0
SLC24A1	3.09005	5.20671	1.92e-07	4.92e-06	344.215	40.3078			RETN	21.5872	6.25223	4.05e-10	1.94e-08	10.9939	0
TXNRD3	2.7647	5.20592	1.93e-07	4.92e-06	293.649	43.1455			NFIA	4.59301	6.25106	4.08e-10	1.94e-08	939.374	38.6896
IL6R	3.97381	5.19753	2.02e-07	5.09e-06	864.428	55.0635			ATP10D	3.11502	6.25053	4.09e-10	1.94e-08	717.909	88.3388
TAS2R20	6.69242	5.19617	2.03e-07	5.12e-06	55.8114	0.520313			LIMS2	21.5589	6.24375	4.27e-10	2.01e-08	16.3384	0
FAM83A	8.07261	5.19293	2.07e-07	5.2e-06	96.6165	0.333369			CIDEB	4.1993	6.23449	4.53e-10	2.12e-08	589.213	33.9179
RPP25	7.60112	5.18512	2.16e-07	5.39e-06	32.9169	0			BDNF	21.4446	6.22468	4.83e-10	2.23e-08	9.22796	0
LOC100129858	8.14935	5.18167	2.2e-07	5.47e-06	48.1494	0			C2orf81	21.4935	6.22548	4.8e-10	2.23e-08	18.3041	0
IFFO1	2.45302	5.16129	2.45e-07	6.05e-06	261.169	47.6496			KLHL31	21.4492	6.22505	4.81e-10	2.23e-08	8.27132	0
HBD	2.94513	5.15744	2.5e-07	6.16e-06	994.009	129.037			SIGLEC5	21.4823	6.22155	4.92e-10	2.26e-08	12.908	0
CDIP1	2.05343	5.15436	2.55e-07	6.23e-06	374.498	90.3225			DDX60	3.51636	6.21721	5.06e-10	2.32e-08	677.42	82.2817
MTUS2	7.31561	5.15392	2.55e-07	6.23e-06	92.1104	0.581637			FLJ44635	21.4629	6.21591	5.1e-10	2.33e-08	8.68583	0
MOCS1	7.96103	5.13727	2.79e-07	6.76e-06	54.2371	0.131436			BEGAIN	21.4554	6.21495	5.13e-10	2.34e-08	8.56753	0
MUM1	2.2465	5.13715	2.79e-07	6.76e-06	465.618	98.0633			ANKLE1	3.61864	6.21436	5.15e-10	2.34e-08	528.955	84.5223
NBEA	2.00334	5.13136	2.88e-07	6.94e-06	836.919	208.74			AMZ1	21.4558	6.21378	5.17e-10	2.34e-08	8.04916	0
PLCH1	8.41739	5.12829	2.92e-07	7.04e-06	57.9683	0			LAMP5	21.45	6.21227	5.22e-10	2.36e-08	9.21685	0
THNSL1	4.31696	5.10735	3.27e-07	7.76e-06	196.273	9.92701			SRPK3	21.4421	6.21007	5.3e-10	2.38e-08	9.86708	0
KLF1	5.42511	5.06513	4.08e-07	9.42e-06	95.2055	2.16055			PCDHGC5	21.3512	6.19833	5.71e-10	2.56e-08	22.8434	0
CACNB4	5.72094	5.05679	4.26e-07	9.78e-06	144.818	2.70123			FAM166B	21.3964	6.19642	5.78e-10	2.59e-08	7.28531	0
LYAR	2.43118	5.05412	4.32e-07	9.9e-06	395.544	73.2981			RNF180	21.3809	6.19165	5.95e-10	2.66e-08	6.17381	0
LOXL4	7.81436	5.05126	4.39e-07	1e-05	48.9816	0.0906573			HTRA3	9.28203	6.18336	6.28e-10	2.79e-08	137.347	0.124552
HYAL2	7.64176	5.04997	4.42e-07	1.01e-05	33.8517	0			IGF2	21.3494	6.18259	6.31e-10	2.8e-08	6.39175	0
SARDH	7.14118	5.0472	4.48e-07	1.02e-05	50.6546	0.343275			F7	21.3359	6.17928	6.44e-10	2.85e-08	12.9964	0
DYTN	4.63767	5.04452	4.55e-07	1.03e-05	94.2611	3.7608			ARHGAP28	21.3249	6.17651	6.55e-10	2.89e-08	14.5716	0
C11orf54	2.59666	5.04314	4.58e-07	1.04e-05	278.114	45.9322			SAGE1	21.3239	6.17556	6.59e-10	2.9e-08	8.05812	0
PKP2	2.89159	5.03656	4.74e-07	1.07e-05	344.605	46.4141			C11orf34	21.2941	6.16669	6.97e-10	3.05e-08	6.79403	0
RNH1	2.90158	5.03439	4.79e-07	1.08e-05	298.074	39.8957			SLFNL1	21.2424	6.16657	6.98e-10	3.05e-08	30.0324	0
NEURL1B	2.07668	5.02612	5e-07	1.12e-05	1003.79	237.941			CLDN7	21.2818	6.16286	7.14e-10	3.11e-08	9.0662	0
SLC16A7	2.03393	5.02542	5.02e-07	1.12e-05	748.776	183.035			TIMP4	21.2787	6.16253	7.16e-10	3.11e-08	8.22257	0
RCCD1	3.12444	5.01323	5.35e-07	1.19e-05	264.667	30.2681			INPP5J	21.2115	6.15738	7.4e-10	3.2e-08	10.914	0
ATP1A1OS	8.42572	5.01283	5.36e-07	1.19e-05	58.2779	0			C18orf61	21.236	6.15065	7.72e-10	3.33e-08	13.0612	0
FLJ39051	7.4425	5.0037	5.62e-07	1.24e-05	48.6291	0.234199			SIGLECL1	21.2354	6.14968	7.76e-10	3.34e-08	6.82804	0
IL16	2.60427	4.99863	5.77e-07	1.27e-05	469.305	77.1748			CRYBB1	21.2233	6.14662	7.92e-10	3.39e-08	9.2915	0
WDR27	2.6227	4.99679	5.83e-07	1.28e-05	343.369	55.6945			PCDHA2	21.2233	6.14662	7.92e-10	3.39e-08	9.2915	0
ST7L	2.27147	4.99592	5.86e-07	1.28e-05	309.702	64.15			TNNI3	21.2129	6.14381	8.06e-10	3.43e-08	11.083	0
EHD2	3.66208	4.99547	5.87e-07	1.28e-05	649.145	51.2959			PFKFB1	21.1935	6.13816	8.35e-10	3.54e-08	10.7509	0
SELPLG	3.5534	4.99471	5.89e-07	1.29e-05	392.969	33.4795			LMCD1	21.141	6.13623	8.45e-10	3.57e-08	10.4679	0
N6AMT1	6.73365	4.98302	6.26e-07	1.36e-05	63.4703	0.564563			LYNX1	21.1515	6.13473	8.53e-10	3.59e-08	14.1604	0
CRTC1	2.83346	4.97588	6.5e-07	1.41e-05	299.566	41.8927			FHL2	21.1533	6.12583	9.02e-10	3.78e-08	6.47512	0
FKTN	2.04043	4.97145	6.65e-07	1.43e-05	392.873	95.4526			LOC440894	21.1508	6.12539	9.05e-10	3.78e-08	7.86418	0
SEZ6L	7.98832	4.96922	6.72e-07	1.45e-05	43.0448	0			TMEM221	21.1523	6.12533	9.05e-10	3.78e-08	5.7671	0
EHHADH	4.67447	4.94844	7.48e-07	1.6e-05	127.215	4.97331			CNN1	21.1374	6.12125	9.28e-10	3.86e-08	6.57806	0
PAIP2B	3.42374	4.94074	7.78e-07	1.65e-05	317.691	29.6509			PLAC1	21.1344	6.12041	9.33e-10	3.87e-08	6.69449	0
CHEK2	2.83751	4.93541	8e-07	1.68e-05	253.211	35.451			DMGDH	21.1315	6.11932	9.4e-10	3.88e-08	5.79634	0
TRMT1L	2.43039	4.93361	8.07e-07	1.69e-05	399.232	74.0239			KC6	21.1279	6.11837	9.45e-10	3.9e-08	6.16826	0
SVOPL	6.35514	4.90588	9.3e-07	1.91e-05	58.2737	0.717899			DUOX1	21.1221	6.11745	9.51e-10	3.91e-08	14.3757	0
NBEAL1	2.34081	4.88782	1.02e-06	2.08e-05	468.967	92.431			GPT	21.111	6.11364	9.74e-10	3.99e-08	6.69747	0
SLC45A3	2.063	4.88363	1.04e-06	2.11e-05	627.886	150.193			NPAS1	21.1003	6.11096	9.9e-10	4.04e-08	19.8846	0
KLHDC1	3.04811	4.87836	1.07e-06	2.16e-05	120.081	14.4802			TCTEX1D4	21.0887	6.10788	1.01e-09	4.09e-08	12.2508	0
DLK1	7.90423	4.87664	1.08e-06	2.18e-05	132.487	0.24961			LOC100129083	21.0497	6.10458	1.03e-09	4.16e-08	6.45652	0
HLA-DQA1	4.04519	4.86814	1.13e-06	2.27e-05	229.27	13.8112			FOXP3	21.0657	6.10141	1.05e-09	4.22e-08	13.6906	0
PCDHGB8P	6.40872	4.86476	1.15e-06	2.31e-05	46.7529	0.540264			STBD1	21.0687	6.10179	1.05e-09	4.22e-08	9.00028	0
RASL10B	6.13188	4.8596	1.18e-06	2.37e-05	46.6638	0.655497			ACADL	21.0604	6.0987	1.07e-09	4.27e-08	5.729	0
BMX	7.34815	4.85837	1.18e-06	2.37e-05	35.4641	0.131436			ERVFRD-1	21.0291	6.08978	1.13e-09	4.51e-08	23.5608	0
COL6A2	7.96408	4.83896	1.31e-06	2.6e-05	155.77	0.319706			SCARNA11	21.0008	6.08133	1.19e-09	4.73e-08	5.4084	0
ANKRD18B	6.62515	4.8322	1.35e-06	2.67e-05	155.609	1.5879			MIA	20.9902	6.079	1.21e-09	4.78e-08	8.53723	0
OXER1	4.40654	4.8206	1.43e-06	2.83e-05	175.358	8.19428			TRPV5	20.9816	6.07668	1.23e-09	4.82e-08	19.4505	0
SH3D19	7.48729	4.78035	1.75e-06	3.4e-05	83.5812	0.456093			NINL	20.9396	6.06987	1.28e-09	5e-08	7.19175	0
POLR3H	3.12995	4.76076	1.93e-06	3.72e-05	335.678	38.2893			RAB6B	19.0358	6.05863	1.37e-09	5.33e-08	37.9101	0
NSUN5	2.81622	4.75168	2.02e-06	3.87e-05	251.095	35.5749			CT60	20.8646	6.05358	1.42e-09	5.43e-08	11.4661	0
ECHDC1	2.17087	4.74297	2.11e-06	4.01e-05	422.342	93.7444			FKBP9L	20.9045	6.05351	1.42e-09	5.43e-08	10.8598	0
TMEM205	2.18253	4.73818	2.16e-06	4.1e-05	362.42	79.804			NAT8B	20.889	6.04949	1.45e-09	5.55e-08	7.3304	0
TAS2R10	7.3629	4.73776	2.16e-06	4.1e-05	27.91	0			FLJ42289	20.8802	6.04653	1.48e-09	5.63e-08	5.83843	0
DDX60	2.01081	4.71781	2.38e-06	4.47e-05	734.034	182.051			RPA1	2.16243	6.04152	1.53e-09	5.72e-08	1794.03	450.281
RPL39L	7.09582	4.71713	2.39e-06	4.48e-05	29.7742	0.114425			ARTN	20.8427	6.03589	1.58e-09	5.88e-08	6.55154	0
VAV2	4.94224	4.71173	2.46e-06	4.59e-05	157.142	5.12956			CERS3	20.8059	6.02581	1.68e-09	6.24e-08	10.0319	0
KLLN	5.69482	4.68108	2.85e-06	5.25e-05	29.0287	0.552454			ELFN1	20.7795	6.01711	1.78e-09	6.56e-08	5.06818	0
LOC100506585	7.76276	4.67795	2.9e-06	5.32e-05	47.2587	0.11965			ATPBD4-AS1	20.736	6.01317	1.82e-09	6.7e-08	8.51275	0
FAM86C1	5.93148	4.67642	2.92e-06	5.35e-05	42.4973	0.696999			DISP2	20.7226	6.01185	1.83e-09	6.73e-08	13.666	0
PAQR5	8.02463	4.67362	2.96e-06	5.4e-05	44.1437	0			SCUBE2	20.7468	6.00842	1.87e-09	6.84e-08	8.02638	0
FAR2	2.06218	4.6668	3.06e-06	5.57e-05	462.796	110.716			GAS2L2	20.7398	6.00561	1.91e-09	6.94e-08	5.09799	0
CYB5A	6.31208	4.66439	3.1e-06	5.62e-05	28.5031	0.377692			ZNF676	20.7362	6.00515	1.91e-09	6.94e-08	6.94807	0
GIPC1	4.86178	4.65609	3.22e-06	5.79e-05	99.0319	3.43975			DKFZp686D0853	20.7255	6.00193	1.95e-09	7.07e-08	6.12281	0
NICN1	2.81452	4.6525	3.28e-06	5.88e-05	170.274	24.1537			PCDHA3	20.7161	6.00014	1.97e-09	7.13e-08	14.1839	0
CCDC61	7.64164	4.64815	3.35e-06	5.99e-05	33.8503	0			MIR3909	20.6876	5.9907	2.09e-09	7.52e-08	5.63246	0
PPFIA3	3.6653	4.61968	3.84e-06	6.78e-05	106.212	8.37793			ANKRD22	20.6469	5.97889	2.25e-09	8.07e-08	5.55382	0
TRPV2	2.60657	4.61465	3.94e-06	6.92e-05	496.146	81.4462			CPT1B	20.6343	5.97772	2.26e-09	8.11e-08	4.79424	0
FAM134B	6.75821	4.61373	3.96e-06	6.94e-05	69.6742	0.630697			LURAP1L	20.6101	5.96802	2.4e-09	8.58e-08	5.00613	0
GAA	3.47409	4.61226	3.98e-06	6.96e-05	242.822	21.8453			COL4A5	11.4422	5.96475	2.45e-09	8.72e-08	566.904	0.139729
ZNF630	3.88898	4.61062	4.01e-06	7.01e-05	88.4649	5.91544			ANKDD1B	20.5911	5.96229	2.49e-09	8.81e-08	4.52241	0
TBX19	7.44394	4.6092	4.04e-06	7.05e-05	29.5276	0			CARD8	3.51716	5.95871	2.54e-09	8.99e-08	1447.57	140.216
ARHGEF19	5.77658	4.60655	4.09e-06	7.13e-05	71.7663	1.31615			MIR4441	20.4931	5.94785	2.72e-09	9.54e-08	7.74582	0
DPM2	3.13365	4.5943	4.34e-06	7.48e-05	143.619	16.2693			SNORD46	20.5407	5.94774	2.72e-09	9.54e-08	11.0092	0
ZNF296	8.22115	4.5651	4.99e-06	8.48e-05	50.5835	0			SYDE1	20.5219	5.94315	2.8e-09	9.79e-08	10.6896	0
RWDD2B	3.73482	4.5622	5.06e-06	8.56e-05	101.358	7.64676			LOC644554	20.5162	5.94067	2.84e-09	9.92e-08	4.64575	0
GPR3	8.67218	4.55703	5.19e-06	8.76e-05	46.8456	0.114425			NLRP6	20.5004	5.936	2.92e-09	1.02e-07	4.48125	0
JAKMIP2	2.52354	4.55702	5.19e-06	8.76e-05	341.827	59.3298			OSBPL6	20.414	5.91172	3.39e-09	1.17e-07	6.48871	0
NRG4	5.24356	4.55065	5.35e-06	8.98e-05	85.958	2.22742			HIBCH	4.02035	5.90105	3.61e-09	1.23e-07	500.891	45.8363
TAS2R5	7.71827	4.54756	5.43e-06	9.07e-05	45.8135	0.106126			ADAP2	20.3221	5.89724	3.7e-09	1.26e-07	16.4139	0
CEP19	6.78423	4.54187	5.58e-06	9.28e-05	30.8	0.212253			PODN	20.2832	5.88784	3.91e-09	1.33e-07	29.9121	0
MS4A2	3.47998	4.54145	5.59e-06	9.29e-05	1163.5	104.273			CERS1	20.3214	5.88459	3.99e-09	1.36e-07	5.53835	0
B3GNTL1	3.20045	4.53731	5.7e-06	9.42e-05	150.09	16.2829			SSPN	8.09522	5.87741	4.17e-09	1.41e-07	52.9169	0.129089
ITGA6	2.04213	4.53484	5.76e-06	9.51e-05	1083.63	263.132			ALDH5A1	2.11294	5.8763	4.2e-09	1.41e-07	615.291	144.781
FGF13	7.65454	4.53453	5.77e-06	9.52e-05	43.8425	0.114425			XIRP2	9.88361	5.82513	5.71e-09	1.89e-07	109.723	0.139729
ABCB4	6.20456	4.53327	5.81e-06	9.56e-05	61.6578	0.84397			ALOX12B	20.0689	5.81133	6.2e-09	2.03e-07	10.5841	0
RUFY4	7.6796	4.52544	6.03e-06	9.85e-05	34.7633	0			LRRC6	5.98514	5.80567	6.41e-09	2.09e-07	149.638	2.23002
ICMT	2.11485	4.52057	6.17e-06	0.00010021	662.866	153.11			RBM20	19.9288	5.77072	7.89e-09	2.54e-07	5.06007	0
VANGL2	2.0026	4.51826	6.23e-06	0.00010092	525.307	131.148			CFH	8.12645	5.76273	8.28e-09	2.65e-07	136.151	0.581098
LOC100271722	6.84527	4.51685	6.28e-06	0.000101333	32.1214	0.269827			CSF1R	4.35631	5.75567	8.63e-09	2.76e-07	858.073	49.3985
HTRA3	8.36131	4.51058	6.47e-06	0.000103471	55.7276	0			MCCC2	2.57616	5.754	8.72e-09	2.78e-07	1365.06	240.547
ECRP	5.23071	4.50355	6.68e-06	0.000106478	58.195	6.18233			RDM1	19.8338	5.7529	8.77e-09	2.8e-07	23.8938	0
SLC25A45	4.52781	4.49853	6.84e-06	0.000108414	82.6807	3.53493			XPO5	2.56685	5.74618	9.13e-09	2.9e-07	962.306	207.996
BCAS3	2.15451	4.47807	7.53e-06	0.000118741	382.917	85.9579			SCN9A	5.36201	5.7415	9.38e-09	2.97e-07	551.629	16.6026
TMEM120A	6.68566	4.46372	8.05e-06	0.000126221	28.7573	0.22885			PMVK	3.8818	5.72987	1.01e-08	3.18e-07	552.733	44.6747
DOK6	7.37319	4.46225	8.11e-06	0.000126811	59.4975	0.372747			DHX33	2.18725	5.71154	1.12e-08	3.52e-07	576.714	175.723
ARHGAP31	3.19626	4.4607	8.17e-06	0.000127591	156.413	16.9425			SLC26A8	9.17061	5.71131	1.12e-08	3.52e-07	88.8059	0
FCER1A	2.03482	4.45777	8.28e-06	0.000129203	1037.72	253.288			NHSL2	8.84697	5.70562	1.16e-08	3.63e-07	71.1557	0
EGFEM1P	2.24018	4.45531	8.38e-06	0.000130266	366.734	77.5776			SELL	2.12786	5.67123	1.42e-08	4.37e-07	5081.58	1148.23
PLXNA2	7.23798	4.45432	8.42e-06	0.000130622	32.8459	0.114425			SLC25A45	7.82279	5.67139	1.42e-08	4.37e-07	160.736	0.95804
WWC1	3.88799	4.45389	8.43e-06	0.000130622	103.053	6.94141			RAB10	2.19899	5.66768	1.45e-08	4.45e-07	920.63	241.539
NTNG2	3.50982	4.4533	8.46e-06	0.000130782	280.666	24.6189			PLCB2	2.07633	5.66484	1.47e-08	4.52e-07	2067.51	566.173
PRKCD	2.81314	4.44983	8.59e-06	0.000132625	232.733	33.0672			C11orf21	5.25902	5.64916	1.61e-08	4.92e-07	402.915	11.5405
LOC100131067	3.36148	4.44328	8.86e-06	0.000136432	84.9532	8.22966			RTN4RL1	16.8892	5.63762	1.72e-08	5.24e-07	38.1404	0
SRGAP2	2.77925	4.43538	9.19e-06	0.000140771	246.93	35.9597			PGLYRP2	19.4365	5.62895	1.81e-08	5.49e-07	8.03122	0
ZNF835	6.21904	4.43007	9.42e-06	0.000143974	37.6886	0.468755			PCLO	8.41737	5.62734	1.83e-08	5.52e-07	136.286	0.494824
PLEKHB1	7.57801	4.42205	9.78e-06	0.000148626	41.6055	0.11965			MGST1	2.28612	5.61594	1.95e-08	5.87e-07	1810.08	469.949
DARS2	2.51793	4.41711	1e-05	0.000151902	381.586	66.471			TMEM173	2.05892	5.59784	2.17e-08	6.47e-07	1048.97	231.849
MRPS34	2.10908	4.41149	1.03e-05	0.000155074	285.865	66.2773			NAT6	8.25548	5.59412	2.22e-08	6.6e-07	192.193	0.903622
FAM72D	3.88696	4.40214	1.07e-05	0.000161396	72.3242	4.90662			CLYBL	7.96411	5.58155	2.38e-08	7.05e-07	86.8905	0.203662
SLC4A4	3.47804	4.39914	1.09e-05	0.00016347	126.662	11.3334			NUP210L	19.1981	5.56449	2.63e-08	7.75e-07	13.382	0
UBE2E2	3.78631	4.39649	1.1e-05	0.000165298	175.969	12.7325			FAM173B	5.00784	5.55252	2.82e-08	8.28e-07	295.032	11.741
PCDHGB2	4.46303	4.3926	1.12e-05	0.000167754	139.695	6.28842			PCDHGA6	8.41596	5.53525	3.11e-08	9.07e-07	137.072	0.484584
TRIP13	3.71035	4.38044	1.18e-05	0.000176286	124.4	9.41953			KLRG1	8.30916	5.53136	3.18e-08	9.26e-07	56.4895	0.139729
C16orf59	7.73126	4.37737	1.2e-05	0.000178168	36.0164	0			NCDN	3.7276	5.52535	3.29e-08	9.57e-07	342.76	27.6119
OAS1	7.85664	4.36862	1.25e-05	0.00018437	50.4584	0.138392			NARS2	3.39012	5.51553	3.48e-08	1.01e-06	331.561	43.5914
SNCAIP	8.37	4.36395	1.28e-05	0.000187957	40.7767	0.131436			APBB1IP	2.1698	5.50739	3.64e-08	1.05e-06	1377.03	295.559
SCAMP5	4.72001	4.36053	1.3e-05	0.000190138	118.508	4.51207			LRRC20	8.39828	5.49745	3.85e-08	1.1e-06	79.1803	0.268818
SCNN1D	4.92771	4.35921	1.31e-05	0.000191093	112.268	3.71972			RRP9	6.81033	5.47887	4.28e-08	1.22e-06	148.461	2.37102
ARHGEF28	5.50872	4.35413	1.34e-05	0.000194778	68.7263	1.46599			UNG	2.62468	5.46928	4.52e-08	1.28e-06	800.299	137.363
SIRT5	2.33335	4.35254	1.35e-05	0.000195588	246.984	49.0486			SDCCAG8	2.49534	5.46826	4.54e-08	1.29e-06	1029.42	188.071
GDPD5	4.95526	4.3485	1.37e-05	0.000198128	78.8747	2.55682			SCUBE1	18.2605	5.45333	4.94e-08	1.39e-06	36.8453	0
MON1A	7.29066	4.34723	1.38e-05	0.000198965	34.0761	0.0906573			RNF32	18.8331	5.4507	5.02e-08	1.41e-06	9.19108	0
TTC3P1	5.48423	4.34481	1.39e-05	0.00020097	87.2283	1.94522			ANGPT1	4.24513	5.44713	5.12e-08	1.43e-06	634.439	45.1121
VNN1	7.12533	4.33785	1.44e-05	0.000206392	23.6847	0			STAU2	2.79378	5.41719	6.05e-08	1.67e-06	772.879	113.131
HEATR3	2.39721	4.32775	1.51e-05	0.000214141	175.605	33.4731			AIM2	18.7032	5.40919	6.33e-08	1.74e-06	14.2375	0
GVINP1	3.4736	4.32541	1.52e-05	0.000215995	179.409	16.0574			PARS2	9.21263	5.40802	6.37e-08	1.75e-06	108.87	0.124552
HPGDS	2.20846	4.32202	1.55e-05	0.000218688	382.008	82.6435			VPS72	3.36789	5.38218	7.36e-08	1.99e-06	372.698	57.2513
LOC100506990	2.05006	4.31312	1.61e-05	0.000226789	306.432	73.9219			OR2L13	18.5847	5.37637	7.6e-08	2.05e-06	23.1178	0
N6AMT2	6.82118	4.31071	1.63e-05	0.000229051	31.5892	0.273577			LOC650293	18.5535	5.37205	7.78e-08	2.1e-06	30.3719	0
OCEL1	7.60608	4.30808	1.65e-05	0.000231324	33.0395	0			METTL5	2.3607	5.35672	8.47e-08	2.28e-06	366.475	76.6524
TSGA10	4.33157	4.30637	1.66e-05	0.000232894	45.814	2.31714			BIN2	2.2104	5.35504	8.55e-08	2.3e-06	1080.58	308.431
GPR55	7.33513	4.30527	1.67e-05	0.000233589	27.3612	0			CD5	18.5184	5.35503	8.55e-08	2.3e-06	13.0222	0
PCDHGB6	4.83675	4.29549	1.74e-05	0.00024294	57.9165	1.97925			WFDC1	18.4785	5.3427	9.16e-08	2.45e-06	10.5962	0
MEX3A	3.1348	4.28263	1.85e-05	0.000255669	266.347	30.3259			PLD1	4.03033	5.33283	9.67e-08	2.57e-06	675.839	45.9317
PARP10	2.26322	4.26977	1.96e-05	0.000269818	399.273	83.0302			F12	18.4291	5.32529	1.01e-07	2.68e-06	8.42674	0
TRIM2	4.24163	4.25638	2.08e-05	0.000284829	117.339	6.18807			CAMKK2	2.02798	5.32317	1.02e-07	2.7e-06	1038.39	310.243
PODXL	3.17449	4.25251	2.11e-05	0.000288687	209.532	23.1575			MAT1A	17.0318	5.27361	1.34e-07	3.52e-06	32.6853	0
C9orf69	3.15165	4.24808	2.16e-05	0.000293334	237.508	26.63			CLEC12A	2.6158	5.2472	1.54e-07	4.05e-06	594.844	94.5338
NTRK1	3.60625	4.24312	2.2e-05	0.000299324	202.43	16.568			SETDB2	2.36041	5.23026	1.69e-07	4.43e-06	760.039	167.091
CEBPE	8.92819	4.23159	2.32e-05	0.000312993	82.5815	0			NLN	2.34994	5.21395	1.85e-07	4.81e-06	887.095	177.806
IKBKE	2.84283	4.2145	2.5e-05	0.00033419	280.702	39.0013			MX2	4.56329	5.21208	1.87e-07	4.85e-06	539.246	34.8882
STK32C	3.96549	4.20843	2.57e-05	0.000342319	123.837	7.90635			MLKL	3.62577	5.20606	1.93e-07	5.01e-06	377.827	31.0609
ZNF616	4.00016	4.19619	2.71e-05	0.000357339	116.146	7.20968			LOC100132354	18.1072	5.19956	2e-07	5.17e-06	35.2054	0
RAD51C	2.35125	4.19118	2.78e-05	0.000363974	198.551	38.8629			SLC25A43	5.55821	5.19882	2.01e-07	5.18e-06	146.709	5.76414
TAS2R50	4.81859	4.18644	2.83e-05	0.000370303	38.8592	1.40399			HTATIP2	4.48295	5.19127	2.09e-07	5.37e-06	293.445	24.0294
LOC100133315	4.17345	4.1835	2.87e-05	0.000374763	103.459	5.76884			COL24A1	2.22135	5.18189	2.2e-07	5.62e-06	1892.33	437.55
CLTCL1	4.88515	4.17247	3.01e-05	0.000390883	57.6853	1.94352			SLITRK5	6.8994	5.17677	2.26e-07	5.76e-06	230.731	2.81082
GINS1	2.08362	4.15362	3.27e-05	0.000420505	414.087	97.6656			AGTRAP	6.21683	5.16364	2.42e-07	6.17e-06	162.834	1.99115
KRT1	7.54267	4.15352	3.27e-05	0.000420505	31.6222	0			IRF2	4.29376	5.15819	2.49e-07	6.33e-06	191.086	12.7962
PBK	6.60989	4.15138	3.3e-05	0.000423707	21.2535	0.0906573			FUT7	4.40853	5.15244	2.57e-07	6.5e-06	435.618	33.3841
OR2L5	6.64655	4.13852	3.5e-05	0.000444165	48.8719	0.4786			ARMC10	2.20971	5.15136	2.59e-07	6.53e-06	703.837	172.585
ARV1	2.50779	4.13502	3.55e-05	0.000450191	211.713	37.2131			FAM50B	8.66463	5.14574	2.66e-07	6.71e-06	72.0259	0
SLC15A2	2.35734	4.12546	3.7e-05	0.00046639	521.269	101.747			ROCK2	2.28201	5.12356	3e-07	7.51e-06	1153.76	326.219
MAP2K6	3.99756	4.11885	3.81e-05	0.000476172	131.506	8.30351			FOXD2-AS1	8.78759	5.1033	3.34e-07	8.33e-06	146.218	0.258178
FAM86B1	7.1508	4.11694	3.84e-05	0.000479288	30.9461	0.131436			MITD1	3.00678	5.09522	3.48e-07	8.67e-06	284.662	64.9913
SIRPB1	6.74113	4.11654	3.85e-05	0.000479714	29.9068	0.191615			TMEM91	5.70681	5.08661	3.65e-07	9.02e-06	121.69	2.48715
IFIT3	2.22796	4.11361	3.9e-05	0.000484987	296.121	63.138			LPCAT1	3.66537	5.06622	4.06e-07	9.97e-06	413.179	36.2992
ADCY2	8.50361	4.10835	3.98e-05	0.000493145	82.7199	0.106126			ELFN2	17.5216	5.0554	4.29e-07	1.05e-05	17.1424	0
PTPN13	3.4232	4.10741	4e-05	0.000494737	235.976	22.0087			DLK1	9.65966	5.0392	4.67e-07	1.14e-05	110.647	0.249103
LOC254128	2.86764	4.10211	4.09e-05	0.00050315	214.847	29.4133			DGKG	3.84977	5.03704	4.73e-07	1.15e-05	473.746	42.4
OPLAH	7.68601	4.1012	4.11e-05	0.000504692	34.9039	0			TSKS	17.4928	5.03435	4.79e-07	1.16e-05	14.8053	0
NPM2	5.70633	4.09953	4.14e-05	0.000507475	49.6002	0.957746			METTL15	4.57007	5.03191	4.86e-07	1.17e-05	223.538	13.004
C21orf58	2.67615	4.09338	4.25e-05	0.000519854	259.488	40.6097			ITPRIPL2	2.26184	5.03128	4.87e-07	1.17e-05	409.552	138.566
ZNF610	5.57724	4.09336	4.25e-05	0.000519854	29.9359	0.605801			TOM1L2	4.27683	5.0296	4.92e-07	1.18e-05	513.543	53.4918
SLITRK4	3.5095	4.08684	4.37e-05	0.000531907	167.706	14.7442			PIEZO2	6.87954	5.02757	4.97e-07	1.19e-05	141.009	1.97786
TMEM182	3.80374	4.07658	4.57e-05	0.000553095	71.1444	20.2583			TTLL12	2.63347	5.01962	5.18e-07	1.24e-05	1117.62	175.021
C15orf52	2.29893	4.07217	4.66e-05	0.000561757	328.971	66.8061			TSGA10	6.27966	5.0097	5.45e-07	1.3e-05	110.218	2.14356
ITPKA	8.33973	4.06934	4.71e-05	0.00056715	32.751	0.0906573			STYXL1	4.46969	5.00004	5.73e-07	1.36e-05	218.336	12.634
NTHL1	4.20791	4.06916	4.72e-05	0.00056715	75.4799	4.05998			PTPDC1	8.45919	4.98905	6.07e-07	1.43e-05	48.6657	0
OGDHL	7.62401	4.06693	4.76e-05	0.00056973	33.4344	0			IRF5	2.24785	4.987	6.13e-07	1.45e-05	466.196	118.573
ZNF283	3.91752	4.06576	4.79e-05	0.000572115	88.4359	5.88095			BCL2	2.46809	4.9807	6.34e-07	1.49e-05	896.759	182.716
TBC1D4	2.47752	4.0365	5.43e-05	0.000636566	377.85	67.9241			HPGDS	6.56602	4.96135	7e-07	1.64e-05	150.305	1.52185
NQO1	4.68942	4.03606	5.44e-05	0.000637249	41.3602	8.23699			ACSL5	2.86939	4.943	7.69e-07	1.79e-05	567.865	82.5324
VNN2	7.55601	4.03278	5.51e-05	0.000645146	31.903	0			SLC24A3	7.90404	4.93237	8.12e-07	1.88e-05	184.392	0.342578
DENND2D	2.76426	4.03164	5.54e-05	0.000647221	192.175	28.3078			PLA2R1	8.13917	4.92711	8.35e-07	1.93e-05	102.599	0.509187
GLIPR1	2.21428	4.03176	5.54e-05	0.000647221	526.014	113.259			GALNT5	8.73895	4.90096	9.54e-07	2.18e-05	71.4845	0
DPH3	2.85326	4.02766	5.63e-05	0.000657202	159.088	22.0836			SKAP1	7.92708	4.89525	9.82e-07	2.24e-05	73.9301	0.249103
FARS2	2.39181	4.02644	5.66e-05	0.000660063	283.057	53.9388			SORCS1	9.36817	4.88058	1.06e-06	2.4e-05	90.0558	0
RSAD2	2.31085	4.02352	5.73e-05	0.000667228	243.406	49.0504			LYAR	3.24703	4.87454	1.09e-06	2.47e-05	315.021	41.802
PRKAR1B	3.75332	4.02046	5.81e-05	0.000674849	166.999	12.3649			TMEM141	6.64447	4.86692	1.13e-06	2.55e-05	71.4732	0.779797
LOC284385	4.68597	4.00779	6.13e-05	0.000705751	57.6867	2.23041			HSD17B12	2.08344	4.85636	1.2e-06	2.68e-05	716.968	234.422
TMEM218	2.2546	4.00714	6.15e-05	0.000707113	278.9	58.458			TRMT1L	3.15217	4.84824	1.25e-06	2.79e-05	279.612	42.7208
ASIC4	7.49527	3.99877	6.37e-05	0.000729644	42.3722	0.237562			MS4A4A	16.7658	4.83296	1.35e-06	3e-05	11.9382	0
TAS2R14	3.88628	3.98965	6.62e-05	0.000755855	96.5131	37.0737			GCSAML	5.8895	4.82376	1.41e-06	3.14e-05	192.671	5.50515
KIF4A	2.20057	3.98725	6.68e-05	0.000762926	400.801	87.1205			LOC100505549	6.30777	4.81521	1.47e-06	3.25e-05	99.135	1.9306
FBP1	5.5462	3.98425	6.77e-05	0.000771393	57.037	1.18369			FBXO18	2.10932	4.81378	1.48e-06	3.27e-05	916.829	196.618
GLRB	6.56983	3.98323	6.8e-05	0.000774073	20.6933	0.106126			ANO7	9.40394	4.81045	1.51e-06	3.32e-05	104.251	0.219352
OLFML2B	7.49941	3.98077	6.87e-05	0.000781509	30.6602	0			C9orf139	7.0657	4.80985	1.51e-06	3.32e-05	137.205	2.19451
TYSND1	3.86485	3.98002	6.89e-05	0.000783359	115.22	7.82743			TFEC	2.29944	4.80618	1.54e-06	3.37e-05	1271.43	309.993
SPINT1	3.68829	3.97424	7.06e-05	0.000800075	179.605	13.9166			DYNLL1	2.55505	4.79638	1.62e-06	3.52e-05	550.717	89.0125
ACPP	7.03922	3.9735	7.08e-05	0.000801912	36.7651	0.210232			TBCK	2.54385	4.79198	1.65e-06	3.6e-05	733.99	131.865
OLFML2A	5.81034	3.96487	7.34e-05	0.000827548	61.5769	1.08831			PIK3R3	6.26036	4.78826	1.68e-06	3.66e-05	200.366	7.28411
SEC16B	5.1045	3.96423	7.36e-05	0.000829108	76.5412	2.25719			ATXN7L1	2.84323	4.78443	1.71e-06	3.73e-05	681.139	99.2512
LEKR1	6.55781	3.96314	7.4e-05	0.000832256	20.5065	0.0906573			NUDT6	6.97445	4.78141	1.74e-06	3.78e-05	60.1165	0.435394
PYGO2	2.02777	3.956	7.62e-05	0.000852802	362.14	88.8385			ST6GAL1	2.60048	4.77087	1.83e-06	3.97e-05	692.36	153.362
UCHL1	3.60026	3.94773	7.89e-05	0.000876576	159.666	13.1665			TRIM14	2.08013	4.76829	1.86e-06	4.02e-05	1078.45	306.258
DGAT2	6.25466	3.94553	7.96e-05	0.000883317	27.381	0.271972			EPDR1	4.06845	4.76273	1.91e-06	4.13e-05	248.392	24.7669
SIGMAR1	2.03984	3.94428	8e-05	0.000885846	466.348	113.512			LOC100289092	16.273	4.75393	2e-06	4.29e-05	24.5901	0
NAT6	2.61802	3.93862	8.2e-05	0.000901558	133.617	21.6539			ZNF804A	5.82005	4.73683	2.17e-06	4.63e-05	105.772	2.14914
PCOLCE2	7.28764	3.93858	8.2e-05	0.000901558	33.9894	0.106126			ASCL2	8.76525	4.7357	2.18e-06	4.65e-05	87.8759	0.118364
MLF1	6.63445	3.92624	8.63e-05	0.000944697	35.6381	0.335107			KRCC1	4.65354	4.73403	2.2e-06	4.68e-05	238.602	16.387
MX2	2.63144	3.92433	8.7e-05	0.000951476	355.093	57.322			PRKCZ	6.18819	4.72968	2.25e-06	4.76e-05	65.5977	0.795814
GPR114	3.01821	3.90896	9.27e-05	0.00100483	242.916	29.9453			SLC38A10	3.00641	4.7276	2.27e-06	4.8e-05	799.007	131.863
LOC100287042	7.16326	3.90611	9.38e-05	0.00101443	31.197	0.0906573			EYA3	2.37756	4.71824	2.38e-06	5.01e-05	809.449	160.965
TNFSF10	3.27271	3.90533	9.41e-05	0.00101615	97.7752	10.1515			ARMCX2	8.63269	4.71528	2.41e-06	5.08e-05	53.1946	0
GFI1B	2.6991	3.89711	9.73e-05	0.00104415	239.462	36.9093			DPH2	5.13395	4.70884	2.49e-06	5.22e-05	214.389	10.0904
RHBDF2	5.13085	3.89256	9.92e-05	0.00105755	55.4785	1.61472			POLR3GL	2.29982	4.70927	2.49e-06	5.22e-05	571.124	131.366
KIAA1107	2.92789	3.89102	9.98e-05	0.00106189	119.743	15.6626			RINL	8.30705	4.70879	2.49e-06	5.22e-05	62.2992	0
GRAP2	3.96326	3.88934	0.000100515	0.00106767	71.0033	4.55893			LOC100130691	4.68135	4.70821	2.5e-06	5.23e-05	188.866	10.0058
IPMK	2.26064	3.88869	0.000100788	0.00106976	235.037	48.9905			BICD1	2.06115	4.70561	2.53e-06	5.28e-05	526.107	134.354
C14orf101	2.12395	3.8692	0.000109193	0.0011428	295.292	67.6901			FREM1	5.71908	4.69564	2.66e-06	5.51e-05	133.364	2.66733
ADAMTS14	2.68396	3.86855	0.000109484	0.00114416	264.813	41.153			CYYR1	5.25824	4.68178	2.84e-06	5.87e-05	139.192	6.35136
LRRC2	5.35376	3.86666	0.000110334	0.0011522	63.1241	1.51239			MTHFSD	4.68367	4.67737	2.91e-06	5.99e-05	226.427	11.2252
MLKL	2.05773	3.86193	0.000112494	0.00116876	293.574	70.5751			MYCNOS	16.2972	4.67496	2.94e-06	6.05e-05	13.556	0
NPR2	7.07608	3.85837	0.000114147	0.00118248	22.8824	0			ZNF696	7.06647	4.67223	2.98e-06	6.12e-05	62.9094	0.613673
GBGT1	2.81916	3.85683	0.000114868	0.00118823	280.733	39.7646			DUSP18	6.06904	4.65765	3.2e-06	6.55e-05	55.4679	0.866664
TAS2R4	7.18724	3.85539	0.000115546	0.00119391	24.71	0			ITGA2	6.30418	4.65567	3.23e-06	6.6e-05	107.424	1.38315
F13A1	3.33149	3.85174	0.000117281	0.0012053	932.887	92.6715			RXRB	2.20097	4.65485	3.24e-06	6.62e-05	708.751	154.715
NEXN	4.09074	3.84487	0.000120617	0.00123513	70.597	4.14019			RUVBL1	2.81561	4.6542	3.25e-06	6.63e-05	571.469	83.4607
ZNF446	4.89033	3.84431	0.000120893	0.00123707	57.3039	1.90546			FPGT	4.78353	4.65245	3.28e-06	6.68e-05	121.479	5.71714
ASCL2	6.14832	3.84362	0.000121231	0.00123964	19.8076	0.181315			MLC1	2.55042	4.64415	3.41e-06	6.92e-05	959.996	190.929
KLF8	3.14921	3.83709	0.000124503	0.00126312	87.3142	9.79313			SAMD10	6.29619	4.6226	3.79e-06	7.62e-05	59.4828	0.967915
RNF208	7.24763	3.82766	0.000129367	0.00130689	25.7709	0			IFT140	2.17292	4.6143	3.94e-06	7.91e-05	507.611	148.968
SYT1	4.36194	3.82509	0.000130722	0.00131963	104.199	27.0116			RAD54B	5.35063	4.60755	4.07e-06	8.15e-05	107.915	4.26817
TFAP4	2.76038	3.82471	0.000130925	0.0013204	226.313	33.4472			ZBTB12	6.66813	4.60268	4.17e-06	8.31e-05	87.6307	1.23628
ADAMTS13	5.81242	3.82275	0.000131973	0.0013285	35.761	0.6255			N6AMT2	7.90899	4.60133	4.2e-06	8.35e-05	34.3655	0
GALNT5	4.57552	3.80869	0.000139707	0.00139355	70.8574	2.97919			PDE3A	16.0374	4.60012	4.22e-06	8.38e-05	21.1216	0
CYYR1	2.67688	3.79956	0.000144952	0.00143481	191.308	29.886			DDX11-AS1	8.71192	4.59713	4.28e-06	8.49e-05	80.0707	0.127297
SLC1A5	2.01943	3.79174	0.000149594	0.00147461	616.485	152.098			RASGRP3	4.27009	4.59662	4.29e-06	8.5e-05	443.053	46.6776
PTPN14	4.19055	3.79136	0.000149826	0.00147588	253.502	13.9202			HIBADH	3.15935	4.585	4.54e-06	8.95e-05	257.42	34.0407
PIF1	4.23494	3.79077	0.000150183	0.00147736	48.2464	2.51095			KANK1	3.92462	4.58151	4.62e-06	9.09e-05	451.306	40.4051
RRP9	3.09397	3.78984	0.000150747	0.00148085	239.787	28.0394			CNP	2.50942	4.54701	5.44e-06	0.000105073	601.912	113.379
A2M-AS1	3.76536	3.77536	0.000159774	0.00155665	96.9516	7.12717			LIMA1	2.58042	4.5383	5.67e-06	0.000109103	454.885	72.3501
NINL	6.47929	3.77372	0.000160828	0.00156339	32.0074	0.32165			C11orf54	2.97716	4.53725	5.7e-06	0.000109379	214.633	38.3147
SNORA3	7.20069	3.77344	0.000161014	0.00156339	41.135	0.276784			STAB1	2.99506	4.53745	5.69e-06	0.000109379	2127.94	231.923
ALDH3B1	2.62324	3.77223	0.000161797	0.00156992	304.661	49.4267			C14orf159	2.58492	4.51961	6.2e-06	0.000118464	600.819	104.734
DHODH	3.12783	3.76803	0.000164538	0.00159001	249.653	28.587			OSBPL1A	2.28558	4.51122	6.45e-06	0.000123095	669.458	154.427
CALD1	5.31939	3.7678	0.000164692	0.00159042	123.279	3.72789			DCTPP1	2.51641	4.51064	6.46e-06	0.000123282	455.27	75.5487
TAPT1-AS1	2.99703	3.76447	0.000166899	0.00161065	185.508	23.2307			SLC9A3R2	9.77462	4.50178	6.74e-06	0.000128223	62.9985	0.127297
NFE2L3	2.46205	3.75582	0.000172773	0.00165722	177.919	32.2853			SNX21	15.7155	4.49646	6.91e-06	0.000130992	11.5971	0
CCDC8	5.66359	3.75239	0.000175157	0.00167671	66.4854	1.31615			ANXA4	2.63842	4.49469	6.97e-06	0.000131927	542.17	102.604
CDK10	2.27843	3.75149	0.000175784	0.00168045	262.181	54.0253			TMEM106C	3.29711	4.49373	7e-06	0.000132364	282.359	31.7527
THNSL2	6.85905	3.75082	0.000176254	0.00168381	41.6645	15.2231			CHEK2	3.91809	4.49244	7.04e-06	0.00013301	240.079	18.7288
CHST13	5.8231	3.74772	0.000178452	0.00169648	61.194	1.10713			ADAMTS9	9.42225	4.48194	7.4e-06	0.000138884	71.8607	0.139729
LOC730091	5.621	3.74762	0.000178519	0.00169648	23.9464	0.4786			PPFIA3	8.45396	4.47897	7.5e-06	0.00014066	107.987	0.279459
ZDHHC8	2.01768	3.74639	0.000179397	0.00170015	387.509	95.7338			DDX60L	2.0231	4.47499	7.64e-06	0.000142962	789.299	226.848
LGR6	7.3294	3.74492	0.000180449	0.00170785	27.2587	0			IL27RA	2.61165	4.47109	7.78e-06	0.000144727	353.621	75.8688
MORN4	5.58001	3.74341	0.000181537	0.00171365	33.9558	0.716819			ICAM4	7.79222	4.46806	7.89e-06	0.00014658	44.328	0.322026
HTATIP2	2.02688	3.74115	0.00018318	0.00172453	287.798	70.671			APOLD1	4.62221	4.4567	8.32e-06	0.000152971	203.603	9.97588
NDN	2.80045	3.74161	0.000182845	0.00172453	178.206	25.4813			EEA1	2.27758	4.45339	8.45e-06	0.000154733	700.659	189.497
SPOCK3	4.60594	3.73989	0.000184104	0.00173095	91.7633	3.77081			PLD6	7.32076	4.45323	8.46e-06	0.000154733	70.0602	0.678418
ISG20	4.40472	3.7386	0.000185045	0.00173864	70.4646	3.32102			BAIAP2-AS1	4.26301	4.44472	8.8e-06	0.000160615	332.268	26.1697
SNAI3-AS1	6.89238	3.73056	0.000191054	0.00178685	25.8555	0.0906573			ATP6V1C1	2.2909	4.43837	9.06e-06	0.000164466	623.728	142.481
ZNF311	6.55278	3.72976	0.000191661	0.00179136	20.4162	0.0906573			PECAM1	2.48454	4.42324	9.72e-06	0.000175599	496.814	88.8844
SCN9A	2.24583	3.72889	0.000192324	0.00179402	580.264	122.393			PCYOX1L	3.74427	4.42164	9.8e-06	0.000176702	356.362	26.5393
FZD2	7.01933	3.72528	0.000195102	0.00181636	28.2264	0.0958075			ADAM22	3.36018	4.41355	1.02e-05	0.000182599	378.033	47.8769
TUSC3	7.23481	3.72177	0.000197834	0.00183819	32.7843	0.0958075			IQCG	6.32349	4.41375	1.02e-05	0.000182599	36.3543	0.576561
CRIM1	2.06446	3.72066	0.000198706	0.00184389	564.986	135.028			HCG18	2.23405	4.41307	1.02e-05	0.000182791	674.804	134.936
PLCL1	7.07982	3.71851	0.000200405	0.00185724	22.9111	0			LOC100507250	15.3803	4.41107	1.03e-05	0.000184277	8.58551	0
FLCN	2.08057	3.71462	0.00020351	0.00188233	299.505	70.6921			APEH	2.17036	4.40369	1.06e-05	0.000190224	607.28	125.797
SEMA3G	5.3419	3.71055	0.000206813	0.00190793	38.1667	5.72967			NPR3	2.08392	4.40026	1.08e-05	0.000193039	2062.75	465.364
LOC145783	4.25879	3.70636	0.000210256	0.00193366	118.356	6.17895			WASF3	8.11784	4.39332	1.12e-05	0.000198853	108.107	0.622758
IFI44L	3.53454	3.70208	0.00021384	0.00196512	660.575	56.9871			PSEN2	7.94021	4.38947	1.14e-05	0.000201946	105.951	0.247453
C11orf73	2.55422	3.69447	0.000220344	0.00201449	252.88	43.0519			HS1BP3	4.30553	4.38883	1.14e-05	0.00020231	236.428	9.36774
OR2AK2	7.21613	3.69345	0.000221231	0.00202131	25.1989	0			GART	2.16923	4.36623	1.26e-05	0.00022339	817.973	178.183
CAPN5	7.44457	3.69091	0.000223449	0.00203896	29.5213	0			COA4	3.67089	4.36208	1.29e-05	0.000227411	346.614	35.8591
COQ9	2.07404	3.6858	0.000227983	0.00207236	256.165	60.8121			DCAF12	2.80944	4.35223	1.35e-05	0.000235837	623.928	128.475
EVC	3.3208	3.68125	0.000232094	0.00210302	444.708	44.4686			GYS1	2.67876	4.35104	1.35e-05	0.000236496	620.389	139.947
PDCL3P4	6.22914	3.67398	0.000238805	0.00215287	26.9172	0.271972			NYNRIN	2.76638	4.35054	1.36e-05	0.000236772	534.801	73.6074
FUZ	2.63928	3.67136	0.00024126	0.00217088	199.702	32.0623			CARD10	14.4517	4.34907	1.37e-05	0.000237974	42.3433	0
PCDHGA5	4.08066	3.66696	0.000245452	0.00220442	99.2452	5.89174			PIGN	2.0835	4.3457	1.39e-05	0.000240714	773.297	186.269
LOC642852	3.27054	3.66632	0.000246064	0.00220714	186.255	19.3387			C11orf45	8.01255	4.3446	1.4e-05	0.000241387	63.2961	0.258178
BOLA1	6.38207	3.66548	0.000246871	0.00221298	18.1608	0.0958075			MYCBPAP	9.02005	4.34473	1.39e-05	0.000241387	66.1292	0
HOOK1	2.11601	3.66255	0.000249716	0.00223708	428.68	98.9652			PDE7B	7.75918	4.3414	1.42e-05	0.000244393	38.8604	0.139729
PYCRL	5.3491	3.6618	0.000250454	0.00224087	35.811	0.89474			HEMGN	4.30045	4.33314	1.47e-05	0.000252836	136.196	11.4813
ECHDC2	5.71743	3.65969	0.000252518	0.00225509	127.526	2.43048			CENPK	2.51287	4.3316	1.48e-05	0.000254114	178.285	41.2272
TAS2R19	3.50212	3.65291	0.000259289	0.00230832	52.7759	20.0655			FMO4	7.8146	4.33137	1.48e-05	0.000254114	41.4655	0
SNRK-AS1	5.18752	3.64484	0.00026756	0.00236863	31.0609	17.2249			ACAD10	2.57747	4.32935	1.5e-05	0.000255881	322.132	60.0562
THSD7A	3.88443	3.63758	0.000275216	0.00242607	386.408	26.1368			HOOK1	5.96425	4.32853	1.5e-05	0.000256278	113.065	1.90454
BIN1	2.05251	3.63659	0.000276268	0.00242999	279.203	67.2826			STX17	2.17902	4.32569	1.52e-05	0.000259036	778.439	157.959
FAM71F2	5.75284	3.63415	0.000278902	0.00245076	34.1515	2.92017			OR2L1P	8.28856	4.32199	1.55e-05	0.00026256	48.189	0
DAB2IP	7.07407	3.63244	0.000280754	0.00245944	29.336	0.135185			TCTEX1D1	4.01094	4.3192	1.57e-05	0.000264754	166.703	10.1999
MYO7B	7.20507	3.63271	0.000280461	0.00245944	25.0035	0			TEX22	7.96465	4.31931	1.57e-05	0.000264754	56.6137	0.249103
SLC52A2	4.51422	3.63018	0.000283221	0.00247649	99.8269	4.32996			WDR52	2.69915	4.31439	1.6e-05	0.000270295	568.991	89.2168
C6orf132	6.62654	3.62731	0.000286389	0.00249958	27.5929	0.220551			ALDH1B1	4.66338	4.29894	1.72e-05	0.000287661	89.1	5.19031
CCDC86	2.27871	3.62635	0.000287453	0.00250733	277.009	57.0031			WNT11	15.0101	4.29453	1.75e-05	0.000292808	7.88516	0
CEP55	2.39914	3.62527	0.000288663	0.00251635	175.149	33.2171			PUS7	2.9046	4.28725	1.81e-05	0.000301924	354.247	41.7811
PXDN	2.71946	3.62453	0.000289492	0.00252203	662.491	100.551			METTL13	3.2437	4.28013	1.87e-05	0.000310093	342.888	49.0775
GBP1	2.63117	3.62322	0.000290954	0.00253013	171.15	27.5714			UTF1	14.945	4.27589	1.9e-05	0.000314711	7.03393	0
RFESD	5.24137	3.62133	0.000293092	0.00254561	38.9566	1.03257			WWC3	2.27111	4.27492	1.91e-05	0.000315746	558.401	104.215
HOMEZ	2.16182	3.62112	0.000293329	0.00254612	274.432	61.3457			TGFB1I1	14.8765	4.26557	1.99e-05	0.000328227	14.2827	0
DCPS	2.43946	3.62063	0.000293891	0.00254789	191.739	35.2618			BMP2K	2.17738	4.26453	2e-05	0.000329411	687.185	153.38
TSEN2	2.14402	3.61122	0.000304765	0.00262777	231.1	52.231			LOC729013	6.9376	4.24383	2.2e-05	0.00035907	54.5962	0.622758
LOC100508120	3.01328	3.60888	0.000307524	0.00263878	104.098	12.8648			ZFHX2	8.4491	4.24358	2.2e-05	0.00035909	60.7113	0
IFI6	2.70763	3.59104	0.000329364	0.00279669	620.772	95.0496			XAF1	2.01677	4.24174	2.22e-05	0.000361678	1154.67	242.558
FGF14-AS2	6.77912	3.58617	0.000335571	0.00283767	18.6209	0			MDGA1	7.31289	4.24007	2.23e-05	0.000363619	129.767	1.39729
C9orf47	5.16949	3.58296	0.000339727	0.00286573	55.0109	33.2109			RMI2	3.5322	4.23589	2.28e-05	0.000368914	227.075	20.9281
TRPC1	3.84404	3.58208	0.000340863	0.00287223	104.706	7.25884			EIF4EBP1	3.29095	4.23564	2.28e-05	0.000368942	386.641	33.8865
NIF3L1	2.28337	3.58073	0.000342632	0.00288443	218.304	44.8388			NAV2	7.33732	4.23277	2.31e-05	0.000373301	65.1159	0.361198
ACER2	3.36315	3.57993	0.000343683	0.00289047	85.5913	8.32049			EVC	5.21018	4.23144	2.32e-05	0.00037513	501.146	26.5627
HHLA3	4.1549	3.57946	0.000344308	0.00289047	37.4232	2.14076			HERC2P10	6.83546	4.22701	2.37e-05	0.000382186	67.4161	0.762579
KIF5A	3.5349	3.57941	0.000344364	0.00289047	107.497	9.20702			B3GNT8	9.13111	4.21818	2.46e-05	0.000396232	38.3803	0.124552
C19orf24	6.56258	3.57724	0.000347238	0.00290614	20.5948	0.106126			C16orf74	7.63228	4.21179	2.53e-05	0.000406358	33.9948	0
NAALAD2	5.98554	3.57725	0.000347233	0.00290614	44.1267	0.679128			CDC20	4.71572	4.20727	2.58e-05	0.000412794	333.153	13.1384
HAGH	2.87653	3.57388	0.000351723	0.00293406	121.985	16.5172			TTC13	3.76641	4.20286	2.64e-05	0.000419278	211.795	16.0371
SSPO	4.25673	3.57403	0.00035153	0.00293406	77.0573	3.99362			LOC92249	2.19235	4.18081	2.9e-05	0.000458831	513.963	111.314
CREBL2	2.07071	3.57069	0.000356042	0.00296057	272.823	64.8999			RDH16	14.5758	4.17829	2.94e-05	0.000462998	12.1701	0
NUBP2	2.62887	3.56863	0.000358851	0.00297871	121.604	19.6616			SNORA61	7.09158	4.17102	3.03e-05	0.000476578	55.7318	0.542599
CAV1	5.76442	3.56261	0.000367184	0.00303374	19.4958	0.401805			IFRD2	3.89874	4.16113	3.17e-05	0.000495203	270.522	17.1403
FMO5	2.63354	3.55806	0.000373604	0.00307405	118.408	19.0024			SMIM10	5.00554	4.151	3.31e-05	0.000514553	105.439	3.71747
ARHGAP5-AS1	4.302	3.55356	0.000380056	0.00312018	54.0972	2.72181			ABCD1	5.92368	4.15031	3.32e-05	0.000515605	137.935	2.77491
COA3	3.97443	3.54811	0.000388012	0.00317088	89.6104	5.65264			EMCN	14.5036	4.1496	3.33e-05	0.000516691	9.37436	0
TTC13	2.07333	3.54759	0.000388772	0.00317376	214.224	50.8871			GPATCH4	2.31094	4.13885	3.49e-05	0.00053988	844.682	195.893
DNASE1	3.47643	3.54682	0.00038991	0.00318091	96.5529	8.65601			SLC39A3	2.55279	4.12221	3.75e-05	0.000575865	444.928	74.9542
LOC100130992	3.56426	3.54333	0.000395108	0.00321596	65.9277	5.56865			OR2L5	8.40219	4.12046	3.78e-05	0.000579682	49.3592	0
USP2	6.96042	3.54295	0.000395674	0.00321872	27.0916	0.131436			MEG3	6.31124	4.1115	3.93e-05	0.000599714	166.484	1.82039
FGFR3	5.96493	3.53783	0.000403428	0.00327618	50.4423	0.830351			TECR	2.14376	4.10231	4.09e-05	0.000620386	489.548	102.082
RCOR2	5.60379	3.52529	0.000423016	0.00341297	47.8725	0.994683			MRP63	2.40432	4.10164	4.1e-05	0.000620998	322.731	79.5258
TOP1P1	6.69887	3.52302	0.000426655	0.00343737	22.5994	0.138392			C22orf46	3.19109	4.09593	4.2e-05	0.000632205	404.597	57.8862
HEATR2	2.35203	3.52103	0.000429874	0.00345939	271.683	53.2455			SEMA4B	6.89838	4.09389	4.24e-05	0.000637184	74.3054	0
ABCA11P	4.83448	3.51919	0.000432866	0.00347954	25.5403	0.889574			SLC9A9	5.74828	4.09348	4.25e-05	0.0006377	81.2565	1.94675
ABCB11	6.83282	3.50397	0.000458383	0.00364353	31.8711	0.191615			LMLN	3.74442	4.09119	4.29e-05	0.000642637	347.779	27.6267
DNAAF3	7.01379	3.50346	0.000459261	0.00364847	58.199	0			COL8A2	7.31605	4.07774	4.55e-05	0.000671661	84.9759	0.74731
H19	6.39881	3.50174	0.000462239	0.00367008	23.5759	5.14912			EFCAB13	2.11529	4.07768	4.55e-05	0.000671661	238.928	56.9162
PODXL2	2.62583	3.49905	0.000466911	0.00370305	197.675	31.9803			RIC8B	4.05149	4.07448	4.61e-05	0.000679024	210.716	11.8147
MYOZ3	3.27651	3.4978	0.000469112	0.00371589	94.4287	9.78264			HDAC9	3.31021	4.06395	4.82e-05	0.000707731	669.261	72.9269
LMLN	2.37953	3.49473	0.000474535	0.00374683	239.246	45.9534			LY75	2.18562	4.05593	4.99e-05	0.000729042	216.013	60.0669
RNF175	6.62488	3.4872	0.000488111	0.00384549	33.367	0.337119			HDDC3	7.58438	4.0516	5.09e-05	0.000740603	35.7128	0.129089
2021-03-01	2.69209	3.4844	0.000493243	0.00387521	154.354	23.8375			TET1	3.0492	4.04857	5.15e-05	0.000748154	439.361	48.3236
NUDT18	5.1755	3.48337	0.00049514	0.00388455	40.8712	1.14873			SLC36A1	3.01548	4.04732	5.18e-05	0.000751465	314.438	50.1164
PLEKHA8P1	3.12532	3.48331	0.00049525	0.00388455	89.4702	10.2628			CBX7	5.55269	4.04497	5.23e-05	0.000756927	77.3463	1.64565
TECPR2	2.13769	3.48083	0.000499871	0.00391648	344.475	78.3683			C9orf69	5.21977	4.03821	5.39e-05	0.000774777	132.901	5.14584
FSD1L	2.5228	3.47795	0.00050526	0.00395132	99.9748	17.3258			SLC5A6	2.13735	4.03841	5.38e-05	0.000774777	377.299	106.313
FAM72B	3.83302	3.47465	0.000511511	0.00398815	60.3655	4.1841			TCAIM	2.25026	4.03759	5.4e-05	0.000775412	452.654	147.164
ZSWIM7	2.18301	3.47402	0.000512729	0.00399306	259.92	57.1485			ADAMTS2	14.0808	4.03308	5.51e-05	0.000787547	21.9779	0
BCO2	7.57073	3.47326	0.000514186	0.00400003	36.0795	0.11965			TTC27	2.21868	4.03309	5.5e-05	0.000787547	474.342	120.393
C1orf145	5.09261	3.47256	0.000515511	0.00400378	33.0606	6.68596			TRIM7	14.078	4.0324	5.52e-05	0.000788106	5.74427	0
USP18	2.68676	3.46939	0.000521645	0.00404239	106.38	16.4305			MYT1	7.45071	4.02904	5.6e-05	0.000798293	62.7898	0
GPR63	2.9437	3.45605	0.000548155	0.00422278	227.928	29.6865			ZFP69	4.9377	4.02341	5.74e-05	0.000816112	70.864	2.71041
COCH	2.22043	3.45371	0.000552926	0.00425493	388.587	83.3783			IGF1R	2.07972	4.01388	5.97e-05	0.000847469	2321.13	524.122
USP28	2.64572	3.45342	0.000553529	0.00425727	203.02	32.4906			CCDC102B	6.09959	4.01125	6.04e-05	0.000855666	59.9489	0.996413
PARD3	2.64075	3.44783	0.000565109	0.00433697	267.21	42.8072			DLG5	2.87804	4.01118	6.04e-05	0.000855666	457.734	60.1325
PLD4	3.90827	3.44742	0.000565968	0.00433889	76.0523	5.06975			TUBGCP4	2.37547	4.0087	6.11e-05	0.000862385	375.113	73.1198
HLA-DMB	3.47832	3.44305	0.000575191	0.00439082	135.19	12.0724			ISOC2	8.1647	4.00493	6.2e-05	0.000873079	58.5954	0.329871
RAB7L1	2.89683	3.44241	0.000576555	0.00439874	123.375	16.5314			TAS2R10	7.72923	4.00316	6.25e-05	0.00087885	45.5608	0
C9orf64	4.72289	3.43737	0.000587386	0.00446841	44.2385	1.65675			MPL	2.85262	4.00034	6.33e-05	0.000887782	868.692	185.177
CCDC42	7.05567	3.43729	0.00058757	0.00446841	28.952	0.0958075			BNIP3	5.53451	3.9894	6.62e-05	0.000926411	99.6533	5.82904
ARNT2	4.37134	3.43549	0.000591482	0.00447904	91.8301	4.39233			GVINP1	3.62543	3.98894	6.64e-05	0.000927382	276.67	19.7479
LOC100130987	7.41272	3.4356	0.000591238	0.00447904	28.8912	0			PTPLAD2	2.08404	3.98435	6.77e-05	0.0009413	473.862	117.714
NEIL3	2.00403	3.4361	0.000590147	0.00447904	163.428	40.7089			SCN2A	7.77548	3.97965	6.9e-05	0.000957527	33.0191	0
THRB	2.20082	3.43443	0.000593812	0.00448714	309.718	67.3651			ARAP3	8.40565	3.97164	7.14e-05	0.000987149	43.8708	0
ZNF239	5.65018	3.43336	0.000596158	0.00450248	44.6126	0.220551			LRP3	7.65515	3.96857	7.23e-05	0.00099696	36.7944	0
SLC7A11	3.55564	3.43274	0.00059752	0.00450541	102.507	8.70549			TXNRD3	2.8799	3.96303	7.4e-05	0.00101503	303.194	68.1202
RIMKLA	6.36905	3.43097	0.000601419	0.0045302	23.1115	3.26366			XKR5	7.823	3.9619	7.44e-05	0.00101892	56.2524	0.198748
ZNF607	2.78714	3.42868	0.00060653	0.00456387	105.42	15.235			FAM64A	9.16072	3.96151	7.45e-05	0.00101972	29.8522	0.109676
B3GNT1	3.96728	3.42588	0.000612813	0.00460385	42.1274	2.69255			STOX2	8.75576	3.95875	7.53e-05	0.00102886	40.6536	0.139729
RPL23AP82	6.6148	3.42602	0.000612496	0.00460385	21.3224	0.0958075			FAM83B	13.7722	3.94116	8.11e-05	0.00109392	13.4239	0
IQCH-AS1	2.51834	3.42352	0.000618153	0.00463908	184.172	32.1114			AARS	2.5588	3.94022	8.14e-05	0.00109729	637.339	100.491
HCG4	7.68978	3.41908	0.000628339	0.00470313	22.6523	0.106126			IFI27L2	6.4111	3.92673	8.61e-05	0.00115365	96.0689	1.0396
MS4A7	6.31962	3.40825	0.000653806	0.00487072	13.5492	0			SLC6A19	13.7154	3.92441	8.69e-05	0.00116386	9.10971	0
HSD17B6	7.11673	3.40659	0.00065779	0.00489109	23.5282	0			GBGT1	5.66902	3.92248	8.76e-05	0.00117019	103.507	2.17903
DNAH5	6.92589	3.39964	0.000674751	0.00499022	20.6266	0			ZDHHC23	3.78851	3.9217	8.79e-05	0.00117299	340.671	28.4402
CIDEB	2.20204	3.39502	0.000686245	0.00505946	326.853	71.0868			LOC401397	2.76617	3.91232	9.14e-05	0.00120819	199.361	49.1536
LIMS2	7.93317	3.39472	0.000686987	0.00506231	26.7777	0.106126			THAP10	13.667	3.91035	9.22e-05	0.00121599	7.40551	0
LHX6	7.04124	3.39052	0.000697595	0.00513251	38.3557	0.277122			COL18A1	5.27556	3.90339	9.49e-05	0.00124628	131.508	8.1779
ZKSCAN3	2.00955	3.38889	0.000701774	0.00515527	191.824	47.607			MTUS2	6.12729	3.89665	9.75e-05	0.00127607	113.011	4.76425
HPSE	3.58166	3.38775	0.000704691	0.00517403	64.108	5.30723			OPN3	2.42098	3.89564	9.79e-05	0.00128034	228.014	59.9316
ZBED3-AS1	3.85609	3.38704	0.000706502	0.00518465	77.2149	5.34428			PARP10	2.43185	3.89038	0.000100085	0.00130621	422.77	78.123
C10orf114	7.07931	3.38512	0.000711475	0.00520735	22.9209	0			LOC100507463	3.71509	3.88892	0.000100691	0.00131302	292.771	37.1133
C19orf54	2.14687	3.37931	0.000726674	0.0052945	181.904	41.0941			AATK	6.50763	3.88431	0.000102623	0.00133597	70.6793	1.49462
RXFP1	6.37607	3.37	0.000751691	0.00546001	42.6433	0.526393			PINLYP	8.12314	3.88237	0.000103443	0.00134329	38.9158	0
COX10-AS1	2.08226	3.3669	0.00076019	0.00551051	147.152	34.7927			TRIQK	2.52645	3.86577	0.000110738	0.00142735	186.839	34.2695
DPP10	4.34726	3.36575	0.00076337	0.00552793	225.102	11.09			MAST1	13.4778	3.85612	0.000115201	0.00147999	27.9636	0
CACFD1	7.33419	3.36463	0.000766477	0.00554479	27.3525	0			ZNF815P	7.88332	3.84823	0.000118974	0.00152292	30.9801	0
FXYD6	5.26931	3.36284	0.000771443	0.00556095	59.6381	13.2759			DDIT4L	13.4175	3.83886	0.000123605	0.00157758	5.60964	0
MEG3	4.19893	3.36208	0.000773589	0.0055736	471.29	25.6546			MARVELD1	2.2528	3.83712	0.000124486	0.00158494	691.348	153.893
ADAMTS7	6.95241	3.35937	0.000781209	0.00561713	26.9467	0.114425			SQRDL	2.06246	3.8323	0.000126951	0.00161107	498.346	130.479
TMEM143	3.22957	3.3564	0.000789635	0.00567199	99.0335	10.5321			DOC2A	8.42104	3.82586	0.000130314	0.00164573	45.4222	0
SELP	3.35969	3.35604	0.000790668	0.00567655	407.613	39.7036			NMNAT3	3.88004	3.82303	0.000131823	0.0016621	206.246	12.154
TLR9	7.06259	3.35354	0.000797854	0.00571374	22.6458	0			ZNF485	6.6964	3.82184	0.000132461	0.00166751	48.3142	0.712816
SLC10A5	2.81662	3.35237	0.000801227	0.00572915	231.087	32.7418			PCDHGA4	9.28491	3.82075	0.000133044	0.00167344	50.0488	0.124552
ZDHHC11	6.95524	3.35026	0.000807359	0.00576442	21.0434	0			TAS2R20	6.71178	3.81915	0.000133912	0.001683	30.39	0
STARD13	6.79191	3.34683	0.000817404	0.00582435	24.1028	0.114425			RASSF4	6.37904	3.81707	0.000135046	0.00169589	56.418	1.03881
PTH2R	3.87256	3.34425	0.000825064	0.00585853	119.208	8.18409			F13A1	2.37231	3.81673	0.000135235	0.0016969	1394.31	235.36
RGL1	6.01429	3.34168	0.000832729	0.00590119	27.8108	2.62871			TTLL4	2.69791	3.80455	0.000142065	0.00177546	454.651	96.9349
SIRPB2	3.47938	3.33978	0.000838438	0.00593574	120.485	10.7855			MIPOL1	6.69118	3.80268	0.000143142	0.0017875	75.5046	1.01698
GCSAM	5.36279	3.33162	0.000863429	0.00608846	31.629	19.1939			WDR27	2.64126	3.79992	0.000144741	0.00180602	499.803	77.8035
AGXT2L2	2.16509	3.33057	0.00086669	0.00610541	334.415	74.5751			SELP	7.71373	3.79641	0.000146808	0.0018289	73.5067	0.509154
ACSS3	7.30335	3.32865	0.000872683	0.00614458	26.7819	0			ALOX15B	7.68035	3.7824	0.000155321	0.00192573	50.0401	0
DMD	5.27827	3.31983	0.000900733	0.00631089	44.9971	1.15992			SMC1B	7.89543	3.76972	0.000163431	0.00201668	92.4411	0.407323
ADAMTSL4	2.72682	3.31677	0.000910651	0.00637098	235.195	35.5667			NBEAL1	3.06932	3.75575	0.000172826	0.0021259	356.162	56.7956
GCHFR	5.31812	3.31653	0.000911421	0.00637324	42.3218	1.03801			SNAI3-AS1	6.19977	3.75292	0.000174784	0.00214323	71.8519	1.61449
PCDHB13	5.79143	3.30888	0.000936699	0.00652756	40.1526	0.713237			C14orf101	2.34044	3.75229	0.000175226	0.00214696	287.139	60.6005
AP1S1	2.63981	3.30714	0.000942546	0.00655868	146.76	23.5895			PLEKHA6	5.31697	3.75096	0.000176159	0.00215502	143.618	8.99032
MITF	2.45855	3.30501	0.000949713	0.00660533	211.457	38.4629			HOOK2	2.48337	3.74891	0.000177608	0.00216847	359.362	52.7009
HTATSF1P2	3.79625	3.3036	0.000954512	0.00663089	51.2242	15.7318			LOC157381	13.1028	3.74881	0.000177675	0.00216847	7.20761	0
ACOT11	2.55848	3.30305	0.000956399	0.00663886	192.486	32.6942			OAS1	5.98321	3.74901	0.000177531	0.00216847	72.4031	2.36923
LOC100506668	4.71378	3.30057	0.00096488	0.00668795	28.8474	1.09032			WBP1L	2.50423	3.74521	0.000180244	0.00219714	390.397	70.533
PYCARD	3.0292	3.2994	0.000968923	0.00670619	85.7865	10.5433			AR	4.29755	3.74298	0.000181851	0.00221382	534.903	24.9696
TMEM251	3.48838	3.29886	0.000970769	0.0067157	56.7801	5.01146			DECR1	2.19361	3.74222	0.000182404	0.00221753	544.371	141.637
MALL	2.64963	3.29325	0.000990364	0.00683466	149.268	23.7112			PVT1	4.16705	3.73597	0.000186996	0.00226982	160.43	9.91906
PSD2	5.39128	3.28468	0.00102098	0.00699723	26.4715	0.619409			TMBIM4	2.2342	3.73414	0.000188361	0.00228283	337.863	90.7108
C21orf49	6.67985	3.27579	0.00105365	0.0071844	17.3944	0			PCDHB12	13.0413	3.73121	0.000190559	0.0022997	5.28815	0
EPHA1	6.08906	3.27432	0.00105918	0.00721864	19.011	0.241311			TFAP4	4.33666	3.73137	0.000190444	0.0022997	134.119	16.1781
MKRN7P	6.97983	3.27311	0.00106371	0.00724607	21.3977	0			DPEP2	4.9749	3.72584	0.000194663	0.00234285	234.349	8.758
ZNF233	5.85415	3.26698	0.001087	0.00738704	26.7845	15.6383			BBS2	2.29021	3.72421	0.000195927	0.00235626	300.592	81.4818
TSPAN5	3.08649	3.26159	0.0011079	0.00751474	202.853	23.9352			MYH11	12.987	3.71568	0.000202659	0.00242229	12.6017	0
MAF	4.06546	3.2588	0.00111884	0.00756369	72.9536	4.37517			PQLC2	6.66671	3.71453	0.000203584	0.00243149	48.4011	0.7334
SPTLC3	2.37092	3.25395	0.00113813	0.00767592	238.277	46.0803			TPPP3	12.9819	3.71422	0.000203828	0.00243255	7.18617	0
C5orf63	2.82315	3.24746	0.0011644	0.00783276	185.987	26.2674			CEP41	2.67012	3.71171	0.000205865	0.00245311	517.427	87.0022
PSPH	2.11898	3.24511	0.00117407	0.00787943	228.742	52.6691			TBRG4	2.76946	3.71036	0.000206968	0.00246437	391.196	71.4294
PPARGC1A	8.53415	3.24482	0.00117524	0.00788141	40.441	0.106126			EEF1DP3	12.9577	3.70732	0.000209464	0.0024903	6.57835	0
MNDA	2.91183	3.24321	0.00118191	0.00791126	142.361	18.8559			GNPDA1	4.06996	3.70515	0.000211269	0.00250692	144.26	10.6545
FMO4	2.91395	3.24153	0.00118889	0.00795052	133.689	17.6799			IFI6	2.80061	3.70506	0.000211344	0.00250692	775.17	117.883
PLXNA3	2.2792	3.24083	0.00119184	0.00796224	230.841	47.5338			COLQ	5.70278	3.70225	0.000213696	0.00252715	45.2434	1.47875
CD93	2.90513	3.23828	0.00120254	0.00802292	223.99	29.9403			CACNA1H	12.917	3.69567	0.000219305	0.00258761	195.478	0
PRKCA	2.44443	3.23043	0.00123604	0.00822331	344.167	63.2107			C5orf63	5.16128	3.69346	0.000221226	0.00260633	79.8292	1.98115
TTLL11	4.04973	3.22994	0.00123816	0.00823362	41.4221	2.49956			SLC39A14	4.35867	3.69051	0.000223802	0.00262874	470.093	24.1079
MORF4L2-AS1	3.97308	3.22934	0.00124077	0.00824707	37.8308	17.3731			KIF24	4.04528	3.68684	0.000227053	0.0026578	182.95	11.3865
PTPDC1	3.01475	3.22543	0.00125785	0.00834502	85.3178	10.5293			CD300A	4.44794	3.68633	0.000227511	0.00266032	110.217	6.20267
IL2RA	6.95191	3.22404	0.00126398	0.0083818	32.1467	0.27037			POLR3H	3.75362	3.68223	0.000231204	0.00269744	303.045	28.7326
HLA-DRB5	2.87472	3.21546	0.00130237	0.00860035	428.632	58.4346			FAS	3.06143	3.68029	0.000232965	0.00271191	151.53	28.5903
CFH	2.20392	3.21422	0.00130799	0.00863345	374.739	81.2937			METAP1D	3.86087	3.6779	0.000235159	0.00272932	127.73	13.4254
GRAP	2.25338	3.21218	0.00131732	0.00867893	167.807	35.1831			ERCC2	2.96539	3.67292	0.00023979	0.00277276	265.512	35.5123
PRDM5	5.04557	3.20765	0.00133824	0.0087924	35.7064	36.6738			NETO2	5.23443	3.66998	0.000242567	0.0028028	103.37	5.08806
COL8A2	5.74296	3.20614	0.0013453	0.00883468	47.6329	0.872586			SEPP1	2.38521	3.66744	0.000244995	0.00282876	470.787	91.481
ZNF576	3.92688	3.20433	0.00135379	0.00888635	82.104	5.34878			LRRC1	3.75157	3.66674	0.000245663	0.00283228	73.2458	4.27603
TGM1	6.91152	3.20331	0.00135859	0.00891376	20.4108	0			TXLNB	5.45422	3.66586	0.000246508	0.00283784	47.9862	1.93633
COL27A1	6.36894	3.2028	0.00136099	0.00892127	29.6477	0.398056			SRD5A3	2.82265	3.66298	0.000249301	0.00286788	407.969	65.4444
BMP8B	7.00459	3.19416	0.0014024	0.00914644	21.7614	0			KHDRBS2	5.3506	3.66054	0.000251688	0.00288503	79.5195	4.78866
CNNM1	2.70987	3.18437	0.0014507	0.00939691	122.899	18.8352			FKTN	2.33932	3.65515	0.000257034	0.00293737	346.138	89.4981
ZNF573	2.5294	3.17863	0.00147975	0.00955899	100.551	17.4151			CHM	2.08151	3.64196	0.000270568	0.00307852	335.759	79.3452
MAST3	2.11288	3.17687	0.00148872	0.00960069	207.469	47.9198			ADCK1	8.02374	3.6323	0.000280911	0.00317539	41.0032	0
HMOX2	2.37194	3.16668	0.00154187	0.00990522	180.093	34.7219			INPP4B	2.77611	3.63189	0.000281356	0.00317812	462.813	81.1224
KCNC4	2.72946	3.16277	0.00156275	0.0100179	155.379	23.3791			LOC100506963	7.1289	3.62819	0.000285413	0.00321697	31.4153	0.127297
PTPRG-AS1	3.94875	3.16111	0.00157167	0.010066	21.8605	1.42334			IPO13	3.79481	3.62631	0.000287498	0.00323347	167.477	13.2299
PRAME	6.0853	3.16006	0.00157739	0.0100891	54.0915	4.9048			ZNF429	4.01559	3.62634	0.000287464	0.00323347	121.369	15.8231
SLC2A6	4.75864	3.15929	0.00158151	0.0101064	42.0506	1.56102			ECRP	4.7534	3.62205	0.000292283	0.0032755	107.526	11.5234
PCDHGA4	6.6428	3.15831	0.00158686	0.010136	27.9356	3.16165			TSNARE1	5.03802	3.61867	0.000296117	0.00331371	59.661	2.94611
WNK3	4.16753	3.15674	0.00159541	0.0101786	41.2997	2.27938			TP63	8.10006	3.61491	0.000300448	0.00335257	39.3422	0
ALDH8A1	6.48193	3.14899	0.00163835	0.0104044	15.1432	0			B3GALT6	2.70125	3.60638	0.000310497	0.00344747	201.548	56.2641
DNAH6	3.0404	3.147	0.00164957	0.0104475	122.318	14.8929			MRPS17	4.85414	3.60567	0.00031135	0.00345203	78.3285	5.03115
TMEM176B	5.98375	3.14561	0.00165743	0.010474	70.4658	0.22885			GGPS1	2.40195	3.59901	0.000319432	0.00353657	282.33	90.0914
LOC285540	5.44458	3.14416	0.00166565	0.0105166	26.6966	0.598649			FARP1	7.71282	3.59303	0.000326855	0.0036102	83.1857	0.872251
MRPL14	2.6051	3.14126	0.00168224	0.010601	109.844	18.0745			TM4SF1	5.25012	3.59291	0.000327002	0.0036102	137.051	3.56011
PSMG3-AS1	2.56798	3.13415	0.00172351	0.0108483	138.371	23.3355			CUL7	3.06391	3.59032	0.000330273	0.00363603	487.236	47.5482
OIP5	3.01283	3.12818	0.00175891	0.0110467	97.6098	12.081			SCARB1	2.09253	3.59008	0.000330575	0.00363679	523.044	126.759
KIF21A	2.12142	3.12522	0.0017767	0.0111339	324.178	74.5731			DAPL1	12.537	3.58693	0.000334588	0.00367318	5.46728	0
SPAG8	4.99092	3.12445	0.00178138	0.0111436	33.3289	1.05459			CYHR1	3.85513	3.57195	0.000354329	0.003852	355.658	32.5723
ZNF287	3.96317	3.12427	0.00178246	0.0111454	45.3787	2.93336			PDHX	2.1843	3.57204	0.000354215	0.003852	272.438	74.1912
CCDC7	2.56708	3.11942	0.0018121	0.011301	77.4359	13.0531			L3HYPDH	4.05107	3.56763	0.00036022	0.00390517	188.088	23.7839
SLC46A1	3.65218	3.11762	0.00182317	0.0113551	110.433	8.82097			LPCAT4	3.27144	3.5662	0.000362191	0.00392382	266.113	24.5989
NIPAL2	2.32698	3.11607	0.00183277	0.011395	206.165	41.1158			MITF	3.62822	3.55598	0.000376575	0.00406275	170.508	14.1233
ALOX15	4.42937	3.11593	0.00183368	0.0113957	47.1786	2.16453			RIMS4	9.81	3.55576	0.000376889	0.00406333	42.7596	0.0969168
C10orf35	6.42726	3.11285	0.00185293	0.0115003	18.731	0.138392			GYG2	7.34187	3.55223	0.000381982	0.00410972	41.2724	0.264281
PTGFRN	5.2199	3.11178	0.00185961	0.0115293	41.519	1.08789			DPP3	2.15372	3.54631	0.000390666	0.00418299	557.167	162.072
LOC100130476	6.03851	3.10696	0.00189019	0.0116806	37.8673	0.106126			FAM26F	2.34818	3.54093	0.000398712	0.00425258	225.432	48.1633
C7orf10	5.53154	3.10254	0.0019187	0.0118158	16.5968	0.295739			BLVRB	3.52478	3.53784	0.000403413	0.00429007	143.485	10.7986
WASF3	2.74166	3.10177	0.0019237	0.0118415	247.699	37.0537			LAMA2	11.1919	3.53652	0.000405433	0.00430277	133.448	0.124552
SLCO4C1	4.46054	3.10147	0.00192564	0.0118464	32.7227	1.45052			HSD3B7	7.62797	3.53483	0.000408041	0.00432457	49.9259	0.59182
SPAG6	4.3187	3.09882	0.00194294	0.0119136	93.7411	10.1121			C14orf80	8.15631	3.5263	0.000421404	0.0044394	46.5399	0.373655
PSTPIP1	2.31478	3.09769	0.00195033	0.0119486	182.685	36.6928			PVRL1	2.61044	3.5245	0.000424276	0.00446333	343.984	66.8972
RSC1A1	2.69401	3.09434	0.00197248	0.0120429	91.035	14.0245			TUBG2	5.8932	3.52366	0.000425629	0.00447455	55.6568	2.17701
GPC3	6.6512	3.08901	0.00200828	0.0122247	23.6513	0.237562			CFI	7.16152	3.51712	0.000436264	0.00456441	74.4296	1.3238
LOC100505783	4.04263	3.08834	0.00201278	0.0122419	66.8909	4.06041			TMTC2	2.92916	3.51589	0.000438282	0.00457982	410.876	82.0834
VASH2	3.51699	3.08833	0.00201282	0.0122419	47.9686	4.23392			LINC00202-1	6.37055	3.51287	0.000443288	0.00462595	63.4183	0.769996
MROH8	5.44481	3.08444	0.00203933	0.0123768	21.4322	7.02961			IKBKE	3.19974	3.49983	0.000465563	0.00481339	356.598	47.3516
ACP6	2.22047	3.08105	0.00206274	0.012471	140.773	30.1246			EARS2	2.71657	3.49663	0.000471177	0.00486499	233.744	45.6829
CENPA	2.55754	3.08123	0.00206144	0.012471	86.9163	14.6954			C5orf45	6.48666	3.49127	0.000480735	0.00494407	28.2221	0.226383
SNORA6	5.52158	3.07947	0.00207371	0.0125214	16.4905	4.26089			IMMP1L	4.12541	3.47408	0.000512616	0.00524432	42.9763	2.15904
CYB5RL	2.47934	3.07693	0.00209143	0.0126016	163.541	29.2918			ABCA9	6.67122	3.46402	0.000532176	0.00542253	47.7969	1.05399
HECTD2	2.5258	3.0745	0.00210858	0.0126815	108.241	18.7678			TMEM44-AS1	6.13806	3.46117	0.000537828	0.0054629	99.1222	0.645444
MRPL4	2.12152	3.07429	0.00211003	0.0126815	325.133	74.7018			NT5M	5.53223	3.45913	0.000541927	0.00549383	54.2538	0.946184
BRSK1	6.52018	3.07334	0.0021168	0.0127115	25.5111	0			COA6	4.20813	3.4473	0.000566224	0.00570313	65.5094	8.373
FAM86FP	5.68454	3.06778	0.00215653	0.0129066	18.442	4.42705			ANKEF1	7.78341	3.44665	0.000567594	0.00571324	35.2923	0
EYA1	5.6903	3.06635	0.00216686	0.0129575	90.3726	0.888483			SLC29A1	2.12229	3.43436	0.000593961	0.0059518	741.386	188.895
EVA1C	4.46958	3.06537	0.00217404	0.0129921	49.3693	2.21318			ZNF391	4.42188	3.42962	0.000604435	0.00602968	60.144	3.14067
UBXN10	6.22022	3.06504	0.00217638	0.0129973	26.7713	0.271972			HTR1F	2.86195	3.42564	0.000613342	0.00609975	231.232	39.7491
SCN11A	3.80161	3.05706	0.0022352	0.0132881	16.6659	9.59245			TBC1D9	8.14034	3.42555	0.000613545	0.00609975	51.863	0
LOC257396	5.5173	3.05596	0.00224339	0.0133256	16.4358	14.1795			ALG8	2.06107	3.42222	0.000621126	0.00616007	547.289	185.311
CTU1	5.6343	3.05097	0.00228105	0.0135043	24.5639	2.45805			TIMMDC1	2.15758	3.42208	0.000621448	0.00616007	526.671	139.115
SSC5D	6.69114	3.0391	0.00237289	0.0139841	17.5121	0			COMMD3	2.18856	3.41935	0.000627712	0.00621033	229.641	59.0768
ENAH	2.3006	3.03736	0.00238659	0.014035	352.191	71.4505			EFCAB4B	2.4259	3.41652	0.000634272	0.00625938	394.675	61.4457
CLIC6	5.06111	3.03231	0.00242691	0.0141967	46.4042	1.37964			SLC16A10	4.70366	3.414	0.000640174	0.00630568	79.4924	4.50142
BMPR1B	3.74079	3.03174	0.00243145	0.0142174	65.0237	4.86025			RNLS	4.58119	3.40788	0.000654708	0.00643261	61.664	3.16853
BOLA3-AS1	2.36276	3.03063	0.00244048	0.0142468	192.456	37.4279			PMS1	2.16825	3.40506	0.000661506	0.00649124	305.191	72.6929
MAGI1	6.01679	3.03047	0.00244177	0.0142485	18.0995	5.38425			ANO5	4.47308	3.4013	0.00067067	0.00657502	81.7842	3.11998
IQCG	2.66125	3.02634	0.00247532	0.0143912	78.1948	12.3437			ZNF491	5.5126	3.40121	0.000670886	0.00657502	40.5459	2.0298
C1orf54	4.18721	3.02351	0.00249859	0.0145028	23.6669	1.3087			TMEM17	4.11964	3.40101	0.000671375	0.00657568	78.9037	7.39969
OPRL1	4.58647	3.02167	0.00251383	0.014561	40.1327	1.6751			ZNRF3	3.90231	3.3963	0.000683043	0.0066649	80.7467	8.98155
PALM	2.48346	3.02042	0.00252424	0.0145922	128.302	22.9037			EXTL2	2.1254	3.39549	0.000685052	0.00668033	311.192	67.4977
LOC100289230	2.60241	3.01768	0.00254718	0.0146831	68.7005	11.2892			TBC1D19	4.4281	3.39344	0.00069021	0.00672642	67.1257	2.46678
CD79B	3.04854	3.01319	0.00258521	0.0148662	92.699	11.1903			RPS6KA4	2.23979	3.3917	0.000694613	0.0067609	615.408	95.5492
REEP3	2.07883	3.0132	0.00258507	0.0148662	183.197	43.3856			LOC100131825	6.21137	3.38936	0.000700567	0.00680608	41.5129	0.406755
MGMT	2.54878	3.01179	0.00259708	0.0149097	154.738	26.3992			GTF2H1	2.64936	3.38652	0.000707859	0.00686417	273.899	48.1123
C1orf56	5.56169	3.01105	0.0026035	0.0149125	16.9477	4.18775			WBP2NL	7.97639	3.38588	0.000709507	0.00687588	36.538	0
FAM81B	5.75495	3.01143	0.00260024	0.0149125	19.3746	5.50825			SLC16A9	6.48457	3.3832	0.000716464	0.00693511	36.0662	0.127297
LINC00696	7.34337	3.01102	0.00260372	0.0149125	20.4038	0.131436			NPM2	7.59207	3.38259	0.000718065	0.00694589	34.4839	0
RHEBL1	6.30533	3.01068	0.00260663	0.0149232	17.2243	0.0958075			FAM127B	4.43925	3.3809	0.000722487	0.00697571	115.582	6.74045
HESX1	4.6523	3.00829	0.0026272	0.0150289	22.8485	16.8127			SLC35A1	2.44905	3.3792	0.000726958	0.00701454	275.796	59.6885
LOC100130691	2.56649	3.00558	0.00265076	0.0151272	192.951	32.585			SLC46A1	5.03573	3.37277	0.000744153	0.00716276	55.502	0.985536
SNORA31	6.11404	3.00208	0.00268146	0.0152718	15.0722	0.131436			PCED1B-AS1	6.48303	3.3647	0.000766277	0.00735306	37.1668	0.699865
HERC2P10	3.89591	2.99839	0.00271407	0.0154187	55.2236	3.71109			CCBL1	6.61784	3.35626	0.000790035	0.00754858	40.2938	0.254593
LILRA1	6.71356	2.99751	0.00272197	0.0154469	22.8386	0.106126			CCDC66	2.18082	3.35553	0.000792143	0.0075641	327.154	99.5441
CHST14	2.17883	2.99668	0.00272938	0.0154766	148.445	32.7102			HRSP12	5.80618	3.34469	0.000823748	0.00783237	51.36	1.58099
ARL11	2.67114	2.99586	0.00273671	0.0155014	114.626	18.0458			NEDD4L	2.96805	3.34111	0.000834435	0.00790596	280.771	32.9438
RIMBP3	5.72591	2.99583	0.00273702	0.0155014	11.5122	0.106126			OCEL1	5.68855	3.3401	0.000837472	0.00792428	65.1323	1.6571
HBG2	4.80325	2.99278	0.00276446	0.0156208	97.9973	3.33851			CCNF	3.84281	3.33157	0.000863587	0.0081418	110.362	10.262
CAV2	4.22907	2.99063	0.00278405	0.0156994	57.9974	3.07766			NUDT18	7.40377	3.32731	0.000876903	0.00824743	40.8599	0
PCDHB14	5.71193	2.9878	0.00280997	0.015814	25.5351	0.453286			TAS2R14	4.82583	3.32513	0.000883767	0.00830199	121.317	8.62078
SPEF2	2.18795	2.98786	0.00280941	0.015814	173.473	38.0247			SLC7A8	5.62362	3.32351	0.000888915	0.00834533	85.2653	2.32547
FAM86C2P	5.7399	2.98482	0.00283748	0.0159499	43.489	0.220551			TRIM65	2.03352	3.32255	0.000891973	0.00835395	360.037	96.5124
HBA1	6.34334	2.97627	0.00291775	0.0163303	13.7656	0			SLC35A5	2.54107	3.31434	0.000918586	0.00855704	283.356	65.0774
PIEZO2	2.09922	2.9721	0.00295772	0.0164891	1220.3	284.865			TAL1	2.54051	3.31252	0.000924586	0.0086046	605.265	108.165
MS4A6A	6.10155	2.96902	0.00298756	0.0166035	19.176	0.181315			SLC25A19	6.34371	3.31071	0.000930597	0.00865344	184.699	5.32638
LOC100507557	5.93675	2.96481	0.0030287	0.0167914	17.1333	0.27037			PON2	2.85199	3.31038	0.000931697	0.00865852	290.595	53.3773
TMEM99	4.34644	2.96324	0.00304416	0.0168655	52.3463	2.5384			STARD13	7.91816	3.30671	0.000943971	0.00875696	44.62	0
EPB41L5	2.07333	2.96013	0.00307505	0.0169837	171.426	40.6416			DNAJC6	3.30043	3.29871	0.000971293	0.00895723	84.8504	8.55639
PADI2	4.66516	2.95608	0.0031158	0.0171755	64.9602	24.6437			GATA2	2.16382	3.29466	0.000985394	0.0090712	584.863	123.872
PNMAL1	5.40488	2.95543	0.00312234	0.0172049	57.948	8.41793			ZNF81	2.04495	3.29362	0.000989067	0.00909964	293.957	81.0483
GYPE	5.11181	2.95435	0.0031333	0.0172452	23.7769	0.686549			EGF	5.74311	3.29326	0.000990334	0.00910594	69.9033	4.05215
LRP11	3.84439	2.95244	0.00315276	0.0173323	63.8764	4.433			NOVA1	8.07643	3.29204	0.000994649	0.00914024	47.8213	0
ADARB2	7.12686	2.95131	0.00316426	0.0173486	33.7104	0.114425			CCSER1	2.23134	3.28918	0.00100479	0.00922276	381.522	86.1725
CPS1	6.43309	2.94985	0.0031793	0.0174244	36.9123	0			FAAH2	7.52608	3.28901	0.0010054	0.00922276	27.6106	0
CARNS1	4.81401	2.94786	0.00319982	0.0175034	63.0164	2.22865			G6PD	2.28085	3.28442	0.00102192	0.00935237	519.563	84.445
ENG	2.32143	2.94779	0.00320056	0.0175034	488.87	97.8299			SLC22A5	3.87276	3.28329	0.00102604	0.00937905	178.695	24.9022
P2RX6	6.41182	2.94073	0.00327444	0.0178224	18.5353	0.0906573			PTPN22	2.56137	3.27794	0.00104566	0.00949728	351.468	76.1806
MRAS	4.3031	2.93991	0.00328311	0.0178627	30.768	8.99263			CLPB	2.05647	3.27767	0.00104667	0.00950093	354.982	79.6758
HSPA2	6.53773	2.93683	0.00331587	0.0180135	15.7362	0			LRIF1	3.6812	3.2772	0.00104841	0.0095112	144.397	25.2874
SPATA6L	6.45513	2.93493	0.00333628	0.0181068	19.1002	0.0906573			CPS1	5.85227	3.27612	0.00105244	0.00954218	122.961	3.68001
LEPREL4	2.43145	2.93	0.00338965	0.0183309	84.783	15.7232			LYL1	2.30828	3.27254	0.00106587	0.00964718	365.008	128.171
ANKMY1	2.0597	2.92949	0.00339521	0.0183465	211.699	50.7263			ZNF594	4.41625	3.26958	0.00107706	0.00973153	94.5254	6.03839
PLD2	5.61114	2.92191	0.00347897	0.018721	28.7113	20.4991			CPNE1	2.09924	3.26567	0.00109204	0.00981686	802.995	179.359
AK7	5.26757	2.92168	0.00348148	0.0187244	13.8363	0.31275			KRBA2	4.17276	3.26355	0.00110025	0.00985109	102.76	4.97665
NR6A1	2.34237	2.91996	0.00350073	0.0187955	112.482	22.2493			LOC100131289	5.95599	3.26319	0.00110165	0.00985109	26.355	0.0969168
CCNF	2.5234	2.91388	0.00356968	0.0190882	197.301	34.2442			CALD1	8.59534	3.25147	0.0011481	0.0101907	39.3372	0.127297
FLJ27354	5.04581	2.91374	0.00357132	0.0190882	30.8365	15.6141			UBAC2-AS1	6.67726	3.25125	0.00114897	0.0101926	37.8712	0.688006
LOC339862	3.79824	2.91164	0.0035954	0.0191809	56.2632	4.04082			ZNF610	8.02131	3.25022	0.00115315	0.0102181	30.9578	0.109676
MYL4	5.92945	2.91091	0.00360376	0.0192182	36.6803	4.03665			ATF1	2.14926	3.24674	0.00116734	0.0103205	295.656	56.3622
TTC12	2.71336	2.90832	0.00363379	0.0193219	132.876	20.2567			DISC1	3.36901	3.23906	0.00119924	0.0105546	120.299	24.6897
AFAP1L2	4.84585	2.90752	0.00364308	0.0193483	25.4075	0.862268			SLC15A2	2.14066	3.23629	0.00121093	0.0106216	654.3	174.321
LRAT	6.47603	2.90145	0.0037144	0.0196464	15.0828	0			NPRL3	2.56887	3.22879	0.00124315	0.0108434	212.701	40.7531
LINC00094	2.61719	2.8957	0.00378308	0.0199505	84.2913	13.7078			GPR126	2.24266	3.22198	0.00127308	0.0110551	541.198	136.639
CCDC81	6.13881	2.89306	0.00381503	0.0200521	15.3254	0.0906573			MSANTD2	4.91503	3.22036	0.00128027	0.011099	85.1495	6.81181
RPS10P7	2.72546	2.89323	0.003813	0.0200521	62.8932	9.54825			C11orf73	2.86703	3.21592	0.00130028	0.0112413	200.873	23.7287
UGT3A2	3.63652	2.89324	0.00381295	0.0200521	68.8778	5.50587			FAHD2CP	5.26738	3.21407	0.00130866	0.0112941	56.009	2.64373
LOC399753	5.06208	2.88898	0.00386493	0.0202732	31.9412	5.95224			RPP25	7.90734	3.20917	0.0013312	0.0114524	33.8599	0
NUMBL	3.01704	2.88533	0.00391004	0.0204336	99.0443	12.2737			TTC26	3.81075	3.20915	0.0013313	0.0114524	35.1157	3.7972
NR2F6	2.8174	2.88418	0.00392429	0.0204903	47.9366	6.74692			CD52	2.3126	3.20714	0.00134063	0.0115089	435.676	89.3014
MAP6D1	5.14023	2.88298	0.00393931	0.0205461	21.1917	7.81492			HEMK1	2.84015	3.20717	0.00134049	0.0115089	304.472	46.6156
HLA-F-AS1	3.57071	2.88056	0.00396973	0.0206821	46.2767	3.9059			LOC145783	4.51056	3.20619	0.00134506	0.0115327	197.004	15.0908
TMEM42	2.82041	2.87991	0.00397788	0.0207018	75.613	10.6681			FAM117A	2.02473	3.2008	0.00137048	0.0116801	668.201	242.055
TMPRSS9	6.02902	2.87816	0.00400001	0.0208018	18.241	0.201934			FAM41C	3.22624	3.20105	0.00136928	0.0116801	86.8131	8.45583
RIMBP2	6.33787	2.87309	0.00406473	0.0210099	17.6053	0.0906573			PSMB9	2.19211	3.19121	0.00141676	0.0120286	510.487	125.028
NSUN7	3.77675	2.86781	0.00413321	0.0213078	66.8945	4.87297			PPP5C	2.03547	3.19082	0.00141871	0.0120386	551.225	119.054
C16orf95	5.78504	2.86767	0.00413513	0.02131	21.4292	1.63183			THYN1	2.22217	3.18761	0.00143456	0.0121401	319.755	90.5874
ATP6V1E2	5.51455	2.8674	0.00413865	0.0213204	12.7819	0.191615			PTPN13	3.7938	3.18347	0.00145523	0.0123017	165.043	24.9012
AGTRAP	2.84847	2.86526	0.00416662	0.0214344	105.392	14.6562			PRKAG2-AS1	4.67986	3.18187	0.00146325	0.0123562	98.7606	4.68298
RNASE6	5.13463	2.86525	0.0041668	0.0214344	20.139	0.572125			SEZ6L2	7.08682	3.181	0.00146766	0.0123867	53.2032	0.221468
SIGLEC5	6.45246	2.86531	0.00416596	0.0214344	14.8539	0			CBY1	5.97048	3.18076	0.0014689	0.0123905	59.3345	1.01837
ZSCAN5A	5.05243	2.85447	0.00431092	0.0220325	31.637	0.957199			MRPS14	2.4496	3.17622	0.00149209	0.0125657	290.186	67.2535
PCDHGA7	3.72963	2.85093	0.00435909	0.0222163	87.5045	6.56691			RCAN1	3.42239	3.17138	0.00151714	0.0127698	134.541	20.5547
RPP40	2.4468	2.8508	0.00436091	0.0222163	120.227	22.1172			UACA	3.61379	3.16713	0.00153953	0.0129304	102.136	8.77743
TOB2P1	4.39817	2.85081	0.00436083	0.0222163	27.8692	1.30603			LAIR2	6.64712	3.16523	0.00154961	0.0129941	40.4083	0.387267
PPP1R3F	3.38239	2.84926	0.00438206	0.0223081	92.4927	8.81907			STON1	6.81003	3.16271	0.00156308	0.0130774	17.1736	0
FLJ31813	6.05717	2.84849	0.00439268	0.0223542	14.4823	1.94522			TERT	4.14772	3.16208	0.00156645	0.0130861	75.6745	4.66248
NPHP4	2.10818	2.84573	0.00443098	0.022533	145.058	33.6235			CLCN5	2.80842	3.1614	0.00157014	0.0131099	141.8	16.7838
RTN1	3.60891	2.84345	0.00446283	0.0226741	47.9264	3.93492			A2M-AS1	5.19626	3.1611	0.00157172	0.0131162	72.9434	2.27594
LOC100506713	4.9512	2.84305	0.00446836	0.0226907	25.9873	0.815915			RASAL2	2.82578	3.16043	0.00157539	0.0131397	176.437	50.2042
ZNF280B	2.04259	2.84207	0.00448217	0.0227527	119.969	29.1721			MCM3AP-AS1	5.47852	3.1557	0.00160115	0.0133049	45.3352	1.41819
TMEM121	6.36466	2.84145	0.00449085	0.0227724	13.9746	0			TM2D1	2.10694	3.15212	0.00162092	0.0134192	315.552	112.388
GIN1	6.05112	2.83945	0.00451914	0.022867	32.2713	0			PLA2G12A	2.37753	3.15177	0.00162285	0.0134229	244.685	48.1305
PRRT4	4.06706	2.83491	0.00458392	0.0231209	59.4733	3.55213			SLC35A4	2.0224	3.15173	0.00162308	0.0134229	536.584	104.888
PNMT	3.79283	2.83409	0.00459566	0.0231719	41.2268	29.5339			ZNF692	3.18479	3.15041	0.00163043	0.0134552	251.424	27.0455
C14orf79	5.86649	2.83061	0.00464595	0.0233593	12.6997	0.114425			FARS2	2.31113	3.14677	0.00165087	0.0135879	255.383	44.3791
MANSC1	3.25763	2.82832	0.00467935	0.0234858	87.8938	9.16561			FAM86A	7.11484	3.13475	0.00172003	0.014039	20.9013	0.129089
PHOSPHO2	3.03972	2.8265	0.00470594	0.0235943	87.5259	10.6035			MINA	2.53387	3.13407	0.00172402	0.0140421	265.493	51.429
FBN2	2.81229	2.82448	0.00473576	0.0237021	264.966	37.7436			UAP1L1	3.26732	3.13022	0.00174676	0.0142124	238.938	25.2604
CRELD1	2.82953	2.82411	0.00474117	0.0237208	102.923	14.531			RCCD1	3.65224	3.11657	0.00182971	0.0148256	203.932	18.7877
HRAS	2.97644	2.82388	0.00474459	0.0237296	94.8734	12.0377			ECHDC1	2.01725	3.11505	0.00183911	0.0148709	249.034	85.1987
APBB2	3.06309	2.82165	0.00477771	0.0238534	82.0296	9.80043			MYH10	2.79756	3.11206	0.00185788	0.0149916	310.864	51.5277
SNAPIN	2.02581	2.82058	0.00479372	0.023925	131.494	32.2812			AP1S1	3.43982	3.11134	0.00186238	0.0150202	103.796	19.3194
LOC100506233	2.18514	2.8204	0.00479644	0.0239301	62.2881	13.7156			COG6	2.01927	3.10655	0.00189286	0.0151894	266.076	75.8138
GDF10	5.82601	2.81498	0.00487809	0.024185	15.8447	2.72811			TMEM205	2.54162	3.10272	0.00191752	0.0153585	424.419	74.7375
METTL7B	6.36918	2.81325	0.00490429	0.0242811	14.0025	0			MYCT1	4.02133	3.0971	0.00195422	0.0156318	118.702	11.2691
FARP1	6.59117	2.80787	0.00498711	0.0246568	16.3476	0			CDK10	2.41842	3.08273	0.0020511	0.0163231	322.786	68.731
SLC16A2	2.24845	2.80765	0.0049905	0.0246651	141.771	29.8473			TRAF3IP3	2.11312	3.08142	0.00206018	0.016387	386.806	89.1991
CETP	5.6598	2.80226	0.00507467	0.0249943	14.1198	1.72249			AP1AR	2.25697	3.07565	0.00210041	0.0166561	265.615	76.3862
ID3	5.55607	2.79942	0.00511938	0.0251884	41.583	0.534843			EFHA2	5.42043	3.07479	0.00210649	0.0166874	29.169	0.498207
A4GALT	3.77329	2.79931	0.00512124	0.0251889	57.8609	4.2483			TUSC3	7.392	3.07484	0.00210616	0.0166874	31.7702	0
RGS9BP	6.78474	2.79256	0.0052292	0.0256438	18.6882	0			ABCA3	4.49399	3.07097	0.00213365	0.016842	124.126	8.10306
SAMD15	4.97502	2.79033	0.00526542	0.0257646	15.3382	13.77			ZSCAN20	6.32396	3.07083	0.00213462	0.016842	45.9795	0.101831
IGSF8	2.07726	2.78888	0.00528902	0.0258534	166.351	39.4503			CACNA1F	4.65013	3.06902	0.00214764	0.0169275	50.6974	2.66414
GPC6	3.65759	2.78623	0.00533256	0.0259949	93.1	24.1678			ELMOD3	4.03598	3.06672	0.00216423	0.0170326	145.528	12.0725
SDCBP2-AS1	3.82398	2.78404	0.00536867	0.0261351	58.2821	4.09457			GMPR	5.53529	3.05961	0.00221623	0.0173457	31.9622	1.12947
ADORA2B	5.0985	2.78285	0.00538834	0.026213	15.2122	18.4913			HHLA3	6.50579	3.05916	0.00221956	0.017363	18.5515	0.249103
SULT1C4	2.37074	2.78259	0.00539274	0.0262254	69.0751	13.3362			AQP3	4.18173	3.05458	0.00225376	0.0175602	65.4813	8.3422
RTEL1	5.69117	2.77539	0.00551359	0.0267219	23.5603	38.2573			BSPRY	2.44268	3.05257	0.00226894	0.0176466	317.911	111.479
LPPR3	3.27189	2.76969	0.00561095	0.0271383	96.788	9.96695			JAKMIP2	3.05108	3.05236	0.0022705	0.0176466	218.109	30.7555
LINC00669	2.52632	2.76551	0.00568333	0.0273861	57.7228	9.96207			MAGI2	6.69691	3.05048	0.00228477	0.0177389	24.8496	0.0969168
PLEKHG4B	2.13779	2.76033	0.00577428	0.0277774	258.259	58.6517			CYTL1	2.96702	3.04455	0.00233031	0.018053	313.531	40.3725
MAMLD1	4.94308	2.75813	0.00581338	0.0279466	42.566	1.35986			FMNL2	4.76769	3.04448	0.00233087	0.018053	59.7599	3.84334
GSTT1	4.65881	2.75609	0.00584964	0.0281114	52.7691	2.07745			PIP5K1B	3.73585	3.04225	0.0023482	0.0181512	175.308	16.5281
FRAS1	5.46711	2.75551	0.00586014	0.0281247	47.3337	1.57818			ZNF404	6.56382	3.04077	0.00235971	0.0181817	17.2652	0.129089
TMEM160	3.72939	2.75549	0.00586041	0.0281247	26.3217	1.94833			RGS14	3.58787	3.03987	0.00236684	0.0182141	143.096	21.9587
MICALL2	2.55937	2.75353	0.00589566	0.0282468	107.761	18.2256			FAR2	2.33507	3.03846	0.00237791	0.0182788	403.871	70.5099
DIRC3	4.57374	2.75142	0.00593371	0.0283623	25.869	1.09238			LOC100506190	4.37735	3.03835	0.00237875	0.0182788	110.757	13.319
CER1	5.33513	2.75111	0.00593937	0.0283799	19.8018	17.8278			TTC28	2.21229	3.03565	0.00240014	0.018389	524.545	91.3447
LGALS1	2.94601	2.75045	0.00595143	0.028428	115.842	15.0134			BCS1L	3.41221	3.03138	0.00243442	0.0185696	199.824	20.5033
STAR	2.421	2.74633	0.00602657	0.0286906	148.428	27.6819			CHST12	2.85189	3.03192	0.00243001	0.0185696	206.353	24.2928
FAM198B	2.99471	2.74385	0.00607225	0.0288503	86.3862	10.856			NSUN5P2	2.18197	3.03146	0.00243372	0.0185696	273.176	74.5425
CPEB1	6.71446	2.73655	0.00620874	0.0293636	17.8057	0			PLXNB3	8.21973	3.03167	0.00243205	0.0185696	25.654	0.129089
FAM200A	4.52978	2.73561	0.00622643	0.0294258	22.2106	0.953257			OGG1	3.60045	3.02799	0.00246189	0.0187357	160.21	19.3341
CLCN2	4.27768	2.72823	0.00636755	0.0299448	31.1025	1.60195			CRYZ	3.43116	3.02558	0.00248155	0.018828	113.112	22.9017
PTPRU	5.7387	2.72635	0.00640399	0.0300555	14.9156	0.262871			HLA-DQB1	3.14011	3.02533	0.0024836	0.0188344	1241.02	167.749
TBC1D9	4.73186	2.72635	0.00640389	0.0300555	14.9252	8.2252			SLC27A2	2.37244	3.02445	0.00249089	0.0188713	193.747	62.6254
SLC29A3	2.5372	2.72004	0.00652732	0.0305638	96.9633	16.6372			LAMB2	2.24368	3.01944	0.00253242	0.0191488	727.891	163.59
C9orf96	5.42185	2.71551	0.00661728	0.0309342	24.1094	0.543944			FUT8	2.0786	3.01737	0.00254977	0.0192527	352.531	73.3609
POLM	2.28308	2.71287	0.00667024	0.0311409	147.682	30.3861			SNORA5C	4.92712	3.01736	0.00254985	0.0192527	66.0705	0
LIN37	3.27177	2.71116	0.00670486	0.031282	55.6768	5.7181			HEATR5A	2.31142	3.01428	0.00257591	0.01944	365.681	82.8571
C3AR1	5.36716	2.70927	0.0067432	0.0314193	18.4604	0.409036			TARP	2.96923	3.00775	0.00263189	0.0197765	373.264	58.7483
LOC100506776	6.13593	2.70874	0.0067539	0.031432	31.1064	0			SLC4A4	4.47231	3.00526	0.00265351	0.0198816	145.93	14.8597
THAP2	3.02247	2.70716	0.00678611	0.0315474	58.5909	7.21906			PEPD	2.57147	3.00322	0.0026714	0.0199869	251.526	47.664
MCMDC2	3.59356	2.70664	0.00679675	0.0315763	35.327	2.91196			SPAG8	6.23255	3.00329	0.00267076	0.0199869	39.1371	0.780637
PRR5L	2.59876	2.70399	0.00685115	0.0317875	107.445	17.7548			LINC00152	2.33844	3.00139	0.00268749	0.0200977	415.441	83.1437
LOC729683	2.22424	2.70316	0.00686828	0.0318463	158.064	33.764			EPS8L2	6.9337	3.0006	0.00269451	0.0201309	26.457	0
LAYN	5.66643	2.69817	0.00697209	0.0322018	18.7829	6.40779			ID1	4.89571	3.00001	0.00269972	0.0201601	121.036	10.1442
ID1	2.75941	2.69763	0.00698349	0.0322336	154.804	22.8516			AUH	2.46638	2.99822	0.0027156	0.0202497	121.509	26.8934
RPA4	4.32613	2.69514	0.00703585	0.0324437	14.9885	9.11969			SLC24A1	3.05811	2.99659	0.00273022	0.0203393	349.328	56.8553
LDOC1	2.69979	2.69118	0.00711996	0.0327295	171.906	26.4455			KIAA1328	2.57213	2.99058	0.00278447	0.0206352	133.22	16.0778
SCML4	2.5791	2.69091	0.00712581	0.0327336	154.788	25.9279			PDIA5	2.63684	2.98651	0.00282182	0.0208526	228.336	40.6896
GATM	2.11283	2.69054	0.00713375	0.0327467	244.447	56.4638			TAPT1-AS1	3.34334	2.98664	0.00282057	0.0208526	305.712	42.7997
ANGPTL6	3.37063	2.68903	0.00716598	0.0328841	77.6573	7.47401			RBM4B	3.60754	2.98606	0.00282596	0.0208733	138.515	17.7335
KCNE3	2.52963	2.6885	0.00717748	0.0329051	310.951	53.8464			ACOT11	3.50795	2.98222	0.00286167	0.0210972	194.925	27.1683
OASL	4.1315	2.6861	0.00722916	0.0330518	37.3504	2.13388			LAMC1	2.1475	2.977	0.00291084	0.0213891	621.417	161.335
SPEG	6.33411	2.68604	0.00723036	0.0330518	86.4437	1.08148			RAB40C	3.45629	2.97366	0.00294275	0.021602	162.177	21.9725
NFIB	2.2436	2.68545	0.00724328	0.0331002	217.996	46.0225			CMTM1	7.17641	2.97193	0.00295932	0.0216739	27.1246	0.127297
FHIT	2.40132	2.6842	0.00727033	0.0332131	104.688	19.7776			SALL4	4.58229	2.96202	0.00305627	0.0222795	136.207	10.0181
HOOK2	2.03323	2.68292	0.00729823	0.0333299	192.511	47.0157			PAIP2B	3.07035	2.96174	0.00305909	0.0222819	116.59	10.9621
FAM86DP	2.19576	2.68237	0.00731028	0.0333742	124.328	27.0903			HIRIP3	2.0514	2.94759	0.00320258	0.0231409	409.374	104.346
EMILIN1	2.6138	2.68224	0.007313	0.033376	399.722	65.2911			SAMD12	3.463	2.94739	0.00320473	0.0231458	158.004	28.3744
AMHR2	5.93377	2.67966	0.00736971	0.0335703	10.3651	0			RNASE6	3.94239	2.94723	0.0032063	0.0231464	70.9123	3.73812
ROM1	5.3322	2.67941	0.00737526	0.0335848	11.2598	7.86959			CAPN14	5.78971	2.94648	0.00321415	0.0231709	30.0792	0.516356
SDF2L1	2.08321	2.67811	0.00740394	0.0336939	143.582	33.9424			CCDC15	3.07005	2.94497	0.0032299	0.0232523	300.011	43.5115
ANKRD20A4	3.92851	2.67788	0.00740903	0.0337063	31.7514	2.06886			TMEM223	4.45607	2.94417	0.00323819	0.0233012	90.8638	10.6159
RPUSD1	2.49701	2.67485	0.00747622	0.0339036	117.841	20.8805			EFCAB4A	4.25998	2.94038	0.00327815	0.0235226	144.834	6.07303
CCDC149	2.02906	2.67368	0.00750249	0.0340011	199.654	48.8956			PCDHGA10	6.44442	2.93898	0.00329297	0.0236084	69.5969	1.52746
RAB3IL1	5.02085	2.67218	0.00753605	0.034099	22.7225	13.8455			GALNT11	2.30382	2.93598	0.00332498	0.0238041	321.377	91.9836
IGSF3	6.06383	2.6659	0.00767821	0.0346322	14.5684	3.08947			ZNF252P	2.88827	2.93579	0.00332695	0.0238041	139.744	20.7665
LOC100506314	7.16402	2.66598	0.00767634	0.0346322	41.7683	1.49825			KIAA1984-AS1	6.8179	2.93486	0.00333694	0.0238361	36.8121	0.0969168
SAMHD1	2.25397	2.66433	0.00771428	0.0347619	216.13	45.3155			KCNK6	6.85888	2.93276	0.00335962	0.0239762	23.7562	0.215281
SLC25A23	2.7172	2.65624	0.0079018	0.0354387	122.979	18.7474			ACBD4	4.02054	2.93096	0.00337916	0.0240937	61.0183	7.21419
SLX4IP	2.18179	2.65592	0.00790929	0.0354611	135.167	29.7447			LPPR2	3.64624	2.92837	0.00340744	0.0242621	91.3411	16.595
CPNE7	3.30842	2.65424	0.00794883	0.0355712	85.3254	8.60468			LOC100506990	2.28963	2.92693	0.00342325	0.0243525	259.461	69.8646
MYOM1	2.90833	2.65345	0.00796725	0.0356313	80.2598	10.6901			DARS2	2.30161	2.92252	0.00347208	0.0246774	356.101	60.9582
LOC100131289	3.01017	2.65272	0.00798471	0.0356869	84.6591	10.5191			ZMYND19	3.05685	2.92111	0.00348786	0.0247557	226.434	33.5965
FAM127C	3.52827	2.65	0.00804927	0.0358854	29.0996	12.7427			DYTN	6.58354	2.91912	0.00351027	0.024873	21.4419	0.101831
MAN1C1	6.0702	2.65004	0.00804829	0.0358854	28.6636	0			RSPH1	5.30683	2.91907	0.00351076	0.024873	52.0382	1.08092
ZSCAN12P1	3.8351	2.64823	0.00809145	0.0360508	50.1366	3.5347			RNFT2	4.08833	2.91503	0.00355655	0.0251291	54.9955	3.74329
TPTE2P5	3.93683	2.64705	0.00811983	0.0361434	39.1882	2.54703			CEBPE	7.60097	2.91204	0.00359082	0.025314	36.135	0
ZNRD1	2.09853	2.64445	0.00818238	0.0363219	162.389	37.9481			LINC00700	8.5408	2.90566	0.00366475	0.0257654	17.668	0.0969168
HOMER3	3.85472	2.64329	0.00821051	0.0364218	133.023	9.17052			SCN8A	4.554	2.905	0.00367252	0.0257886	111.103	7.10185
RGCC	2.35099	2.64305	0.00821639	0.0364366	91.1184	17.8626			ANKMY1	2.70031	2.90095	0.00372037	0.0260583	275.065	68.0775
RNASEL	2.10878	2.64188	0.00824465	0.0365266	129.05	29.9514			OPRL1	4.66178	2.90086	0.00372142	0.0260583	95.1817	4.20835
LINC00663	3.12381	2.64051	0.00827814	0.0366192	23.4567	2.69298			FGD2	4.509	2.89962	0.00373616	0.0261147	163.257	10.9254
ABCC6	3.81499	2.6386	0.00832503	0.0367695	41.9427	2.94877			FKBP7	3.34317	2.899	0.0037436	0.0261433	110.718	11.687
ELMO3	7.27769	2.63675	0.00837043	0.0369209	32.4915	0.0906573			ZFP112	4.55722	2.899	0.00374355	0.0261433	44.0744	1.84971
KHDC1	3.31626	2.63296	0.00846449	0.0372354	35.8997	3.56552			BTN3A3	2.41534	2.89883	0.00374563	0.0261458	316.333	59.7541
NAT14	2.11899	2.62997	0.00853936	0.03753	121.326	27.8621			EMILIN1	2.86572	2.8973	0.00376388	0.0262506	465.682	67.2691
FAM227B	3.58532	2.62638	0.00862995	0.037876	28.5631	2.35488			RPA3	3.35912	2.89441	0.00379875	0.0264339	111.445	22.0733
TSPAN2	2.47462	2.62632	0.00863139	0.037876	206.82	37.1919			MRPS18C	2.68341	2.89378	0.00380637	0.0264751	117.041	27.3542
PF4	2.70392	2.6255	0.00865212	0.0379436	112.552	17.292			RUSC1	2.44819	2.88889	0.00386607	0.026783	181.729	48.8223
TMEM79	4.24704	2.62219	0.00873677	0.0382442	42.9417	11.9153			C2orf43	2.20904	2.88716	0.00388736	0.0268947	303.249	56.5155
LRRC61	2.9317	2.62192	0.00874366	0.0382626	44.7112	5.8594			DCPS	2.91702	2.88116	0.0039622	0.0273278	169.919	31.4082
TEK	2.95516	2.62119	0.00876234	0.0383208	105.585	13.5776			GPC5	6.08542	2.87986	0.00397853	0.0274283	53.7965	0.81986
CDK5	2.14434	2.61469	0.00893091	0.0388789	129.162	29.2091			TENM1	8.83891	2.87915	0.00398745	0.0274705	26.2438	0.124552
LOC254559	3.84865	2.6148	0.00892808	0.0388789	24.3475	1.68431			C11orf71	3.53589	2.87709	0.00401367	0.0276096	140.525	16.9006
RINL	2.5447	2.61404	0.00894783	0.0389407	89.0053	15.3069			ALKBH2	3.88479	2.8754	0.00403518	0.0277332	103.556	21.4945
BTBD8	3.09106	2.61153	0.00901375	0.0391558	45.3526	19.1404			DEPTOR	2.43107	2.87269	0.00406997	0.0279477	388.488	98.9756
CR2	4.19479	2.60983	0.00905881	0.0392796	25.3288	1.36194			C11orf74	2.1504	2.87133	0.00408743	0.028043	298.396	56.3511
ICAM5	2.34495	2.60786	0.00911093	0.0394336	113.714	22.347			LRRC45	3.06822	2.87053	0.00409783	0.0280773	150.327	21.504
PLGRKT	2.08478	2.60793	0.00910906	0.0394336	125.258	29.5392			C4orf52	2.41134	2.87032	0.00410053	0.0280814	156.421	35.5734
EVC2	2.11448	2.60625	0.00915398	0.0395719	251.418	58.0651			CYBB	3.17517	2.86836	0.004126	0.0281961	671.196	80.115
LRRC43	5.67987	2.60558	0.00917196	0.0396255	23.7957	9.27355			SNX32	5.43629	2.86576	0.00416005	0.0283668	85.3997	4.09867
NUDT6	2.68673	2.60506	0.00918593	0.0396619	75.3482	11.6998			PROSC	2.22144	2.86554	0.00416302	0.0283747	238.059	65.6618
IGSF10	2.74287	2.60375	0.00922098	0.039777	691.731	103.326			TMEM25	2.39013	2.86357	0.00418897	0.0285266	227.084	54.193
CDK2AP2	2.7762	2.59833	0.00936785	0.0403372	70.1941	10.1825			NAALADL1	3.28129	2.86097	0.00422347	0.0287365	190.19	27.0229
RPUSD3	2.09506	2.59512	0.0094558	0.0406545	181.049	42.3302			CCDC78	5.5549	2.86064	0.00422781	0.0287535	75.5924	1.07994
TEX22	3.3584	2.59276	0.00952082	0.0408847	42.5129	4.15485			PCDHGB4	7.08925	2.85943	0.00424406	0.0288139	44.7799	0
CAMKK1	2.65104	2.59097	0.00957059	0.0410489	92.7261	14.767			TMEM99	6.28306	2.85954	0.00424252	0.0288139	19.036	0.206593
LINC00638	6.01446	2.58755	0.00966621	0.0413222	39.481	0.138392			ZNF438	3.20693	2.84494	0.00444194	0.0298332	169.742	39.5369
UEVLD	2.60457	2.58363	0.00977656	0.0417188	86.0299	14.0941			GPR114	3.05585	2.84304	0.00446851	0.029973	211.304	28.1728
SH2D4A	3.64877	2.58324	0.00978771	0.0417538	63.1821	5.00162			ANKRD65	8.04972	2.84219	0.00448052	0.0299904	40.6165	0.373655
CDH23	4.236	2.57983	0.00988483	0.0421051	27.605	14.863			SLC25A17	3.10834	2.84217	0.0044807	0.0299904	174.241	25.2481
CXorf22	6.27391	2.57984	0.00988448	0.0421051	13.1116	0			DKFZP434L187	3.90273	2.84096	0.00449783	0.0300792	80.7943	12.3259
ZNF341	3.06436	2.57919	0.00990311	0.0421452	44.0958	5.22476			GTDC2	5.6056	2.83865	0.00453051	0.0302719	55.8262	1.39956
SCARA3	3.91637	2.57484	0.0100286	0.0425561	38.0262	11.399			SMARCAL1	2.42082	2.83302	0.00461108	0.0307182	326.019	63.7626
SLC12A9	2.52874	2.57486	0.010028	0.0425561	88.0994	15.1997			IL17RE	3.34385	2.82508	0.00472685	0.0313329	121.454	6.85775
SLC25A19	3.23893	2.57481	0.0100296	0.0425561	87.8334	9.30406			CHCHD1	2.46172	2.82093	0.0047885	0.0316388	159.832	49.3615
PDE7B	6.10965	2.57037	0.0101591	0.0430162	22.8372	2.393			CCDC136	2.23803	2.82028	0.0047982	0.0316543	512.857	92.3632
NFKBIL1	2.36883	2.56978	0.0101762	0.0430373	78.9965	15.2496			ATP6V0A1	2.60378	2.8136	0.00489905	0.0322326	380.596	135.071
TPRN	2.2138	2.56564	0.0102987	0.043388	160.073	34.5557			LNP1	6.51083	2.80944	0.00496276	0.0324794	35.3313	0.38189
ADAMTS1	2.33251	2.56175	0.0104145	0.0437342	174.781	34.752			UQCR10	3.27184	2.80836	0.00497951	0.0325617	120.427	15.4268
ESYT3	6.20554	2.55215	0.0107061	0.0446779	12.5133	0			POLL	2.03148	2.80609	0.00501463	0.0327229	333.533	108.983
ZNF469	2.51006	2.55095	0.0107428	0.0447823	156.041	27.3247			DNPH1	2.51286	2.80265	0.00506853	0.033047	309.286	51.8906
VWA2	2.02957	2.54957	0.0107857	0.0448691	199.87	48.9499			HCP5	2.23282	2.79836	0.00513632	0.0334053	302.095	87.9785
TRIM46	3.30008	2.54777	0.0108414	0.0450613	77.3547	7.81642			NMRAL1	2.51687	2.79712	0.00515605	0.0335197	195.918	35.6691
KIAA1217	5.89903	2.54736	0.010854	0.045088	12.9841	0.0906573			PLOD3	2.05667	2.79327	0.00521789	0.0338935	314.692	84.3154
FUT7	2.62898	2.54618	0.0108908	0.0451743	162.839	26.3222			SHROOM4	3.64424	2.79054	0.00526205	0.0341236	103.036	14.829
KYNU	3.4299	2.54496	0.010929	0.0453065	155.438	14.4242			SH3TC2	6.00686	2.78908	0.00528581	0.0342209	54.1307	2.06542
TAS2R13	3.29189	2.5415	0.0110378	0.0456645	50.6775	29.7592			BBS10	4.25859	2.78793	0.00530467	0.0343287	44.0136	2.83915
GNAZ	5.15044	2.54011	0.0110817	0.0457795	33.9687	2.38086			ALDH3A2	2.03778	2.78747	0.00531219	0.034349	336.931	95.5694
ZNF205	5.26888	2.53916	0.0111118	0.0458506	30.504	2.48549			HLA-DRB5	2.82617	2.78754	0.00531094	0.034349	995.73	105.767
DDX11-AS1	2.68681	2.539	0.0111171	0.0458591	64.3683	9.97952			ITGAM	3.07073	2.7717	0.00557651	0.0357914	282.694	41.0968
LANCL3	4.43253	2.5377	0.0111582	0.0459737	27.9721	3.946			MAPK12	2.31056	2.77045	0.00559788	0.0358843	225.857	59.5517
UMODL1	5.37914	2.53741	0.0111677	0.0459881	31.3629	15.1398			AP5S1	4.60905	2.76442	0.00570248	0.036346	54.4825	3.91998
SLC26A8	4.37756	2.53681	0.0111868	0.0460266	35.2114	1.70866			PRPF40B	4.17592	2.76286	0.00572969	0.0365046	34.9328	2.16026
ARRDC5	5.41552	2.52631	0.0115269	0.0471536	15.3176	2.30721			TFR2	4.10401	2.75368	0.00589285	0.0373309	102.645	16.0863
ABCB9	2.64362	2.52561	0.0115496	0.0472196	71.7489	11.4744			LACTB2	4.97542	2.75167	0.00592916	0.0374849	33.0542	1.96928
MRPL55	2.4397	2.51989	0.0117391	0.0478566	95.0506	17.4926			MANSC1	3.92955	2.74663	0.00602106	0.0379278	56.2492	7.64138
PLEKHA4	6.22051	2.51977	0.0117432	0.0478598	22.6001	0			PTGS1	2.53429	2.74309	0.00608646	0.0382626	206.181	36.5988
MYL9	4.82234	2.51566	0.011881	0.0482973	23.2734	0.824026			REEP3	2.19764	2.74132	0.00611929	0.0384227	269.169	53.8346
C5orf56	3.27531	2.51508	0.0119006	0.0483491	24.842	2.55284			NDUFAF1	3.33454	2.73879	0.00616654	0.0386727	94.0806	15.5164
GYG2	3.10316	2.51206	0.0120027	0.0486668	51.444	5.95145			ASAP2	2.64691	2.73829	0.00617592	0.038716	240.953	33.5753
UBE3D	2.33603	2.50653	0.0121924	0.0493095	82.5993	16.391			GIMAP8	8.06871	2.73452	0.00624722	0.0391159	14.4586	0.0969168
TMEM223	2.18402	2.50549	0.012228	0.0493977	106.179	23.3664			NTNG2	3.66655	2.73357	0.00626526	0.0392001	386.38	38.0772
									OGDHL	8.21151	2.73354	0.00626569	0.0392001	31.1948	0.129089
									PDE8B	3.55643	2.73273	0.00628114	0.0392532	161.003	14.2378
									NEFH	6.33585	2.73129	0.00630878	0.0394065	46.6091	0.775334
									SH2D4A	7.65675	2.7281	0.00636994	0.0397409	31.0754	0
									ZSWIM5	3.95985	2.72815	0.00636915	0.0397409	35.7826	0.747914
									PIF1	6.64545	2.72655	0.00640011	0.0398813	26.7167	0.563255
									THAP8	5.30854	2.72451	0.00643964	0.0400478	30.8524	0
									OXNAD1	2.13368	2.72388	0.00645192	0.0400908	230.155	67.9999
									IFT27	3.71981	2.72238	0.00648127	0.0402426	44.0195	6.23485
									RPGRIP1L	2.39269	2.72016	0.00652505	0.0404823	215.303	40.8175
									UBXN8	3.19139	2.71756	0.00657656	0.0407374	93.3988	15.5503
									TSEN2	2.05527	2.71273	0.00667315	0.04127	231.52	59.4424
									LOC100130476	4.97173	2.71206	0.00668657	0.0413202	76.346	3.48259
									CACNB4	3.52578	2.71165	0.00669489	0.0413553	180.062	25.3397
									ZNRD1-AS1	3.69714	2.70893	0.00675	0.0416299	82.192	10.8134
									CDH4	4.45896	2.70692	0.00679114	0.0418341	100.818	8.56628
									STXBP5-AS1	5.96298	2.69912	0.00695232	0.042642	25.7805	0.376376
									COL27A1	6.91998	2.69572	0.0070237	0.0430122	134.368	0.673781
									PHOSPHO2	3.30701	2.69533	0.00703192	0.0430289	74.7303	16.6044
									TYSND1	3.30372	2.69539	0.0070306	0.0430289	148.764	16.3714
									PTH2R	5.22502	2.69294	0.00708241	0.0432869	100.04	2.89504
									CBR1	2.52824	2.68905	0.00716561	0.0436248	211.01	33.9196
									PDE1A	6.5857	2.68677	0.00721456	0.043871	18.278	0
									HILPDA	3.08372	2.68048	0.00735163	0.0445317	98.3246	22.3817
									ANGPTL6	5.40162	2.6776	0.00741516	0.0448643	48.1109	2.37397
									FASTKD1	2.01541	2.67374	0.00750107	0.0452963	223.808	70.4182
									KCNT2	8.33893	2.6733	0.00751089	0.0453381	17.7516	0.118364
									FBLN1	4.21759	2.67173	0.00754624	0.0454637	61.1241	3.71072
									AKIP1	2.27188	2.66801	0.0076302	0.0458987	190.53	72.9984
									ABO	2.2737	2.66662	0.00766182	0.046018	644.589	134.154
									CCDC71	2.44437	2.6662	0.00767147	0.0460406	105.166	24.1575
									LILRA1	4.3162	2.66415	0.00771842	0.046269	88.2586	7.7115
									RAB27B	2.36541	2.6639	0.00772398	0.0462846	202.189	33.5086
									DNASE1	4.4908	2.66335	0.00773677	0.0463257	37.393	3.06423
									DHCR24	4.00831	2.66229	0.00776108	0.0464535	262.81	23.3089
									SLC25A35	3.03816	2.66195	0.00776897	0.0464829	125.201	42.6279
									IFI27L1	2.39448	2.66169	0.00777485	0.0465002	193.322	48.4767
									TSPAN2	4.09729	2.65972	0.00782065	0.0467206	86.2957	10.927
									METTL6	2.87996	2.65523	0.00792539	0.0471828	75.5308	9.54061
									LINC00547	6.48436	2.6545	0.00794259	0.0472323	32.6392	0.516356
									STL	5.36566	2.65392	0.00795627	0.0472956	48.9609	2.51984
									PA2G4P4	4.44391	2.65252	0.00798941	0.0474385	45.8352	1.34419
									MKKS	2.129	2.65207	0.00799988	0.0474645	162.599	40.0725
									CEP57L1	2.81357	2.65187	0.00800477	0.0474742	107.89	18.8782
									VKORC1L1	3.189	2.64202	0.00824126	0.0486565	120.735	15.6779
									PRRG1	7.18601	2.63678	0.00836975	0.0493405	20.1343	0
									VWA1	5.363	2.63437	0.0084294	0.0495451	38.4766	2.08439
									PRDM16	5.27296	2.63146	0.00850196	0.0498939	171.132	12.0013

## Sheet: ED Fig 2c_%HSCs of BMMNCs
Extended Data Fig. 2c. BM MNC frequencies of "CMP pattern" and "GMP pattern" MDS MyHPCs
% LT-HSCs of BM MNCs					% MPPs of BM MNCs					% LMPPs of BM MNCs
HDs	"CMP pattern" MDS	"GMP pattern" MDS			HDs	"CMP pattern" MDS	"GMP pattern" MDS			HDs	"CMP pattern" MDS	"GMP pattern" MDS
0.05074	0.31524	0.03195			0.51336	0.022554	0.02227			0.041624	0.30246	0.226
0.24311	0.03864	0.019596			1.17327	0.2964	0.2395			0.086523	0.0082908	0.19964
0.2064	0.001725	0.0020574			0.1636	0.21584	0.41088			0.023	0.0003285	0.018792
0.07018	0.11832	0.000969			0.9878	0.048165	0.015666			0.0396	0.015312	0.14671
0.8892	0.03504	0.00076			1.29922	0.06	0.004573			0.210444	0.01328	0.0488
0.050778	0.05712	0.023826			0.59514	0.013035	0.0507			0.12324	0.002616	0.07068
0.025894	0.001488	5.46e-05			1.94526	0.15573	0.001218			0.16799	0.01656	0.41832
0.21624	0.034038	0.004248			1.0812	0.07456	0.24957			0.061744	0.0009333	0.33571
0.16218	0.063802	0.005092			0.79394	0.45771	0.44289			0.101654	0.19783	0.11533
0.16789	0.24192	0.0007379			1.38387	0.05856	0.06954			0.07987	0.013248	0.041266
0.15625	0.000552	0			1.04	0.11748	0.032568			0.053375	0.00198	0.192
0.0435	0.41209	0.08896			0.6169	1.54483	0.001531			0.0262	0.068817	0.14528
0.036	1.02896	0.003901			0.53	0.019947	0.26884			0.048	0.012535	0.19552
0.0056	0.011858	0.045732			0.68	0.035084	0.400044			0.1	0.0019845	3.98268
0.22	0.30651	0.002816			3.26	0.1785	0.79232			0.61	0.021114	0.48384
0.53	0.23541	0.0009595			2.26	1.1505	0.004218			0.31	0.38232	0.013623
0.0509	0.002074	0.003135			0.5313	1.03456	0.50901			0.0605	0.18666	0.055347
1.4939	0.19	3.78e-06			1.6532	1.28	0.0047061			0.2931	0.01	0.0140805
	0.010044	0.007014				5.54094	0.26292				0.027342	0.14868
	0.019018	0.297466				0.046102	1.80778				0.00851	2.31608
	0.006787	0.0026884				0.003256	0.012532				0.000396	0.036296
	0.02454	0.008715				0.065378	0.15498				0.007	0.04515
	0.0478	0.0168				0.1524	0.01875				0.003	0.0128
	0.00135	0.01056				0.1356	0.06633				0.013	0.033
	0.0011218	0				1.57526	0.03408				0.004	0.92064
	0.10272	0.158057				0.7392	0.95407				0.117	0.67304
	0.008925	0.000306				0.005733	0.1458				0.005	0.453
	0.00077	0.211116				0.301	1.97392				0.048	0.73
	0.007839	0.00675				1.12437	0.1029				0.037674	1.383
	0.0378	0.001292				0.0924	0.1802				0.01935	0.49776
	0.07656	0.007689				0.02676	0.028578				0.0066	0.29238
	0.08428	0.00632				0.38514	0.1112				0.018571	0.28
	0.014928	0				0.12992	0.04779				0.014768	0.22221
	0.07502	0.0336				4.30489	0.20524				0.055738	0.0406
	0.02499	0.006431				0.246	0.40887				0.02961	0.17228
	0.007367	0.004032				0.51145	0.12186				0.010918	0.05346
	0.1232	0.003402				0.7227	0.01248				0.2508	0.0438
	0.0357	0.002516				0.4605	0.20944				0.00305	0.46444
	0.001395	0.03976				0.73656	3.5216				0.18321	10.437
	0.10642	0.006146				0.19686	0.03332				0.03536	0.10024
	0.0328	0.05472				1.952	0.36404				0.0146	0.33364
	0.03192	0.0448				0.952	0.20832				0.13328	0.06624
	0.17608	0.000351				1.21978	0.06453				0.0213	0.20412
	0.010339	0.028616				0.46207	0.364				0.017493	0.16576
	0.048555	0.02772				0.52845	0.13251				0.07085	0.04914
	0.00424	0.023809				0.1572	0.03654				0.0376	0.20213
	0.003395	0.252				0.93314	0.22968				0.03298	0.22608
	0.000493	0				0.031484	0.04732				0.0021318	0.21268
	0.10602	0.006156				0.20216	0.25194				0.0684	0.1216
	0.079809	0.02629				0.78699	3.66148				0.24087	1.06594
	0.031376	0.2101				0.6438	0.97028				0.06438	0.71434
	0.000286	0.215201				0.0913	3.40338				0.01694	0.70579
	0.05445	0.016058				0.45936	1.26294				0.14916	3.04668
	0.035334	0.01452				0.34749	0.06156				0.007332	0.04344
	1.23552	0.01804				0.88344	0.2277				0.032616	0.8536
	0.011375	0.0189				0.11778	0.945				0.000754	1.6389
	0.042	0.010064				0.2968	0.21148				0.01127	0.11594
	0.002112	0.026106				1.254	0.29412				0.063228	0.2451
	0.006	0.044718				5.125	0.69078				1.11875	0.13398
	0.01155					0.2975					0.187
	0.02808					0.92352					0.087776
	0.0055514					0.071094					0.0051414
	0.057456					1.61937					0.031464
	0.002667					0.20013					0.007098
