# Supplementary material for: Stem cell architecture drives myelodysplastic syndrome progression and predicts response to venetoclax-based therapy
Source: Nat Med. 2022 Mar 3;28(3):557–67. doi: 10.1038/s41591-022-01696-4 (PMC8938266; doi:10.1038/s41591-022-01696-4)
Supplement: Source Data Extended Data Fig. 3 — Statistical source data. [file 41591_2022_1696_MOESM10_ESM.xlsx]

## Sheet: ED Fig 3b_Cluster freq
Extended Data Fig. 3b. Cluster frequency distributions in HD and MDS UMAPs
HDs				MDS
Cluster ID	% HD cells	Cell types		Cluster ID	% MDS cells	Cell types
2	14.68	HSCs		0	27.61	HSCs
3	12.4	HSCs		2	17.96	HSCs
7	5.92	HSCs		6	7.58	Mk/Er
0	18.32	Mk/Er		1	19.17	Lymph/My
4	12.29	Mk/Er		3	8.98	Lymph/My
5	12.29	Mk/Er		4	8.37	Lymph/My
1	15.13	Lymph/My		5	8.07	Lymph/My
6	8.99	Lymph/My		7	2.25	Lymph/My
