# Supplementary material for: Stem cell architecture drives myelodysplastic syndrome progression and predicts response to venetoclax-based therapy
Source: Nat Med. 2022 Mar 3;28(3):557–67. doi: 10.1038/s41591-022-01696-4 (PMC8938266; doi:10.1038/s41591-022-01696-4)
Supplement: Source Data Extended Data Fig. 4 — Statistical source data. [file 41591_2022_1696_MOESM11_ESM.xlsx]

## Sheet: ED Fig 4a_Founder mut
Extended Data Fig. 4a. Frequency of founder mutations in main clones
Mut gene	N "CMP pattern"	% "CMP pattern"	N "GMP pattern"	% "GMP pattern"
SF3B1	10	20.4	6	15.4
ASXL1	10	20.4	5	12.8
TET2	8	16.3	7	17.9
TP53	11	22.5	2	5.1
DNMT3A	1	2	5	12.8
BCOR	1	2	5	12.8
U2AF1	4	8.2	1	2.6
RUNX1	1	2	4	10.3
STAG2	1	2	4	10.3
EZH2	2	4.1	1	2.6
SRSF2	2	4.1	1	2.6
IDH2	3	6.1	0	0
DDX41	2	4.1	1	2.6
ZRSR2	1	2	1	2.6
ALK	0	0	2	5.1

## Sheet: ED Fig 4b_Founders of 2ry
Extended Data Fig. 4b. Frequency of founder mutations in secondary clones
Mut gene	N "CMP pattern"	% "CMP pattern"	N "GMP pattern"	% "GMP pattern"
RUNX1	2	8.33	6	28.57
SF3B1	3	12.5	4	19.05
SRSF2	3	12.5	4	19.05
U2AF1	4	16	2	9.52
TET2	5	20.83	1	4.76
ASXL1	2	8.33	2	9.52
IDH2	1	4.17	2	9.52
DNMT3A	0	0	2	9.52
TP53	2	8.33	0	0

## Sheet: ED Fig 4d_N mutations
Extended Data Fig. 4d. Number of somatic mutations in MDS MNCs
"CMP pattern" MDS	"GMP pattern" MDS
7	1
3	1
4	4
4	4
5	1
3	6
2	1
3	3
6	2
4	5
2	4
3	5
3	5
1	5
3	1
1	3
7	2
2	2
1	1
1	7
2	1
1	2
1	3
1	6
1	6
3	2
4	3
4	3
1	1
3	3
3	2
1	4
2	3
3	4
3	1
1	2
2	8
1	4
3	3
3
3
4
2
9
6
1
1
4
1

## Sheet: ED Fig 4e_N mut in HSCs
Extended Data Fig. 4e. Number of mutations in HSC subpopulations
"CMP pattern" MDS
LT-HSCs	3	3	1	2	4	0	1	0	1	2	2	1	1	1	4	1	2	2	3	1	8	2	1	3
MPPs	3	2	1	2	2	2	1	1	1	2	1	2	1	1	4	1	2	3	1	2	8	4	1	2
LMPPs	3	NA	NA	2	NA	1	1	1	1	NA	1	1	1	1	4	1	1	3	2	1	5	3	1	2
"GMP pattern" MDS
LT-HSCs	1	1	1	0	3	6	0	0	1	1	1	1	0	4
MPPs	2	1	1	1	1	5	1	1	1	1	4	1	1	4
LMPPs	2	1	1	0	3	4	1	1	1	2	4	1	1	4
