# Supplementary material for: Stem cell architecture drives myelodysplastic syndrome progression and predicts response to venetoclax-based therapy
Source: Nat Med. 2022 Mar 3;28(3):557–67. doi: 10.1038/s41591-022-01696-4 (PMC8938266; doi:10.1038/s41591-022-01696-4)
Supplement: Source Data Extended Data Fig. 5 — Statistical source data. [file 41591_2022_1696_MOESM12_ESM.xlsx]

## Sheet: ED Fig 5a - Sequential LT
Extended Data Fig. 5a. BM MNC frequencies of LT-HSCs from paired MDS samples during treatment
HDs		"CMP pattern" MDS					"GMP pattern" MDS
		Patient ID	Bsln	Resp	N/Resp		Patient ID	Bsln	Resp	N/Resp
0.0507		UPN#002	0.3152	0.1674			UPN#001	0.032	0.0011
0.2431		UPN#012	0.0386	0.0676			UPN#047	0.001		0.0004
0.2064		UPN#064	0.1183		0.0295		UPN#066	0.0008		0.0007
0.0702		UPN#142	0.0021	0.0009			UPN#075	0.0238		0.001
0.8892		UPN#172	0.19	0.0261			UPN#087	5e-05		0.0001
0.0508		UPN#026	0.0068		0.4594		UPN#086	0.0042		0.0059
0.0259		UPN#148	0.0011	0.0004			MDS2017-005	0.0028		0.003
0.2162		MDS2017-010	0.0078	0.0587			MDS2017-017	0.0027		0.0027
0.1622		UPN#184	0.0114	0.01	0.0257		UPN#149	0	0.0026
0.1679		UPN#311	0.0281	0.0183			UPN#235	0.0077	0.0018	0.0107
0.1563		UPN#306	0.042		0.0178		UPN#258	0.0025		0.0007
0.0435		UPN#308	0.0021	0.0043	0.0098		UPN#263	0.0061	0.007
0.036		UPN#324	0.0027		0.034		UPN#264	0.0004		0.0032
0.0056		UPN#169	0.0008		0.2057		UPN#281	0.0161	0.0193
0.22		UPN#257	0.0003	0.0085			UPN#294	0.0261		0.0202
0.53							UPN#310	0.0447		0.0111
0.0509							UPN#293	0.0101		0.2549
1.4939							UPN#280	0.2152	0.032	0.0541
							UPN#274	0.2101		0.0602
							UPN#286	0.018	0.0196
							UPN#292	0.0189	0.011

## Sheet: ED Fig 5b - Sequential MPP
Extended Data Fig. 5b. BM MNC frequencies of MPPs from paired MDS samples during treatment
HDs		"CMP pattern" MDS					"GMP pattern" MDS
		Patient ID	Bsln	Resp	N/Resp		Patient ID	Bsln	Resp	N/Resp
0.5134		UPN#002	0.2158	0.2411			UPN#001	0.2395	1.9016
1.1733		UPN#012	0.0226	0.0212			UPN#047	0.0223		0.0802
0.1636		UPN#064	0.1557		0.051		UPN#066	0.0507		0.0444
0.9878		UPN#142	1.0346	0.0833			UPN#075	0.4429		0.0056
1.2992		UPN#172	1.28	0.6826			UPN#087	0.0012		0.0099
0.5951		UPN#026	0.0033		0.5871		UPN#086	0.2496		0.3196
1.9453		UPN#148	1.5753	0.2001			MDS2017-005	0.7923		0.7867
1.0812		MDS2017-010	1.1244	0.4427			MDS2017-017	0.0125		0.1859
0.7939		UPN#184	0.1178	0.2832	0.1607		UPN#149	0.0341	0.0656
1.3839		UPN#311	0.9235	0.2427			UPN#235	0.0286	0.006	0.0021
1.04		UPN#306	0.2968		0.3056		UPN#258	0.2094		0.0986
0.6169		UPN#308	1.254	0.7864	2.031		UPN#263	0.0333	0.0555
0.53		UPN#324	0.2001		0.2762		UPN#264	0.0645		0.1628
0.68		UPN#169	0.301		0.3201		UPN#281	1.2629	1.5779
3.26		UPN#257	0.0913	0.0864			UPN#294	0.2941		0.3501
2.26							UPN#310	0.6908		0.3698
0.5313							UPN#293	0.2115		1.5411
1.6532							UPN#280	3.4034	1.7621	1.2456
							UPN#274	0.9703		0.1092
							UPN#286	0.2277	0.3133
							UPN#292	0.945	0.031

## Sheet: ED Fig 5c - Sequential LMPP
Extended Data Fig. 5c. BM MNC frequencies of LMPPs from paired MDS samples during treatment
HDs		"CMP pattern" MDS					"GMP pattern" MDS
		Patient ID	Bsln	Resp	N/Resp		Patient ID	Bsln	Resp	N/Resp
0.0416		UPN#002	0.3025	0.0415			UPN#001	0.226	0.9653
0.0865		UPN#012	0.0083	0.0011			UPN#047	0.1467		1.1501
0.023		UPN#064	0.0153		0.0017		UPN#066	0.0488		0.0543
0.0396		UPN#142	0.1867	0.007			UPN#075	0.0707		0.001
0.2104		UPN#172	0.01	0.0169			UPN#087	0.4183		0.0401
0.1232		UPN#026	0.0004		0.07		UPN#086	0.3357		0.144
0.168		UPN#148	0.0036	0.009			MDS2017-005	0.4838		0.5135
0.0617		MDS2017-010	0.0377	0.009			MDS2017-017	0.0363		0.0315
0.1017		UPN#184	0.0008	0.027	0.003		UPN#149	0.9206	0.5016
0.0799		UPN#311	0.0878	0.009			UPN#235	0.2924	0.092	0.5152
0.0534		UPN#306	0.011		0.007		UPN#258	0.4644		0.0761
0.0262		UPN#308	0.063	0.029	0.078		UPN#263	0.1002	0.0197
0.048		UPN#324	0.007		0.019		UPN#264	0.2041		0.6399
0.1		UPN#169	0.048		0.018		UPN#281	3.0467	0.222
0.61		UPN#257	0.017	0.074			UPN#294	0.2451		0.2361
0.31							UPN#310	0.134		0.0284
0.0605							UPN#293	0.1159		0.5617
0.2931							UPN#280	0.7058	0.135	0.1508
							UPN#274	0.7143		0.0696
							UPN#286	0.8536	0.257
							UPN#292	1.6389	0.009

## Sheet: ED Fig 5d_MyHPC Freq by r
Extended Data Fig. 5d. Frequencies of "CMP pattern" CMPs and "GMP pattern" GMPs in the MyHPC compartment during treatment
"CMP pattern" CMPs						"GMP pattern" GMPs
HDs	Bsln	Resp	N/Resp			HDs	Bsln	Resp	N/Resp
28.2	81.2	71.1	82.4			32.5	72.1	25.3	70.9
26.6	54.4	56	95.3			49	54.4	76	59.3
33.7	92	70.4	77.9			46.9	64.8	52.2	57.8
66	45.3	65.3	90.2			27.1	64	66.8	72.7
42.3	80.8	87.5	42.8			40.6	76	44.4	70.2
43.3	57	67.1	69.1			46.1	72.9	68.4	79.6
55.2	94.5	79.4	92.5			26.4	99	49.4	67.1
56.2	35.2	48.5	48.5			31.9	68.1	83.6	38.3
49.2	60.8	94	78.4			38	55.2	56.8	83.9
52.8	66	42.1	92.4			40.8	86.3	54.3	46.3
62.1	96.7	75.8	96.2			28	81.5	55.4	50.8
69.6	62.1	85	54			23	59.6	66.6	54.9
37.3	90.6	54.4	69.7			30.5	64.3	44.3	97.6
57.3	69.6	51.7	83			21.8	86.4	3.42	57.7
37.8	39.5	71.2	66.6			28.1	79.3		50.9
47.1	83.8	63.6	47.3			32	48.3		86.1
28.1	53.2	77.9	76.6			36.3	56.5		31.9
37.1	79.76	90.7	71			46.8	77.1		79.2
	96.9	65.4	95.4				78		94.6
	72.4	93.2	74.6				47.3		46.7
	38.5	71.5	72.4				81.1		26.4
	57.3	71.5	51.3				59.1		43.2
	63.5	65.1					73.5		54.5
	47.7	50.6					52.4		29.8
	84.4	68.5					85.7		49.7
	56.1	62.7					64
	63.5	77.8					82.3
	72.3	89					60.7
	88.7	72.2					79.9
	61.1	81.2					38.5
	60.6	54.9					62.8
	64.3	73.8					59
	82.2						90.6
	75.2						62.6
	54.3						48.5
	65.4						45.6
	68.3						88.5
	54.9						46.2
	62.2						81
	85.2						83.6
	96.1						46.1
	71.4						54.8
	93.6						81.7
	61.7						95.7
	65.6						47.5
	69.4						12.6
	72.3						36.8
	66.2						19.2
	35.8						33.9
	42.3						80.8
	36.3						60.6
	56.2						54.9
	57.3						63.3
	56.3						50.2
	67.2						84.5
	83.8						59.5
	41.3						45.2
	66.1						34.9
	91.8						62.7
	70.9
	67
	87.3
	72.2
	95.2

## Sheet: ED Fig 5e_Freq LT by resp
Extended Data Fig. 5e. BM MNC frequencies of LT-HSCs MDS during treatment
"CMP pattern" LT-HSCs						"GMP pattern" LT-HSCs
HD	Bsln	Resp	N/Resp			HD	Bsln	Resp	N/Resp
0.05074	0.31524	0.103532	0.20541			0.05074	0.03195	0	0.00097395
0.24311	0.03864	0.13464	0.003683			0.24311	0.019596	0.002622	0.017024
0.2064	0.001725	0.20768	0.029548			0.2064	0.0020574	0.0010693	0.05076
0.07018	0.11832	0.009214	0.023421			0.07018	0.000969	0.020116	0.002508
0.8892	0.03504	0.0009464	0.45942			0.8892	0.00076	0.07072	0.012245
0.050778	0.05712	0.01113	0			0.050778	0.023826	0.02667	0.005412
0.025894	0.001488	0.58394	0.02565			0.025894	5.46e-05	0.004728	0.006255
0.21624	0.034038	0.04875	0.000972			0.21624	0.004248	0	0.003159
0.16218	0.063802	0.026134	1.09156			0.16218	0.005092	0.0070301	0.000925
0.16789	0.24192	0.02945	0.95904			0.16789	0.0007379	0.019292	0.0004428
0.15625	0.000552	0	0.0014			0.15625	0	0.019647	0.000726
0.0435	0.41209	0.3808	0.0462			0.0435	0.08896	0.0018	0.005922
0.036	1.02896	0.15834	0.02625			0.036	0.003901	0.032	0.0001222
0.0056	0.011858	0.0045	0.010579			0.0056	0.045732	0.011016	0.021528
0.22	0.30651	0.1674	0.00368			0.22	0.002816		0.01066
0.53	0.23541	0.06759	0.31742			0.53	0.0009595		0.010706
0.0509	0.002074	0.048555	0.017754			0.0509	0.003135		0.000738
1.4939	0.19	0.001064	0.009752			1.4939	3.78e-06		0.003036
	0.010044	0.0019837	0.03399				0.007014		0.002684
	0.019018	0.034694	0.2057				0.297466		0.020191
	0.006787	0.26455	3.0955				0.0026884		0.01107
	0.02454	0.000378	0.008432				0.008715		0.34424
	0.0478	0.009984					0.0168		0.25488
	0.00135	0.04378					0.01056		0.054
	0.0011218	0.00126					0		0.06024
	0.10272	0.3182					0.158057
	0.008925	0.018252					0.000306
	0.00077	0.05865					0.211116
	0.007839	0.02756					0.00675
	0.0378	0.0085					0.001292
	0.07656	0.004346					0.007689
	0.08428	0.1218					0.00632
	0.014928						0
	0.07502						0.0336
	0.02499						0.006431
	0.007367						0.004032
	0.1232						0.003402
	0.0357						0.002516
	0.001395						0.03976
	0.10642						0.006146
	0.0328						0.05472
	0.03192						0.0448
	0.17608						0.000351
	0.010339						0.028616
	0.048555						0.02772
	0.00424						0.023809
	0.003395						0.252
	0.000493						0
	0.10602						0.006156
	0.079809						0.02629
	0.031376						0.2101
	0.000286						0.215201
	0.05445						0.016058
	0.035334						0.01452
	1.23552						0.01804
	0.011375						0.0189
	0.042						0.010064
	0.002112						0.026106
	0.006						0.044718
	0.01155
	0.02808
	0.0055514
	0.057456
	0.002667

## Sheet: ED Fig 5f_Freq MPP by resp
Extended Data Fig. 5f. BM MNC frequencies of MPPs MDS during treatment
"CMP pattern" MDS MPPs						"GMP pattern" MDS MPPs
HDs	Bsln	Resp	N/Resp			HDs	Bsln	Resp	N/Resp
0.51336	0.022554	1.21836	1.42284			0.51336	0.02227	0.1836	0.00560965
1.17327	0.2964	0.4752	1.26492			1.17327	0.2395	0.06555	0.042332
0.1636	0.21584	0.11924	0.051045			0.1636	0.41088	1.90162	0.06156
0.9878	0.048165	0.13821	2.00239			0.9878	0.015666	0.048222	0.055792
1.29922	0.06	0.083265	0.5871			1.29922	0.004573	0.35828	0.035392
0.59514	0.013035	0.021	0.057462			0.59514	0.0507	0.11088	0.1722
1.94526	0.15573	0.35114	0.16074			1.94526	0.001218	0.10224	0.04995
1.0812	0.07456	0.18025	0.33336			1.0812	0.24957	0.026312	0.16281
0.79394	0.45771	0.68255	0.050808			0.79394	0.44289	0.055527	0.12654
1.38387	0.05856	0.02325	0.5106			1.38387	0.06954	1.57794	0.080196
1.04	0.11748	0.074844	0.24425			1.04	0.032568	0.31329	0.0444
0.6169	1.54483	1.2835	0.25305			0.6169	0.001531	0.00599	0.3196
0.53	0.019947	0.0546	0.6461			0.53	0.26884	1.76209	0.009917
0.68	0.035084	0.3405	0.057439			0.68	0.400044	0.031008	0.21072
3.26	0.1785	0.24112	1.5552			3.26	0.79232		0.08593
2.26	1.1505	0.02115	4.956			2.26	0.004218		0.00212
0.5313	1.03456	0.74617	0.30558			0.5313	0.50901		0.09864
1.6532	1.28	0.021448	2.03096			1.6532	0.0047061		0.78672
	5.54094	0.070052	0.27621				0.26292		0.1859
	0.046102	4.11312	0.3201				1.80778		0.35014
	0.003256	0.24585	11.3552				0.012532		0.36982
	0.065378	0.20013	0.019856				0.15498		0.4576
	0.1524	0.2832					0.01875		1.54108
	0.1356	0.9405					0.06633		1.24555
	1.57526	1.9405					0.03408		0.1092
	0.7392	1.62325					0.95407
	0.005733	0.24273					0.1458
	0.301	0.44268					1.97392
	1.12437	0.17654					0.1029
	0.0924	0.08636					0.1802
	0.02676	0.78638					0.028578
	0.38514	0.70731					0.1112
	0.12992						0.04779
	4.30489						0.20524
	0.246						0.40887
	0.51145						0.12186
	0.7227						0.01248
	0.4605						0.20944
	0.73656						3.5216
	0.19686						0.03332
	1.952						0.36404
	0.952						0.20832
	1.21978						0.06453
	0.46207						0.364
	0.52845						0.13251
	0.1572						0.03654
	0.93314						0.22968
	0.031484						0.04732
	0.20216						0.25194
	0.78699						3.66148
	0.6438						0.97028
	0.0913						3.40338
	0.45936						1.26294
	0.34749						0.06156
	0.88344						0.2277
	0.11778						0.945
	0.2968						0.21148
	1.254						0.29412
	5.125						0.69078
	0.2975
	0.92352
	0.071094
	1.61937
	0.20013

## Sheet: ED Fig 5g_Freq LMPP by resp
Extended Data Fig. 5g. BM MNC frequencies of LMPPs MDS during treatment
"CMP pattern" MDS LMPPs						"GMP pattern" MDS LMPPs
HDs	Bsln	Resp	N/Resp			HDs	Bsln	Resp	N/Resp
0.041624	0.30246	0.108	0.023547			0.041624	0.226	0.2124	0.00097395
0.086523	0.0082908	0.049	0.002			0.086523	0.19964	0.5016	0.01634
0.023	0.0003285	0.037	0.0016683			0.023	0.018792	0.96526	0.0072
0.0396	0.015312	0.023	0.074272			0.0396	0.14671	0.024064	0.029568
0.210444	0.01328	0.007	0.07			0.210444	0.0488	0.09048	0.03081
0.12324	0.002616	0.003	0.004			0.12324	0.07068	0.07182	1.43664
0.16799	0.01656	0.03	0.003			0.16799	0.41832	0.04	0.0384
0.061744	0.0009333	0.022	0.026			0.061744	0.33571	0.40832	0.6399
0.101654	0.19783	0.016863	0.006			0.101654	0.11533	0.019671	0.24198
0.07987	0.013248	0.007254	0.005			0.07987	0.041266	0.22204	1.15005
0.053375	0.00198	0.0061479	0.004325			0.053375	0.192	0.25665	0.05434
0.0262	0.068817	0.03417	0.05			0.0262	0.14528	0.0916	0.144
0.048	0.012535	0	0.02758			0.048	0.19552	0.135	0.040138
0.1	0.0019845	0.155	0.0015123			0.1	3.98268	0.008976	0.006864
0.61	0.021114	0.041472	0.04016			0.61	0.48384		0.03393
0.31	0.38232	0.001098	0.6254			0.31	0.013623		0.51516
0.0605	0.18666	0.034	0.006666			0.0605	0.055347		0.07614
0.2931	0.01	0.005	0.07844			0.2931	0.0140805		0.51348
	0.027342	0.011	0.018909				0.14868		0.03146
	0.00851	0.03135	0.01771				2.31608		0.23607
	0.000396	0.037	0.63722				0.036296		0.028372
	0.007	0.009	0.005066				0.04515		0.20592
	0.003	0.027					0.0128		0.562
	0.013	0.1133					0.033		0.151
	0.004	0.011354					0.92064		0.0696
	0.117	0.20339					0.67304
	0.005	0.009126					0.453
	0.048	0.008874					0.73
	0.037674	0.05278					1.383
	0.01935	0.07361					0.49776
	0.0066	0.029192					0.29238
	0.018571	0.048459					0.28
	0.014768						0.22221
	0.055738						0.0406
	0.02961						0.17228
	0.010918						0.05346
	0.2508						0.0438
	0.00305						0.46444
	0.18321						10.437
	0.03536						0.10024
	0.0146						0.33364
	0.13328						0.06624
	0.0213						0.20412
	0.017493						0.16576
	0.07085						0.04914
	0.0376						0.20213
	0.03298						0.22608
	0.0021318						0.21268
	0.0684						0.1216
	0.24087						1.06594
	0.06438						0.71434
	0.01694						0.70579
	0.14916						3.04668
	0.007332						0.04344
	0.032616						0.8536
	0.000754						1.6389
	0.01127						0.11594
	0.063228						0.2451
	1.11875						0.13398
	0.187
	0.087776
	0.0051414
	0.031464
	0.007098
