# Supplementary material for: Stem cell architecture drives myelodysplastic syndrome progression and predicts response to venetoclax-based therapy
Source: Nat Med. 2022 Mar 3;28(3):557–67. doi: 10.1038/s41591-022-01696-4 (PMC8938266; doi:10.1038/s41591-022-01696-4)
Supplement: Source Data Extended Data Fig. 6 — Statistical source data. [file 41591_2022_1696_MOESM13_ESM.xlsx]

## Sheet: ED Fig 6a_TERT_W1_CBC
Extended Data Fig. 6a. CBC of TERT mice after 1 week of treatment with 5-aza
		WBC (x10^-3/mm^3)			Neutrophils (x10^-3/mm^3)			Hemoglobin (g/dL)			Platelets (x10^-3/mm^3)
		G0 + Vehicle
Experiment	Mouse ID	Baseline	Week 1		Baseline	Week 1		Baseline	Week 1		Baseline	Week 1
1	4129	6.4	6.2		0.99	0.73		14	13.6		732	772
1	4130	9.1	8.6		1.06	0.96		14	13.5		719	809
1	4132	11.3	8.8		1.69	0.99		14.4	13.2		744	840
1	4094	6.6	6.8		0.88	0.81		14.3	14		745	773
1	4095	7.7	7.3		0.91	0.9		14.5	14.2		776	778
2	4175	6.8	8.3		0.68	0.94		14.4	13.4		896	776
2	4135	11.9	9.6		1.4	0.86		14.1	13.6		1071	999
2	4122	7.5	6.2		0.46	0.92		14.3	13.8		854	896
2	4123	7	9.5		0.61	1.3		14.3	13.9		891	890
2	4097	7.3	8.8		0.52	1.32		14.1	13.2		828	917
3	5107	8.9	4		1.19	0.49		14.7	13.4		750	768
3	5152	7.2	6.1		1.35	0.62		14.6	14.2		660	505
3	5153	9.2	5.7		1.17	0.79		13.5	13.6		758	751
3	5173	6.5	6.1		0.96	1		13.4	13.1		711	646
3	5174	8.8	7.5		1.18	1.05		14.1	0.64		687	741
		G0 + 5-aza
		Baseline	Week 1		Baseline	Week 1		Baseline	Week 1		Baseline	Week 1
1	4096	7.5	4.9		0.89	0.33		14	11.4		743	1164
1	4065	7.1	5.1		0.96	0.54		13.9	11.2		850	1109
1	4066	9.4	5		0.95	0.25		14.2	11.7		735	1173
1	4101	7.2	4.3		1.04	0.7		13.7	11.5		680	1185
1	4102	8.2	4		1.12	0.35		13.5	10.9		727	1233
2	4174	8.7	7.7		0.61	0.74		14.3	11.6		922	1498
2	4134	8.3	4.6		0.88	0.46		13.8	11.4		891	1477
2	4133	8.8	7		0.91	0.55		13.9	12		1045	1631
2	4121	9	5.6		0.86	0.62		14	11.9		841	1567
2	4098	7.1	5.4		0.53	0.42		14.4	11.5		967	1667
3	5136	8	3.9		0.93	0.19		14	12.3		NA	1091
3	5137	6.6	3		0.96	0.16		15	12.2		763	1140
3	5154	7.9	3.3		1.07	0.29		14.2	12.1		717	1088
3	5175	8.7	4.1		0.75	0.22		13.8	11.4		783	1138
3	5176	9	3.9		1.12	0.26		13.8	11.4		731	1154
		G5 + Vehicle
		Baseline	Week 1		Baseline	Week 1		Baseline	Week 1		Baseline	Week 1
1	4150	3.3	4.4		0.58	0.55		13.6	13.4		643	727
1	3996	2.3	2.9		0.39	0.38		12.4	12.1		571	729
1	3984	3.6	3.4		0.92	0.85		14.1	14.4		838	882
1	4157	0.5	0.8		0.1	0.15		9.8	7		293	165
1	4155	3.6	2.2		0.95	0.54		13.5	12.4		711	683
2	4217	1.2	2.3		0.32	0.79		5.9	12.1		530	516
2	4158	2.4	1.5		0.8	0.52		13	10		611	735
2	4231	3.8	4.5		0.5	0.95		13.2	13.2		925	869
2	4168	3.4	1.7		0.92	0.39		12.4	11		893	1041
2	4216	3.5	1		0.64	0.38		12.8	13.1		907	789
3	5043	3.4	5.5		0.85	1.84		13.7	13.7		775	1136
3	5045	1.8	1.4		0.52	0.46		12.3	11.7		702	750
3	5076	1.8	2.9		0.43	0.88		13.4	14.2		659	719
3	5077	2.3	2.4		0.78	0.68		12.8	12.9		883	1042
3	5078	1.4	2.1		0.44	0.75		8.1	13.5		454	595
3	5081	2.4	1.9		0.71	0.59		14	14		775	727
		G5 + 5-aza
		Baseline	Week 1		Baseline	Week 1		Baseline	Week 1		Baseline	Week 1
1	3959	4.7	1.9		1.12	0.21		13.4	11.9		954	1530
1	3954	3.9	3.3		0.74	0.35		14.3	10.4		925	1311
1	3995	7.1	3.7		1.41	0.22		13.6	10.8		897	1492
1	4163	5.4	2.9		0.77	0.14		14.3	11.3		714	1098
1	4136	2.1	1		0.54	0.17		13.1	9.7		718	1120
2	4159	3.3	0.9		NA	0.19		13.1	10.3		696	1047
2	4153	2.6	1.3		0.75	0.1		13.1	8.2		951	1591
2	4218	1.6	1		0.45	0.1		12.3	9.7		883	1502
2	4219	3.7	3		0.62	0.2		13.3	11.5		869	1558
2	4180	1.8	2.8		0.34	0.26		6.1	11.9		502	1329
3	5087	2.3	1.2		0.56	0.08		13.3	10.9		758	1154
3	5088	1.6	0.6		0.52	0.08		13.7	10.7		806	1158
3	5089	2.8	1.5		0.76	0.08		12.6	10.2		818	1324
3	5091	3.1	1.1		1.02	0.09		13.4	11.7		597	1279
3	5092	3.4	2.2		0.63	0.09		14.1	11.5		722	1118
3	5112	3.2	1.3		0.81	0.09		14.2	11.7		697	1056

## Sheet: ED Fig 6b_TERT_Casp 3
Extended Data Fig. 6b. Cleaved caspase-3 positivity rates in TERT mice after 1 week of treatment with 5-aza
G0 + Vehicle	G0 + 5-aza	G5 + Vehicle	G5 + 5-aza
0	15	3	25
1	21	5	60
1	19	10	40
1	8	8	51
0	10	6

## Sheet: ED Fig 6c_TERT CMP-GMP 1w
Extended Data Fig. 6c. Numbers of CMPs and GMPs in the BM of TERT mice treated with 5-aza for 1 week
		CMPs (% of corresponding G0 + Vehicle)					GMPs (% of corresponding G0 + Vehicle)
Experiment #	Mouse #	G0 + Vehicle	G0 + 5-aza	G5 + Vehicle	G5 + 5-aza		G0 + Vehicle	G0 + 5-aza	G5 + Vehicle	G5 + 5-aza
1	4130	121.86					136.46
1	4132	81.47					67.35
1	4094	86.6					90.42
1	4095	110.06					105.77
1	4155			45.09					118.86
1	4150			51.73					121.18
1	3996			13.19					57.12
1	3984			129.31					178.84
1	4096		15.73					23
1	4065		16.72					18.47
1	4066		26.31					27.86
1	4101		24.55					30.69
1	4102		31.82					36.2
1	3959				8.84					19.03
1	3954				6.79					12.25
1	3995				4.09					9.37
1	4163				5.89					10.01
2	4175	101.571					94.4143
2	4135	110.704					114.806
2	4122	95.8605					108.334
2	4123	99.7345					89.7212
2	4097	92.1293					92.7246
2	4217			52.2089					130.089
2	4158			19.3284					107.24
2	4231			77.731					130.338
2	4168			24.6142					114.088
2	4174		26.3183					29.7959
2	4134		20.7557					24.0515
2	4133		49.9931					45.5961
2	4121		29.7891					37.5732
2	4098		15.5739					22.3607
2	4159				2.88358					13.2651
2	4153				3.75789					18.5118
2	4218				2.85712					16.2523
2	4219				7.92243					19.7139
2	4180				11.6224					35.3798
3	5107	93.6					82.1
3	5152	105.1					112.3
3	5153	73.4					93.9
3	5173	99.4					98.9
3	5174	128.5					112.8
3	5136		44.2					144.8
3	5137		16.3					94.8
3	5154		22.5					52.2
3	5175		39.5					70.6
3	5176		26.4					61.7
3	5043			73					112.8
3	5045			20					95.9
3	5076			38					90.9
3	5077			67.9					132.2
3	5078			38.3					249.2
3	5081			54.8					115.4
3	5087				11.9					37.7
3	5088				3.6					12.1
3	5089				0.7					4.1
3	5091				2.9					6.3
3	5092				2.7					26.8
3	5112				1.9					6.4

## Sheet: ED Fig 6d_TERT LT-ST 1w
Extended Data Fig. 6d. Numbers of LT-HSCs and ST-HSCs in the BM of TERT mice after 1 week of treatment with 5-aza
		LT-HSCs (% of corresponding G0 + Vehicle)					ST-HSCs (% of corresponding G0 + Vehicle)
Experiment #	Mouse #	G0 + Vehicle	G0 + 5-aza	G5 + Vehicle	G5 + 5-aza		G0 + Vehicle	G0 + 5-aza	G5 + Vehicle	G5 + 5-aza
1	4129	135.27					124.66
1	4130	71.83					108.28
1	4132	70.9					95.62
1	4094	76.72					72.55
1	4095	145.28					98.89
1	4155			25.7					58.84
1	4150			39.9					97.51
1	3996			8.05					60.14
1	3984			105					211.32
1	4096		46.84					110.74
1	4065		28.68					124.12
1	4066		34.2					114.15
1	4101		50.48					118.86
1	4102		64.16					215.92
1	3959				44.03					121.02
1	3954				32.45					87.11
1	3995				22.74					80.94
1	4163				10.09					53.38
2	4175	125.807					102.712
2	4135	63.722					98.523
2	4122	80.8676					85.3411
2	4123	90.6026					83.0006
2	4097	139.001					130.423
2	4217			83.2378					180.867
2	4158			159.031					435.23
2	4231			144.669					334.059
2	4168			41.4658					369.928
2	4174		164.678					311.074
2	4134		79.258					164.293
2	4133		145.68					270.355
2	4121		108.639					326.659
2	4098		161.486					282.004
2	4159				93.5849					166.772
2	4153				85.1841					158.674
2	4218				156.261					90.5421
2	4219				111.116					168.875
2	4180				176.178					374.565
3	5107	141.7					119.3
3	5152	72.4					69.9
3	5153	102.3					95.8
3	5173	96.7					89.2
3	5174	86.9					125.8
3	5136		358.8					810.7
3	5137		268.8					296.9
3	5154		344					710.5
3	5175		365.7					809.2
3	5176		414.3					698.6
3	5043			104.4					47.8
3	5045			36.4					45.5
3	5076			22.3					38.1
3	5077			63					35.1
3	5078			122					347
3	5081			24.3					34.9
3	5087				111.1					267.5
3	5088				28.1					56.7
3	5089				30.2					44.9
3	5091				7.8					15
3	5092				55.9					66.3
3	5112				37.1					19.4

## Sheet: ED Fig 6e_TERT_Cell cycle
Extended Data Fig. 6e. Cell cycle phase distribution in LT-HSCs and ST-HSCs from TERT mice after 1 week of treatment with 5-aza
% G0 (quiescent)					% G1/S/G2/M (cycling)
LT-HSCs					LT-HSCs
G0 + Vehicle	G0 + 5-aza	G5 + Vehicle	G5 + 5-aza		G0 + Vehicle	G0 + 5-aza	G5 + Vehicle	G5 + 5-aza
96.9	75.2	84.6	70.8		1.54	6.75	11.54	8.85
88.8	63.3	89.5	51.7		8.16	7.35	10.5	19.97
90.6	63.8	85.4	39.6		5.66	10.53	10.59	30.23
97.3	54.4	86.5	71.1		1.37	12.76	13.5	12.71
91.1	72.1	72.9	56.2		7.14	10.06	18.56	31.3
97.6		85.9			0		7.69
92.9		92			0		2.3
90.2		90.4			5.43		9.63
92.2		86.2			1.56		11.5
100		95			0		0
		74.5					10.63
		87.7					1.75
		83					1.816
		84.3					6.297
		79.2					6.49
% G0 (quiescent)					% G1/S/G2/M (cycling)
ST-HSCs					ST-HSCs
G0 + Vehicle	G0 + 5-aza	G5 + Vehicle	G5 + 5-aza		G0 + Vehicle	G0 + 5-aza	G5 + Vehicle	G5 + 5-aza
77.2	69.1	72.6	75		9.13	5.03	11.59	4.58
79.4	50.6	81.1	59.3		6.1	8.17	12.61	19.8
82.9	54.6	74.8	42.3		6.83	8.22	14.2	26.11
84.6	52.9	63.2	80.2		6.5	10.09	26.88	5.43
84	70.3	62.2	31		7.5	7.39	12.61	31
85.3		82.3			1.075		11.7
84.1		75.5			0		11.39
87.7		78.6			3.92		14.42
83.5		64.1			0.433		23.22
92.3		92.3			0		0.641
		79.8					3.837
		75.1					1.117
		67.2					1.05
		86.4					2.787
		79.6					2.799

## Sheet: ED Fig 6f_TERT GMPs C2
Extended Data Fig. 6f. Numbers of GMPs in the BM of TERT mice treated with two cycles of 5-aza
		GMPs (% of corresponding G0 + Vehicle)
Experiment #	Mouse #	G0 + Vehicle	G0 + 5-aza	G5 + Vehicle	G5 + 5-aza
1	3720	74.4899
1	3828	88.4522
1	3820	136.104
1	3821	100.953
1	3721		63.9758
1	3827		118.836
1	3822		54.2356
1	3823		76.6009
1	3583			186.157
1	3960			180.404
1	3917			243.827
1	3731			276.406
1	3652			243.999
1	3582				169.313
1	3654				244.052
1	3955				268.212
2	4398			184.92
2	4292			147.19
2	4234			131.34
2	4296			155.85
2	4406			138.48
2	4372				129.81
2	4407				156.02
2	4243				139.23
2	4291				139.76
2	4294				149.35
2	4322	93.97
2	4324	128.52
2	4329	75.99
2	4321	76.5
2	4344	125.01
2	4328		100.25
2	4341		93.22
2	4343		129.63
2	4325		136.86
2	4331		79.4
