# Supplementary material for: Stem cell architecture drives myelodysplastic syndrome progression and predicts response to venetoclax-based therapy
Source: Nat Med. 2022 Mar 3;28(3):557–67. doi: 10.1038/s41591-022-01696-4 (PMC8938266; doi:10.1038/s41591-022-01696-4)
Supplement: Source Data Extended Data Fig. 7 — Statistical source data. [file 41591_2022_1696_MOESM14_ESM.xlsx]

## Sheet: ED Fig 7a_Tet2 LoxLox
Extended Data Fig. 7a. Normalized CD45.2+ chimerism rates in HSCs and MyHPCs from Tet2L/L-competitively transplanted mice
	Vav-Cre + Vehicle														Vav-Cre + 5-aza
Experiment #	1	1	1	1	1	1	1	2	2	2	2	2	2		1	1	1	1	1	1	1	2	2	2	2
Mouse #	960	961	962	963	964	965	966	1285	1286	1298	1288	1289	1290		968	969	970	971	972	973	974	1292	1293	1294	1295
LT-HSC	7.81	96.62	111.97	162.42	127.17	150.14	43.87	88.8059	100.548	123.37	113.226	68.9102	105.14		132.59	333.52	221.77	0.56	626.14	64.15	218.39	25.5371	82.2362	96.2839	78.032
ST-HSC	14.48	61.87	46.62	133.14	283.35	105.08	55.47	101.606	59.0318	147.111	117.377	68.0467	106.828		183.73	167.39	129.35	0	197.56	60.41	195.2	35.4415	80.2705	100.601	74.1353
CMPs	36.4172	45.259	39.2539	122.698	252.476	103.895	NA	112.522	43.733	138.35	105.454	93.4383	106.504		140.53	196.414	148.97	0.04028	158.114	47.8839	284.269	38.373	93.9724	103.874	68.7662
GMPs	37.5641	38.1116	39.1946	139.79	250.499	94.8414	NA	120.196	37.1298	135.574	106.031	93.2622	107.808		149.505	181.551	134.698	0.032449	157.7	42.2831	279.687	46.5028	89.5311	106.065	67.7209
MEPs	24.4669	33.0571	37.5414	121.723	317.57	65.6413	NA	99.0216	46.0917	147.046	96.2486	83.4495	128.142		85.0111	205.359	113.904	0.069564	117.441	29.2394	228.12	33.4803	66.8168	83.5076	54.9844
	TET2L/L + Vehicle														TET2L/L + 5-aza
Experiment #	1	1	1	1	2	2	2	2	2	2					1	1	1	1	1	1	1	2	2	2	2	2	2
Mouse #	945	946	948	951	1309	1310	1311	1312	1313	1314					953	954	955	956	957	958	959	1315	1316	1317	1318	1319	1324
LT-HSC	89.24	102.99	59.46	148.31	100.795	93.6596	89.6089	100.308	106.395	109.233					68.73	82.28	69.73	122.23	138.27	140.34	84.64	69.66	96.9641	53.2451	93.9374	91.3773	99.6799
ST-HSC	109.31	92.65	85.57	112.46	100.26	98.3123	97.4381	100.129	99.9399	103.921					80.12	104.84	93.64	106.11	102.45	113.49	96.73	65.3483	94.7648	52.3115	64.0037	74.7792	84.5886
CMPs	105.588	102.364	93.9533	98.0943	104.34	87.1912	100.156	103.208	105.047	100.058					81.1402	99.868	84.398	103.696	96.0205	106.811	91.1249	85.7444	101.534	80.2314	81.0331	72.3104	94.8132
GMPs	106.191	95.9608	91.9969	105.852	101.65	96.491	100.725	100.204	101.11	99.8208					76.0515	100.243	93.2826	102.156	97.7794	107.672	90.5306	81.2201	91.2942	83.7506	73.0368	81.6708	90.3695
MEPs	112.775	110.24	51.2548	125.73	106.782	77.6339	92.429	103.985	111.749	107.421					35.9552	63.3053	52.1475	138.76	91.2163	138.852	63.2536	68.1261	80.0742	61.7155	87.6566	75.3826	90.1978

## Sheet: ED Fig 7b_Srsf2 P95H
Extended Data Fig. 7b. Normalized CD45.2+ chimerism rates in HSCs and MyHPCs from Srsf2P95H-competitively transplanted mice
	Mx1-Cre + Vehicle													Mx1-Cre + 5-aza
Experiment	1	1	1	1	2	2	2	2	2					1	1	1	1	1	1	2	2	2	2	2	2
Mouse #	535	536	537	538	660	661	662	663	664					539	540	541	542	543	544	665	666	667	668	669	670
LT-HSCs	108.515	89.8369	NA	108.515	85.9169	93.0581	104.434	96.5526	120.038					NA	93.447	79.3564	77.0182	65.0466	97.2933	114.337	70.4196	40.2228	98.8334	106.402	112.444
ST-HSCs	110.373	77.9851	NA	112.393	86.709	119.158	63.8056	75.7955	154.532					NA	95.7418	92.371	93.457	59.9953	104.562	144.145	125.968	57.9075	107.083	90.4746	155.978
CMPs	104.016	89.2937	99.4135	105.978	84.501	100.284	74.6097	69.4615	171.144					104.473	101.299	93.0364	88.3872	102.88	96.2481	158.185	144.385	54.8409	132.768	119.296	178.478
GMPs	104.742	88.6143	93.0044	108.109	72.3901	115.599	65.5381	66.2679	180.205					106.068	99.8696	88.3681	76.3839	104.847	90.3533	150.663	124.892	45.1412	128.504	101.009	191.395
MEPs	107.357	94.9113	100.842	96.4265	80.7709	128.845	45.9363	54.3517	190.096					84.5827	100.104	87.4802	88.4447	98.9731	95.5027	191.808	172.734	55.5084	102.771	171.509	235.608
	SRSF2 P95H + Vehicle													SRSF2 P95H + 5-aza
Experiment	1	1	1	1	1	1	2	2	2	2	2	2		1	1	1	1	1	2	2	2	2	2	2
Mouse #	523	524	525	526	527	528	682	683	684	685	686	687		529	530	531	532	533	688	689	690	691	692	693
LT-HSCs	85.6499	110.702	129.532	110.099	65.187	99.6961	82.8633	59.3321	49.8313	232.905	139.838	35.2309		51.5494	5.64724	124.364	49.8293	150.932	44.4068	348.054	265.513	309.375	43.8944	26.364
ST-HSCs	48.4662	131.913	155.677	69.1878	61.8097	105.398	96.2312	52.2695	69.4028	184.204	82.3847	115.507		39.3397	7.15107	89.5861	37.473	164.583	24.1025	363.811	181.21	399.147	29.406	133.129
CMPs	57.8859	128.695	168.523	43.035	75.502	121.481	80.3657	31.3641	51.4812	126.624	140.66	169.506		46.5702	9.39203	118.464	26.8509	172.361	16.6839	265.092	88.7765	292.645	18.1659	103.091
GMPs	54.3775	136.276	233.391	30.6138	78.9932	134.347	93.8233	27.0761	37.3197	118.851	132.616	190.314		49.7066	10.3631	111.671	22.8017	240.086	18.5735	300.629	65.1712	313.62	17.627	103.351
MEPs	39.9796	159.184	162.916	41.2489	79.2473	109.56	97.0688	45.444	50.2344	104.268	111.687	191.298		37.5057	10.1923	135.133	18.2342	213.361	13.2866	249.475	47.3291	152.036	23.0676	147.665

## Sheet: ED Fig 7c_U2AF1 S34F
Extended Data Fig. 7c. Normalized CD45.2+ chimerism rates in HSCs and MyHPCs from U2AF1S34F-competitively transplanted mice
	U2AF1 wt + Vehicle							U2AF1 wt + 5-aza
LT-HSCs	108.37	114.65	59.56	106.77	100.57	110.08		109.04	91.51	107.11	91.11	105.98	99.42	96.34	113.77
ST-HSCs	107.77	121.17	28.1	123.81	95.39	123.77		123.74	84.23	116.3	76.92	113.55	93.38	99.64	125.05
CMPs	103.08	125.52	15.25	124.98	103.38	127.79		117.93	86.95	120.63	82.12	111.07	98.26	106.19	130.11
GMPs	91.83	128.49	13.47	125.85	108.55	131.81		112.77	76.34	122.99	71.03	106.46	94.89	101.8	138.04
MEPs	101.36	124.63	20.66	120.02	98.76	134.55		126.94	89.57	115.74	91.48	102.12	84.51	98.07	146.25
	U2AF1 S34F + Vehicle							U2AF1 S34F + 5-aza
LT-HSCs	63.56	161.57	74.13	66.02	134.72			53.71	91.39	92.55	70.06	40.59	52.81	81.46	111.98
ST-HSCs	89.85	112.42	71.93	81.5	144.3			65.2	124.29	125.9	67.14	22.02	55.77	87.56	110
CMPs	111.65	90.64	57.47	116.75	123.49			47.55	113.74	101.55	85.97	15.79	59.23	112.42	94.34
GMPs	99.28	82.8	51.51	140.29	126.11			50.79	107.67	90.51	94.27	17	60.98	108.91	97.63
MEPs	56.78	103.99	71.67	123.77	143.8			53.76	113.82	70.7	71.14	40.77	56.65	67.27	68.29

## Sheet: ED Fig 7d_Runx1-Srsf2
Extended Data Fig. 7d. Normalized CD45.2+ chimerism rates in HSCs and MyHPCs from Runx1L/+Srsf2P95H-competitively transplanted mice
	Mx1-Cre + Vehicle								Mx1-Cre + 5-aza
LT-HSCs	0	137.68	101.22	119.28	127.1	114.72			92.29	74.94	128.8	123.39	115.37
ST-HSCs	57.66	0	110.61	131.78	146.23	153.72			93.12	108.22	153.72	133.12	128.07
CMPs	49.69	117.56	82.4	117.3	117.69	115.37			73.38	98.55	121.75	115.92	115.75
GMPs	47.53	127.45	58.87	118.8	124.54	122.81			65.49	84.77	130.63	112.13	116.18
MEPs	24.6	98.13	85	130.76	130.76	130.76			76.45	114.44	108.94	111.78	108.95
	Runx1 L/+ SRSF2 P95H + Vehicle								Runx1 L/+ SRSF2 P95H + 5-aza
LT-HSCs	109.72	245.68	153.72	114.99	58.35	0	17.55		110.35	25.56	189.03	140.07	48.74	307.1	228.09
ST-HSCs	47.53	201.28	251.33	62.71	98.57	0	38.58		119.72	135.12	197.5	129.93	8.23	219.21	148.31
CMPs	61.22	268.3	196.78	28.95	72.65	21.16	50.94		156.76	153.42	210.52	170.63	3.34	261.92	157.01
GMPs	60.7	289.38	190.27	42.97	42.2	10.86	63.62		143.45	119.69	180.14	139.14	10.28	255.28	134.67
MEPs	157.71	191.01	185.04	38.82	70.3	28.76	28.35		172.8	158.78	129.69	77.61	4.63	161.42	151.7
