# Supplementary material for: Stem cell architecture drives myelodysplastic syndrome progression and predicts response to venetoclax-based therapy
Source: Nat Med. 2022 Mar 3;28(3):557–67. doi: 10.1038/s41591-022-01696-4 (PMC8938266; doi:10.1038/s41591-022-01696-4)
Supplement: Source Data Extended Data Fig. 8 — Statistical source data. [file 41591_2022_1696_MOESM15_ESM.xlsx]

## Sheet: ED Fig 8a_Paired BP cellularity
Extended Data Fig. 8a. BM cellularity in paired samples from MDS patients at baseline and BP
MDS pattern	Patient ID	Bsln	BP
CMP	UPN#035	20	30
CMP	UPN#216	75	30
CMP	UPN#042	35	50
GMP	UPN#075	57	65
GMP	UPN#153	80	50
GMP	UPN#055	50	50
GMP	UPN#141	70	95
GMP	UPN#246	70	70
GMP	UPN#226	60	40
GMP	UPN#286	90	70

## Sheet: ED Fig 8b_Seq BP HSCs
Extended Data Fig. 8b. BM MNC frequencies of LT-HSCs or LMPPs in paired samples from MDS patients at baseline and BP
MDS pattern	Patient ID	Bsln	BP
CMP	UPN#002	0.31524	0.64236
CMP	UPN#202	0.0149	1.8216
CMP	UPN#2-09	0.02	0.29
GMP	UPN#075	0.07068	0.30426
GMP	UPN#286	0.8536	0.698
GMP	UPN#141	0.0140805	0.46314
GMP	UPN#322	0.016	0.66
GMP	UPN#294	0.2451	11.2
GMP	UPN#209	0.673	3.45

## Sheet: ED Fig 8c_LT in BP GMP pa
Extended Data Fig. 8c. BM MNC frequencies of LT-HSCs in "GMP pattern" MDS patients at baseline and BP
Bsln	BP
0.03195	0.00945
0.019596	0.32864
0.0020574	0.0012444
0.000969	0.003625
0.00076	0
0.023826	8.58e-05
5.46e-05	0.035196
0.004248	0.0028003
0.005092	0.001488
0.0007379	0.004114
0	0.0011696
0.08896	0.006936
0.003901	0.010276
0.045732	0.001364
0.002816	0.014259
0.0009595	0.025256
0.003135	0
3.78e-06	0.00092
0.007014	0.004386
0.297466	0.52998
0.0026884	0.0009416
0.008715	0
0.0168	0
0.01056	0.01372
0	0
0.158057	0
0.000306	0.02975
0.211116	0.029298
0.00675	0.058158
0.001292	0.02046
0.007689	0.017243
0.00632	0
0	0
0.0336	0.1
0.006431	2.58
0.004032	1.07
0.003402	0.78
0.002516	0.028
0.03976	0.071
0.006146	0.32
0.05472
0.0448
0.000351
0.028616
0.02772
0.023809
0.252
0
0.006156
0.02629
0.2101
0.215201
0.016058
0.01452
0.01804
0.0189
0.010064
0.026106
0.044718

## Sheet: ED Fig 8e_P-p65 staining
Extended Data Fig. 8e. Frequency of p-p65-positive cells in sequenatial BM biopsies from "GMP pattern" patients at baseline and BP
Patient ID	Bsln	BP
UPN#075	45	75
UPN#141	0	95
UPN#246	5	5
UPN#266	80	95
UPN#286	0	60

## Sheet: ED Fig 8f_New mut BP
Extended Data Fig. 8f. Frequency of newly-detected somatic mutations in MDS patients at BP
Mut gene	N "CMP pattern" MDS	% "CMP pattern" MDS	N "GMP pattern" MDS	% "GMP pattern" MDS		Total N
IDH1	2	28.6	3	37.5		5
FLT3-ITD	0	0	2	25		2
ASXL1	1	14.3	1	12.5		2
NRAS	1	14.3	1	12.5		2
TET2	0	0	2	25		2
DDX41	1	14.3	1	12.5		2
STAT5B	1	14.3	1	12.5		2
CEBPA	1	14.3	1	12.5		2
PML	2	28.6	0	0		2
RUNX1	0	0	1	12.5		1
TP53	0	0	1	12.5		1
CBL	1	14.3	0	0		1
FLT3	0	0	1	12.5		1
WT1	0	0	1	12.5		1
SRSF2	0	0	1	12.5		1
STAG2	0	0	1	12.5		1
EZH2	1	14.3	0	0		1
SETBP1	0	0	1	12.5		1

## Sheet: ED Fig 8g_dVAF by pattern
Extended Data Fig. 8g. Variation in allele frequency in mutations found at baseline and BP
"CMP pattern" MDS	"GMP pattern" MDS
5	0
-2	-1
-4	-5
1	-6
6	-2
6	-3
-0.3	-6
-42	-4
-24	4
8.5	4
-1.6	-4
0	-12
-9	-23
-4	2
-20	0
-15	-15
-4	-6
-7	-3
-11	-11
-7	11
0	13
0	7
0	6
0	-1
0	-4
0	16
1	-5
1	7
0	11
1	13
	72
	12
	9
	-5
	2
	-38
	8
	-6
	-7
	13
