# Supplementary material for: Stem cell architecture drives myelodysplastic syndrome progression and predicts response to venetoclax-based therapy
Source: Nat Med. 2022 Mar 3;28(3):557–67. doi: 10.1038/s41591-022-01696-4 (PMC8938266; doi:10.1038/s41591-022-01696-4)
Supplement: Source Data Extended Data Fig. 9 — Statistical source data. [file 41591_2022_1696_MOESM16_ESM.xlsx]

## Sheet: ED Fig 9a_HD ABT-199
Extended Data Fig. 9a. Viability of HD LT-HSCs after treatment with increasing doses of ABT-199
	[ABT-199]
	0 nM	50 nM	100 nM	250 nM
HD7001	100	104	108	64
HD6863	100	159.93	94.76	75.59
HD10499	100	117.4	108.8	45.8

## Sheet: ED Fig 9b_Casp 3-7+
Extended Data Fig. 9b. Active caspase-3/7 positivity rates in CD34+ HSPCs from MDS patients treated with ABT-199 for 48 h
t (h)	Vehicle			5-aza			ABT-199			5-aza + ABT-199
0	100	100		100	100		100	100		100	100
1	111.9	135.29		138.3	107.68		115.8	119.56		125.4	130.36
2	117.9	139.09		164.9	105.12		123.7	130.48		153.4	134.88
3	136.6	141.95		182.6	104.27		125.5	154.75		184.1	171.03
4	141.1	155.3		204.7	108.55		127.2	219.64		200.2	229.12
5	147.8	164.82		189.9	124.77		129	264.19		194.8	319.52
6	153.7	162.93		204.6	125.63		144.8	325.18		212.2	387.95
7	148.5	184.85		204.7	138.48		169.3	378.36		229.5	447.99
8	145.5	193.41		212	149.6		186.9	433.1		250.9	501.58
9	152.2	205.8		213.5	155.61		208.9	447.94		274.9	522.88
10	154.5	219.17		213.5	163.28		227.3	487.04		312.3	552.57
11	157.5	232.53		215	174.42		247.5	520.64		319	567.43
12	167.9	243.93		206.1	188.09		273	514.41		335	573.23
13	163.5	245.84		210.6	200.92		272.1	533.97		331	579.04
14	162.7	264.93		217.9	198.37		271.2	539.44		345.7	585.49
15	175.4	275.42		225.2	194.94		292.3	556.63		349.7	589.37
16	171.7	274.46		213.4	202.64		292.3	566.03		359.1	588.1
17	170.2	290.67		226.8	191.5		300.2	561.33		356.4	571.94
18	176.9	299.25		241.4	201.8		307.2	566.01		371.1	568.07
19	188.1	281.13		242.9	211.18		309.9	509.74		356.4	662.3
20	183.6	290.66		240	212.9		302	512.08		368.4	666.18
21	175.4	292.6		245.9	210.34		296.7	518.33		376.4	662.96
22	174.7	297.34		257.7	213.77		291.4	507.36		368.4	650.7
23	176.2	308.78		257.6	226.6		304.6	508.93		371.1	666.19
24	181.4	320.21		282.7	229.16		321.3	508.15		384.4	644.25
25	186.6	322.12		284.2	241.13		316.9	521.46		392.4	656.52
26	191.1	324.05		272.4	235.99		315.1	503.48		389.7	631.32
27	183.6	328.82		265	249.66		325.7	494.87		380.4	620.99
28	200.1	340.26		278.3	253.1		323	490.92		373.7	622.29
29	213.5	349.77		278.3	255.67		313.4	490.97		413.8	611.96
30	209.7	359.32		281.2	268.49		309	501.13		436.5	611.96
31	206	362.16		262.1	251.39		302	487.85		403.1	585.49
32	207.5	364.07		265.1	251.38		300.2	470.62		415.1	580.32
33	209	373.58		294.5	249.68		297.6	463.59		401.8	577.09
34	204.5	383.13		296	241.13		294.1	471.42		411.1	572.6
35	222.4	365.01		300.4	250.52		296.7	486.25		421.9	576.45
36	220.2	373.6		287.1	251.41		306.4	466.72		431.1	590.68
37	215.7	378.36		293	255.67		307.3	460.47		419.1	578.39
38	218	385.99		315.1	249.68		297.6	471.39		383.1	571.94
39	214.2	402.2		329.9	263.37		289.7	453.43		404.4	557.73
40	208.3	391.7		322.5	271.06		291.4	444.81		396.4	562.25
41	203.8	400.31		310.7	276.18		283.5	443.26		388.4	551.91
42	203.8	395.54		316.6	277.91		278.3	434.65		407.1	561.61
43	209	401.25		300.4	285.6		277.4	425.25		401.8	562.9
44	212.7	406.02		323.9	283.05		279.1	434.65		421.8	547.41
45	219.5	411.73		325.4	297.58		282.6	429.97		432.5	550.63
46	222.4	424.12		310.7	293.31		280.9	416.68		389.8	540.28
47	221	429.85		316.6	301.84		289.7	414.32		401.8	542.88
48	215.7	419.37		324	318.1		280	415.1		407.1	536.43

## Sheet: ED Fig 9c_BC LT-HSC + ABT
Extended Data Fig. 9c. Number of live LT-HSCs from baseline "CMP pattern" MDS samples after treatment with ABT-199
Patient ID	Vehicle	5-aza	ABT-199	5-aza + ABT
UPN#C2-11	100	145.5	63.1	75.5
UPN#C2-17	100	226.9	66.2	59.2
UPN#C2-9	100	80.5	55.9	48
UPN#324	100	83.8	80.9	121.1
MDS2018-15	100	105.4	77	75.6
MDS2018-13	100	103.5	94.4	104.4
UPN#C2-24	100	104.9	41.9	33.8

## Sheet: ED Fig 9d_MDS-L WB
Extended Data Fig. 9d. Western blot of BCL2 in MDS-L cells

## Sheet: ED Fig 9e_ %huCD45+ MDS-L
Extended Data Fig. 9e. Number of live human WBCs in the spleens of MDS-L xenografts after treatment with 5-aza and/or ABT-199
Vehicle	5-aza	ABT-199	5-aza + ABT
112.14	30.74	61.25	10.36
32.99	79.82	56.07	6.98
211.66	78.59	32.09	10.25
44.13	51.23	85.68	14.64
99.08	129.48	95.14	6.76
		10.58

## Sheet: ED Fig 9f_BIM complexes
Extended Data Fig. 9f. BIM complex rates in MDS-L xenografts treated with ABT-199
t (h)	BCL2-BIM
0	0.53078	0.399459	0.738755	1.1433
6	0.216838	0.294742	0.280573	0.218577
24	0.208845	0.228471	0.132914	0.090864
t (h)	BCLXL-BIM
0	0.051729	0.046998	0.088455	0.124556
6	0.048303	0.059947	0.058341	0.054728
24	0.082095	0.071044	0.075858	0.075678
t (h)	MCL1-BIM
0	1.32031	1.23422	0.976699	2.12803
6	1.1129	0.781401	0.935129	0.899107
24	1.2956	0.913436	1.02092	0.908876

## Sheet: ED Fig 9g_TNFa in HD and 
Extended Data Fig. 9g. Viability of LMPPs from HDs and "GMP pattern" MDS after treatment with TNF-a
HDs	BP
36.78	115.1
67.2	189.97
24.1	109.1
28.9	33.1
44	145.6
	139.1

## Sheet: ED Fig 9h_GSEA My clusters
Extended Data Fig. 9h. GSEA of cluster marker genes in myeloid clusters in a "GMP pattern" xenograft
GSEA was performed using the cluster marker genes listed below
	p_val	avg_logFC	pct.1	pct.2	p_val_adj	cluster	gene
LYZ	2.41e-150	1.17819	0.998	0.95	5.35e-146	0	LYZ
TKT	4.7e-145	0.844062	0.99	0.894	1.04e-140	0	TKT
S100A8	4.47e-141	1.3812	0.99	0.561	9.94e-137	0	S100A8
S100A9	2.99e-139	1.44598	0.995	0.66	6.64e-135	0	S100A9
CDA	8.77e-134	0.731298	0.913	0.349	1.95e-129	0	CDA
CSTA	2.15e-133	0.860894	0.986	0.611	4.77e-129	0	CSTA
LYST	8.06e-131	0.858892	0.983	0.656	1.79e-126	0	LYST
AC020656.1	8.43e-131	1.13482	0.993	0.724	1.87e-126	0	AC020656.1
MNDA	8.15e-124	0.934967	1	0.626	1.81e-119	0	MNDA
CLEC12A	3.15e-123	0.785613	0.976	0.571	7.01e-119	0	CLEC12A
VCAN	3.84e-123	1.28998	0.882	0.369	8.54e-119	0	VCAN
S100A12	1.09e-122	0.710899	0.792	0.215	2.42e-118	0	S100A12
APLP2	2.14e-121	0.793094	0.993	0.862	4.76e-117	0	APLP2
MEGF9	2.17e-121	0.68869	0.925	0.504	4.83e-117	0	MEGF9
AZU1	1.3e-119	0.765993	0.85	0.279	2.89e-115	0	AZU1
FLNA	2.09e-118	0.755452	0.993	0.836	4.64e-114	0	FLNA
METTL9	2.03e-117	0.696486	0.973	0.785	4.51e-113	0	METTL9
IL17RA	5.39e-115	0.716371	0.988	0.665	1.2e-110	0	IL17RA
CXCR4	1.68e-114	0.687216	0.824	0.289	3.73e-110	0	CXCR4
PRAM1	9.9e-114	0.545299	0.853	0.353	2.2e-109	0	PRAM1
CFD	3.12e-110	1.07562	0.971	0.652	6.93e-106	0	CFD
MCEMP1	4.19e-108	0.514752	0.594	0.121	9.32e-104	0	MCEMP1
FBXL5	5.69e-108	0.613676	0.964	0.666	1.27e-103	0	FBXL5
VSTM1	3.01e-107	0.307764	0.65	0.148	6.69e-103	0	VSTM1
CES1	2.51e-106	0.680546	0.71	0.193	5.59e-102	0	CES1
MGST1	6.52e-106	0.615265	0.947	0.547	1.45e-101	0	MGST1
SERPINB1	1.84e-105	0.819994	0.995	0.876	4.09e-101	0	SERPINB1
CD93	2.86e-105	0.667184	0.964	0.606	6.36e-101	0	CD93
SLC44A1	6.54e-105	0.87274	0.952	0.586	1.45e-100	0	SLC44A1
VSIR	8.19e-104	0.592541	0.988	0.695	1.82e-99	0	VSIR
EMB	2.7e-103	0.762756	0.978	0.763	6e-99	0	EMB
FOSL2	6.18e-103	0.450362	0.787	0.287	1.37e-98	0	FOSL2
GAPDH	5.41e-100	0.526544	0.998	0.95	1.2e-95	0	GAPDH
IRAK3	5.57e-100	0.620271	0.959	0.624	1.24e-95	0	IRAK3
EVI2B	1.25e-99	0.626776	0.971	0.69	2.77e-95	0	EVI2B
MRPL33	1.65e-99	0.688611	0.959	0.822	3.67e-95	0	MRPL33
LILRA2	2.71e-99	0.462467	0.857	0.376	6.02e-95	0	LILRA2
FAM198B	1.35e-98	0.535722	0.879	0.375	3e-94	0	FAM198B
TMEM173	8.38e-98	0.530024	0.952	0.656	1.86e-93	0	TMEM173
CEBPD	5.03e-96	0.64572	0.952	0.629	1.12e-91	0	CEBPD
ITGAM	1.42e-95	0.5492	0.947	0.531	3.15e-91	0	ITGAM
TPT1	8.54e-95	0.407082	1	0.976	1.9e-90	0	TPT1
FGR	1.41e-94	0.546275	0.961	0.602	3.12e-90	0	FGR
BST1	5.27e-94	0.488841	0.853	0.439	1.17e-89	0	BST1
PLAC8	1.29e-93	0.944102	0.845	0.407	2.87e-89	0	PLAC8
CSF3R	1.67e-93	0.531591	0.944	0.559	3.72e-89	0	CSF3R
LGALS1	3.56e-93	0.742437	0.998	0.855	7.91e-89	0	LGALS1
OLIG1	1.66e-92	0.3957	0.64	0.172	3.69e-88	0	OLIG1
NCF2	2.85e-92	0.66139	0.978	0.645	6.33e-88	0	NCF2
GLIPR1	6.12e-92	0.666542	0.954	0.684	1.36e-87	0	GLIPR1
PGD	1.8e-91	0.462524	0.957	0.713	4e-87	0	PGD
SERPINB2	1.17e-90	0.348563	0.466	0.077	2.61e-86	0	SERPINB2
CTSD	2.03e-90	0.622358	0.983	0.787	4.51e-86	0	CTSD
DMXL2	2.35e-90	0.467255	0.889	0.392	5.22e-86	0	DMXL2
GRN	1e-89	0.679495	0.99	0.87	2.23e-85	0	GRN
RAB27A	3.3e-89	0.451168	0.882	0.453	7.33e-85	0	RAB27A
PABPC1	6.75e-88	0.425192	0.995	0.96	1.5e-83	0	PABPC1
CTSA	2.16e-87	0.572748	0.981	0.812	4.81e-83	0	CTSA
MYO1G	1.88e-86	0.434935	0.884	0.492	4.18e-82	0	MYO1G
NFE2	2.56e-86	0.442269	0.872	0.413	5.69e-82	0	NFE2
PFDN5	3.38e-86	0.410105	1	0.945	7.52e-82	0	PFDN5
TMEM170B	9.97e-86	0.358466	0.696	0.239	2.22e-81	0	TMEM170B
NLRP12	4.56e-85	0.256166	0.519	0.122	1.01e-80	0	NLRP12
CYBB	1.41e-84	0.672733	0.983	0.563	3.13e-80	0	CYBB
CFP	1.99e-84	0.516936	0.94	0.517	4.42e-80	0	CFP
SERPINB10	2.37e-84	0.436142	0.449	0.081	5.27e-80	0	SERPINB10
LAPTM5	5e-84	0.518621	0.988	0.905	1.11e-79	0	LAPTM5
AC096667.1	6.71e-84	0.349244	0.754	0.333	1.49e-79	0	AC096667.1
TNNT1	9.27e-84	0.52586	0.831	0.419	2.06e-79	0	TNNT1
RAB3D	6.6e-83	0.353287	0.691	0.252	1.47e-78	0	RAB3D
GAS7	1.62e-82	0.41689	0.85	0.436	3.6e-78	0	GAS7
C19orf38	3.51e-82	0.419791	0.807	0.403	7.81e-78	0	C19orf38
TSPO	9.9e-82	0.541049	0.998	0.892	2.2e-77	0	TSPO
AGTRAP	2.4e-80	0.46799	0.93	0.717	5.34e-76	0	AGTRAP
MYO1F	3.66e-80	0.424449	0.978	0.752	8.14e-76	0	MYO1F
HOMER3	5.93e-80	0.47244	0.746	0.324	1.32e-75	0	HOMER3
SCPEP1	6.29e-80	0.484799	0.969	0.765	1.4e-75	0	SCPEP1
RPL39	2.59e-79	0.36888	0.998	0.961	5.77e-75	0	RPL39
CKAP4	4.98e-79	0.327544	0.679	0.228	1.11e-74	0	CKAP4
CAPG	3.37e-78	0.512472	0.964	0.668	7.48e-74	0	CAPG
CD300LF	4.67e-78	0.367314	0.787	0.343	1.04e-73	0	CD300LF
GMFG	9.48e-78	0.498622	0.993	0.902	2.11e-73	0	GMFG
HRH2	1.62e-77	0.464242	0.947	0.591	3.6e-73	0	HRH2
CPD	1.86e-77	0.390142	0.814	0.452	4.13e-73	0	CPD
GIMAP1	3.24e-76	0.440151	0.857	0.429	7.19e-72	0	GIMAP1
CEBPB	8.03e-76	0.496853	0.973	0.793	1.78e-71	0	CEBPB
RCSD1	1.25e-75	0.43248	0.918	0.622	2.78e-71	0	RCSD1
USP3	1.6e-75	0.434667	0.906	0.701	3.55e-71	0	USP3
SELL	7.29e-75	0.428485	0.664	0.249	1.62e-70	0	SELL
AGTPBP1	5.05e-74	0.407955	0.848	0.543	1.12e-69	0	AGTPBP1
UBA52	7.04e-74	0.279078	1	0.955	1.56e-69	0	UBA52
IRF2BP2	1.45e-73	0.46133	0.961	0.802	3.23e-69	0	IRF2BP2
PGAM1	2.45e-73	0.526955	1	0.878	5.44e-69	0	PGAM1
MSN	3.92e-72	0.466573	0.99	0.894	8.7e-68	0	MSN
KCNE3	4.06e-72	0.375007	0.792	0.423	9.03e-68	0	KCNE3
FBP1	7.66e-72	0.455361	0.906	0.538	1.7e-67	0	FBP1
NUP214	1.1e-71	0.459454	0.906	0.689	2.44e-67	0	NUP214
ARHGDIB	4.13e-71	0.408643	0.998	0.909	9.18e-67	0	ARHGDIB
CCND3	9.8e-71	0.391644	0.971	0.773	2.18e-66	0	CCND3
BTG1	1.05e-70	0.41844	0.954	0.789	2.34e-66	0	BTG1
TPP1	2.07e-70	0.445107	0.981	0.839	4.6e-66	0	TPP1
FES	3.67e-70	0.386835	0.957	0.794	8.16e-66	0	FES
RPLP1	5.17e-70	0.377314	1	0.983	1.15e-65	0	RPLP1
PADI4	2.62e-69	0.209695	0.384	0.071	5.83e-65	0	PADI4
CAST	1.39e-68	0.437825	0.976	0.871	3.1e-64	0	CAST
ZFP36L2	3.75e-68	0.525823	0.99	0.858	8.34e-64	0	ZFP36L2
LTA4H	4.14e-68	0.39965	0.874	0.646	9.2e-64	0	LTA4H
OSCAR	1.13e-67	0.372737	0.879	0.503	2.5e-63	0	OSCAR
NHSL2	2.92e-67	0.283522	0.572	0.208	6.5e-63	0	NHSL2
RAC2	5.4e-67	0.360762	0.976	0.831	1.2e-62	0	RAC2
PRKCB	3.58e-66	0.376167	0.932	0.708	7.96e-62	0	PRKCB
RFLNB	3.64e-66	0.414098	0.768	0.343	8.1e-62	0	RFLNB
AL034397.3	5.49e-66	0.462018	0.911	0.695	1.22e-61	0	AL034397.3
SULT1B1	6.83e-66	0.306904	0.592	0.22	1.52e-61	0	SULT1B1
MSRB1	7.9e-66	0.388358	0.865	0.599	1.76e-61	0	MSRB1
FRY	8.48e-66	0.344015	0.688	0.307	1.88e-61	0	FRY
PLP2	1.01e-65	0.484498	0.954	0.783	2.25e-61	0	PLP2
CD302	3.26e-65	0.39806	0.947	0.69	7.25e-61	0	CD302
SKAP2	4.26e-65	0.388594	0.973	0.855	9.48e-61	0	SKAP2
NCF1	2.21e-64	0.306594	0.773	0.395	4.9e-60	0	NCF1
MAPK14	2.23e-64	0.348592	0.903	0.695	4.96e-60	0	MAPK14
FCER2	2.23e-64	0.316947	0.529	0.162	4.97e-60	0	FCER2
SERPINB8	5.5e-64	0.352153	0.857	0.501	1.22e-59	0	SERPINB8
RETN	2.22e-63	0.691078	0.717	0.321	4.93e-59	0	RETN
AHNAK	2.97e-63	0.471481	0.978	0.795	6.61e-59	0	AHNAK
CDC42EP3	6.58e-63	0.502678	0.797	0.483	1.46e-58	0	CDC42EP3
RASSF2	6.61e-63	0.344721	0.935	0.676	1.47e-58	0	RASSF2
BRI3	9.58e-63	0.432773	0.99	0.873	2.13e-58	0	BRI3
BPI	1.25e-62	0.279831	0.418	0.092	2.77e-58	0	BPI
THEMIS2	2e-62	0.397818	0.86	0.646	4.46e-58	0	THEMIS2
RIPOR2	3.11e-62	0.398735	0.889	0.633	6.91e-58	0	RIPOR2
CTSS	3.31e-62	0.621131	0.993	0.86	7.35e-58	0	CTSS
PECAM1	3.65e-62	0.374388	0.913	0.616	8.12e-58	0	PECAM1
NCOA4	3.99e-62	0.341331	0.966	0.833	8.88e-58	0	NCOA4
TNFSF13B	8.51e-62	0.471627	0.978	0.811	1.89e-57	0	TNFSF13B
SMIM3	8.93e-62	0.270253	0.626	0.249	1.98e-57	0	SMIM3
RPS11	1.15e-61	0.318211	0.998	0.946	2.56e-57	0	RPS11
SYK	1.52e-61	0.395708	0.959	0.809	3.38e-57	0	SYK
ZNF106	5.31e-61	0.398598	0.961	0.834	1.18e-56	0	ZNF106
TMEM154	8.89e-61	0.289088	0.79	0.436	1.98e-56	0	TMEM154
ITGB2	1.11e-60	0.459562	0.988	0.85	2.47e-56	0	ITGB2
NBEAL2	2.03e-60	0.309827	0.754	0.437	4.51e-56	0	NBEAL2
NAIP	2.48e-60	0.348721	0.862	0.594	5.5e-56	0	NAIP
MTMR11	4.94e-60	0.330007	0.541	0.19	1.1e-55	0	MTMR11
MYH9	1.06e-59	0.369722	0.969	0.844	2.34e-55	0	MYH9
PSTPIP1	4.37e-59	0.287404	0.826	0.482	9.72e-55	0	PSTPIP1
CD44	1.18e-58	0.397796	0.983	0.789	2.63e-54	0	CD44
FRAT2	1.24e-58	0.454326	0.836	0.63	2.76e-54	0	FRAT2
OAZ1	2.62e-58	0.342424	1	0.963	5.83e-54	0	OAZ1
ARRB2	4.66e-58	0.327871	0.971	0.785	1.04e-53	0	ARRB2
SNX10	4.67e-58	0.38122	0.928	0.722	1.04e-53	0	SNX10
CHP1	8.53e-58	0.291838	0.903	0.728	1.89e-53	0	CHP1
LRRK2	8.89e-58	0.425436	0.708	0.347	1.98e-53	0	LRRK2
LRRC25	1.77e-57	0.330905	0.855	0.521	3.94e-53	0	LRRC25
CCR2	5.09e-57	0.365516	0.674	0.292	1.13e-52	0	CCR2
KBTBD11	2.72e-56	0.242769	0.512	0.178	6.04e-52	0	KBTBD11
SLC9A3R1	8.37e-56	0.245793	0.809	0.535	1.86e-51	0	SLC9A3R1
KLF2	1.01e-55	0.241511	0.638	0.268	2.24e-51	0	KLF2
RXRA	1.72e-55	0.35138	0.937	0.772	3.82e-51	0	RXRA
CREG1	3.38e-55	0.31119	0.93	0.77	7.52e-51	0	CREG1
RNF24	3.49e-55	0.316133	0.8	0.531	7.76e-51	0	RNF24
UBR4	6e-55	0.36563	0.853	0.647	1.33e-50	0	UBR4
SERPINA1	6.6e-55	0.401167	0.901	0.507	1.47e-50	0	SERPINA1
TFEC	1.03e-54	0.343281	0.894	0.54	2.3e-50	0	TFEC
VMP1	1.1e-54	0.399549	0.964	0.877	2.45e-50	0	VMP1
PRNP	1.21e-54	0.264971	0.843	0.58	2.68e-50	0	PRNP
MT1F	1.83e-54	0.326839	0.713	0.362	4.07e-50	0	MT1F
LGALS12	2.89e-54	0.250122	0.63	0.301	6.43e-50	0	LGALS12
CACNA2D4	3.96e-54	0.28126	0.734	0.405	8.79e-50	0	CACNA2D4
DAZAP2	4.09e-54	0.299218	0.976	0.886	9.08e-50	0	DAZAP2
RAB5IF	4.22e-54	0.343397	0.94	0.811	9.39e-50	0	RAB5IF
DPYD	8.58e-54	0.386925	0.826	0.541	1.91e-49	0	DPYD
SIRPB1	9.06e-54	0.25637	0.575	0.243	2.01e-49	0	SIRPB1
RPL28	1.91e-53	0.279862	1	0.974	4.25e-49	0	RPL28
TALDO1	2.9e-53	0.318287	0.993	0.903	6.44e-49	0	TALDO1
ZNF207	6.5e-53	0.290868	0.983	0.906	1.44e-48	0	ZNF207
GNS	8.65e-53	0.303067	0.848	0.563	1.92e-48	0	GNS
RILPL2	2.75e-52	0.326056	0.915	0.764	6.11e-48	0	RILPL2
TSHZ3	3.38e-52	0.186122	0.413	0.114	7.52e-48	0	TSHZ3
RBMS1	5e-52	0.332397	0.925	0.775	1.11e-47	0	RBMS1
SH3KBP1	5.55e-52	0.319047	0.947	0.81	1.23e-47	0	SH3KBP1
BNIP2	9.97e-52	0.329695	0.937	0.812	2.22e-47	0	BNIP2
S100A4	1.06e-51	0.430993	0.998	0.929	2.35e-47	0	S100A4
RAB32	2.11e-51	0.380704	0.964	0.704	4.69e-47	0	RAB32
EVI2A	2.22e-51	0.350039	0.886	0.576	4.94e-47	0	EVI2A
ELK3	3.05e-51	0.313309	0.761	0.498	6.78e-47	0	ELK3
TMEM38A	5.58e-51	0.165964	0.312	0.064	1.24e-46	0	TMEM38A
PTK2B	6.49e-51	0.28533	0.78	0.532	1.44e-46	0	PTK2B
LBR	1.35e-50	0.312946	0.935	0.748	3e-46	0	LBR
STXBP2	1.94e-50	0.292109	0.928	0.785	4.31e-46	0	STXBP2
MBOAT7	2.28e-50	0.328357	0.812	0.593	5.06e-46	0	MBOAT7
CEBPA	4.11e-50	0.33411	0.894	0.577	9.14e-46	0	CEBPA
UBE2D1	5.64e-50	0.343564	0.889	0.695	1.25e-45	0	UBE2D1
SRGN	1.29e-49	0.843274	0.995	0.929	2.88e-45	0	SRGN
HK3	2.12e-49	0.211084	0.594	0.248	4.72e-45	0	HK3
TRAF3IP3	2.45e-49	0.321229	0.867	0.627	5.45e-45	0	TRAF3IP3
TRGC2	2.53e-49	0.247247	0.568	0.217	5.62e-45	0	TRGC2
FAM45A	2.71e-49	0.339752	0.882	0.637	6.01e-45	0	FAM45A
DGKZ	3.1e-49	0.269478	0.896	0.728	6.89e-45	0	DGKZ
RGS18	3.62e-49	0.324839	0.889	0.613	8.05e-45	0	RGS18
MPEG1	4.37e-49	0.422693	0.913	0.617	9.72e-45	0	MPEG1
ROGDI	6.2e-49	0.414517	0.848	0.665	1.38e-44	0	ROGDI
ZYX	8.2e-49	0.361255	0.964	0.758	1.82e-44	0	ZYX
GRK2	1.34e-48	0.3159	0.959	0.835	2.98e-44	0	GRK2
ICAM3	1.68e-48	0.31889	0.872	0.636	3.74e-44	0	ICAM3
CAPNS1	1.86e-48	0.28513	0.957	0.84	4.14e-44	0	CAPNS1
FLI1	1.87e-48	0.276064	0.841	0.611	4.15e-44	0	FLI1
SORT1	3.84e-48	0.252296	0.628	0.293	8.53e-44	0	SORT1
AP1S2	3.99e-48	0.407737	0.961	0.795	8.86e-44	0	AP1S2
GIMAP4	5.34e-48	0.401314	0.768	0.409	1.19e-43	0	GIMAP4
CORO1A	5.88e-48	0.390523	0.986	0.814	1.31e-43	0	CORO1A
HCST	7.94e-48	0.409726	0.973	0.726	1.77e-43	0	HCST
BIN2	1e-47	0.29786	0.93	0.773	2.23e-43	0	BIN2
TIMP2	3.61e-47	0.303479	0.947	0.679	8.03e-43	0	TIMP2
KLF13	3.91e-47	0.319016	0.882	0.716	8.68e-43	0	KLF13
AKAP13	4.52e-47	0.321542	0.937	0.789	1.01e-42	0	AKAP13
S100Z	5.72e-47	0.268466	0.688	0.367	1.27e-42	0	S100Z
RHOU	6.28e-47	0.28228	0.708	0.397	1.4e-42	0	RHOU
EPHA1-AS1	7.51e-47	0.22181	0.464	0.171	1.67e-42	0	EPHA1-AS1
PDE4D	1.17e-46	0.156887	0.343	0.088	2.6e-42	0	PDE4D
FYB1	1.18e-46	0.385611	0.959	0.753	2.62e-42	0	FYB1
TLR4	1.2e-46	0.218702	0.696	0.34	2.66e-42	0	TLR4
ZEB2	2.03e-46	0.360207	0.978	0.821	4.52e-42	0	ZEB2
HIPK3	2.23e-46	0.294932	0.841	0.617	4.97e-42	0	HIPK3
DOK3	5.84e-46	0.2469	0.7	0.417	1.3e-41	0	DOK3
SLITRK4	6.06e-46	0.218023	0.476	0.18	1.35e-41	0	SLITRK4
KCNAB2	9.15e-46	0.257928	0.819	0.543	2.03e-41	0	KCNAB2
PRRG4	1.04e-45	0.294895	0.705	0.408	2.32e-41	0	PRRG4
CD33	1.15e-45	0.328142	0.93	0.753	2.56e-41	0	CD33
RPS24	1.21e-45	0.279779	1	0.961	2.69e-41	0	RPS24
FAM200B	1.25e-45	0.311207	0.829	0.634	2.77e-41	0	FAM200B
CRISPLD2	1.4e-45	0.113761	0.213	0.029	3.11e-41	0	CRISPLD2
ACTR2	1.63e-45	0.300997	0.993	0.95	3.62e-41	0	ACTR2
GNAQ	2.9e-45	0.310522	0.944	0.822	6.45e-41	0	GNAQ
NID1	3.36e-45	0.254482	0.587	0.301	7.46e-41	0	NID1
IKZF1	3.38e-45	0.321466	0.966	0.872	7.52e-41	0	IKZF1
ATP6V0D1	3.48e-45	0.289814	0.949	0.824	7.74e-41	0	ATP6V0D1
CD48	1e-44	0.452868	0.923	0.66	2.22e-40	0	CD48
TBC1D2	1.03e-44	0.168469	0.432	0.152	2.28e-40	0	TBC1D2
RAB37	1.09e-44	0.153542	0.476	0.182	2.42e-40	0	RAB37
EEF1D	1.19e-44	0.252926	0.995	0.93	2.64e-40	0	EEF1D
RPL13	1.26e-44	0.299998	0.998	0.978	2.79e-40	0	RPL13
NCKAP1L	1.47e-44	0.284933	0.971	0.869	3.28e-40	0	NCKAP1L
FAM107B	1.74e-44	0.304876	0.884	0.611	3.87e-40	0	FAM107B
FCGR1A	1.88e-44	0.283858	0.715	0.373	4.17e-40	0	FCGR1A
SLC2A3	1.99e-44	0.255807	0.659	0.347	4.43e-40	0	SLC2A3
ARL11	2.08e-44	0.259535	0.703	0.434	4.63e-40	0	ARL11
CD14	2.44e-44	0.117582	0.824	0.421	5.43e-40	0	CD14
SH3BGRL3	4.55e-44	0.373039	1	0.935	1.01e-39	0	SH3BGRL3
TNFAIP2	4.88e-44	0.225759	0.889	0.646	1.08e-39	0	TNFAIP2
PTEN	5.15e-44	0.269521	0.911	0.8	1.15e-39	0	PTEN
ADA2	8.67e-44	0.37803	0.937	0.642	1.93e-39	0	ADA2
ANKRD13D	1.18e-43	0.325995	0.882	0.735	2.63e-39	0	ANKRD13D
ATP6V1A	1.23e-43	0.287986	0.857	0.695	2.74e-39	0	ATP6V1A
C16orf74	1.44e-43	0.218836	0.493	0.208	3.19e-39	0	C16orf74
GPSM3	2.05e-43	0.324215	0.959	0.822	4.55e-39	0	GPSM3
RNF130	2.13e-43	0.292903	0.981	0.837	4.73e-39	0	RNF130
CR1	2.79e-43	0.408642	0.65	0.35	6.19e-39	0	CR1
LY86	3.27e-43	0.356768	0.915	0.624	7.26e-39	0	LY86
VCL	4.39e-43	0.304176	0.742	0.53	9.76e-39	0	VCL
GAPT	4.87e-43	0.267307	0.732	0.396	1.08e-38	0	GAPT
IQGAP2	5.16e-43	0.304394	0.899	0.718	1.15e-38	0	IQGAP2
LTB4R	5.63e-43	0.245086	0.628	0.345	1.25e-38	0	LTB4R
QSOX1	6.86e-43	0.272776	0.87	0.649	1.52e-38	0	QSOX1
LAMTOR4	7.27e-43	0.275589	0.976	0.887	1.61e-38	0	LAMTOR4
LAT2	1.37e-42	0.301701	0.913	0.652	3.05e-38	0	LAT2
P2RY8	1.62e-42	0.201946	0.541	0.239	3.6e-38	0	P2RY8
RPS6KA1	2.11e-42	0.258595	0.877	0.723	4.69e-38	0	RPS6KA1
ERP29	2.66e-42	0.306936	0.976	0.864	5.9e-38	0	ERP29
S1PR4	2.99e-42	0.277805	0.783	0.604	6.64e-38	0	S1PR4
PKM	3.47e-42	0.357026	0.998	0.868	7.7e-38	0	PKM
ARHGAP45	3.69e-42	0.264483	0.874	0.661	8.2e-38	0	ARHGAP45
HIPK2	3.76e-42	0.282099	0.761	0.541	8.35e-38	0	HIPK2
PYGL	7.44e-42	0.158401	0.821	0.592	1.65e-37	0	PYGL
TGOLN2	9.03e-42	0.283471	0.966	0.863	2.01e-37	0	TGOLN2
ADGRE1	1.99e-41	0.189462	0.519	0.209	4.41e-37	0	ADGRE1
NFAM1	2.03e-41	0.243281	0.575	0.282	4.51e-37	0	NFAM1
PSAP	2.25e-41	0.356494	0.99	0.9	5.01e-37	0	PSAP
PRKAR1A	2.53e-41	0.278588	0.932	0.818	5.63e-37	0	PRKAR1A
SNX27	3.02e-41	0.286999	0.79	0.615	6.72e-37	0	SNX27
KLF4	3.08e-41	0.270602	0.679	0.359	6.84e-37	0	KLF4
MTPN	3.44e-41	0.274208	0.973	0.864	7.64e-37	0	MTPN
ACAP2	3.67e-41	0.263829	0.93	0.829	8.16e-37	0	ACAP2
HEBP2	6.96e-41	0.288561	0.935	0.814	1.55e-36	0	HEBP2
ARHGAP30	6.98e-41	0.271516	0.935	0.703	1.55e-36	0	ARHGAP30
TLR8	8.91e-41	0.200847	0.671	0.335	1.98e-36	0	TLR8
NADK	1.15e-40	0.25537	0.814	0.643	2.55e-36	0	NADK
KCTD12	1.28e-40	0.340442	0.932	0.68	2.85e-36	0	KCTD12
MLKL	1.87e-40	0.212225	0.56	0.277	4.16e-36	0	MLKL
PTPN6	2.44e-40	0.281917	0.978	0.854	5.41e-36	0	PTPN6
PIK3AP1	3.78e-40	0.237575	0.867	0.624	8.41e-36	0	PIK3AP1
SLC11A1	5.13e-40	0.225417	0.558	0.27	1.14e-35	0	SLC11A1
RNF7	6.4e-40	0.263872	0.952	0.846	1.42e-35	0	RNF7
CD68	6.51e-40	0.31988	0.942	0.669	1.45e-35	0	CD68
TNFRSF1B	6.62e-40	0.289029	0.85	0.637	1.47e-35	0	TNFRSF1B
TBC1D1	7.38e-40	0.268963	0.833	0.662	1.64e-35	0	TBC1D1
EIF1	1.06e-39	0.269011	0.998	0.944	2.35e-35	0	EIF1
RAB31	1.44e-39	0.304201	0.981	0.685	3.19e-35	0	RAB31
LRP1	1.48e-39	0.293039	0.674	0.369	3.3e-35	0	LRP1
FTL	1.55e-39	0.279357	1	0.983	3.45e-35	0	FTL
AP003774.3	1.88e-39	0.169593	0.394	0.136	4.19e-35	0	AP003774.3
LAMP2	2.28e-39	0.286171	0.901	0.778	5.06e-35	0	LAMP2
AGO4	5.56e-39	0.24669	0.681	0.428	1.24e-34	0	AGO4
EIF4EBP2	8.71e-39	0.222875	0.816	0.655	1.94e-34	0	EIF4EBP2
GLTP	1.43e-38	0.282175	0.807	0.609	3.17e-34	0	GLTP
ACTG1	1.58e-38	0.353822	1	0.975	3.51e-34	0	ACTG1
TMEM91	2.24e-38	0.228537	0.539	0.287	4.99e-34	0	TMEM91
KIAA0930	2.57e-38	0.291924	0.93	0.743	5.71e-34	0	KIAA0930
TMEM205	2.98e-38	0.24505	0.773	0.584	6.62e-34	0	TMEM205
CATSPER1	4.99e-38	0.170049	0.498	0.219	1.11e-33	0	CATSPER1
VNN2	1.02e-37	0.176118	0.382	0.12	2.27e-33	0	VNN2
ASAH1	1.3e-37	0.233454	0.937	0.799	2.89e-33	0	ASAH1
SQOR	1.37e-37	0.284013	0.899	0.656	3.04e-33	0	SQOR
ADD3	1.44e-37	0.236693	0.725	0.465	3.2e-33	0	ADD3
GCA	1.81e-37	0.290331	0.949	0.793	4.02e-33	0	GCA
PXK	2.01e-37	0.229294	0.739	0.522	4.48e-33	0	PXK
DDX60L	2.37e-37	0.256673	0.785	0.556	5.26e-33	0	DDX60L
ATP6V1B2	4.2e-37	0.248533	0.93	0.791	9.34e-33	0	ATP6V1B2
CLEC11A	8.43e-37	0.375178	0.829	0.607	1.87e-32	0	CLEC11A
PRKCD	8.9e-37	0.270023	0.903	0.74	1.98e-32	0	PRKCD
CAPN2	1.03e-36	0.28405	0.86	0.715	2.29e-32	0	CAPN2
MAP3K2	1.04e-36	0.228512	0.867	0.722	2.3e-32	0	MAP3K2
MYB	1.41e-36	0.221828	0.79	0.447	3.13e-32	0	MYB
IDH1	1.48e-36	0.236197	0.838	0.671	3.3e-32	0	IDH1
CEACAM4	1.79e-36	0.191322	0.522	0.237	3.98e-32	0	CEACAM4
ANXA6	1.97e-36	0.269418	0.891	0.689	4.39e-32	0	ANXA6
DUSP6	3.04e-36	0.184087	0.778	0.492	6.76e-32	0	DUSP6
FNDC3B	5.06e-36	0.168521	0.761	0.511	1.12e-31	0	FNDC3B
GLIPR2	6.07e-36	0.205363	0.949	0.804	1.35e-31	0	GLIPR2
LGALS2	6.39e-36	0.335586	0.87	0.554	1.42e-31	0	LGALS2
FXYD5	6.39e-36	0.278399	0.947	0.828	1.42e-31	0	FXYD5
PARP8	6.76e-36	0.26419	0.729	0.525	1.5e-31	0	PARP8
HDAC4	1.1e-35	0.186073	0.522	0.277	2.44e-31	0	HDAC4
RHOG	1.16e-35	0.232888	0.971	0.867	2.57e-31	0	RHOG
RTN3	1.33e-35	0.275352	0.923	0.809	2.95e-31	0	RTN3
ELANE	1.47e-35	0.28592	0.28	0.069	3.26e-31	0	ELANE
APAF1	1.58e-35	0.223123	0.787	0.562	3.51e-31	0	APAF1
MAFG	2.25e-35	0.265324	0.853	0.701	5e-31	0	MAFG
APOBR	2.91e-35	0.227826	0.749	0.518	6.47e-31	0	APOBR
PXN	4.31e-35	0.211538	0.628	0.396	9.58e-31	0	PXN
RBM47	4.33e-35	0.231308	0.829	0.585	9.63e-31	0	RBM47
TLR2	5.07e-35	0.232439	0.761	0.497	1.13e-30	0	TLR2
IGFBP2	6.43e-35	0.247693	0.713	0.401	1.43e-30	0	IGFBP2
ITGA5	9.51e-35	0.204323	0.577	0.316	2.11e-30	0	ITGA5
TMEM176A	1.03e-34	0.277932	0.758	0.377	2.29e-30	0	TMEM176A
S100A6	1.1e-34	0.241016	0.998	0.93	2.45e-30	0	S100A6
FPR2	1.13e-34	0.20909	0.336	0.106	2.51e-30	0	FPR2
ADGRA2	1.24e-34	0.152001	0.374	0.138	2.75e-30	0	ADGRA2
SLCO4C1	1.67e-34	0.136119	0.29	0.081	3.71e-30	0	SLCO4C1
TSPAN14	1.89e-34	0.250315	0.773	0.613	4.19e-30	0	TSPAN14
YWHAB	1.9e-34	0.237255	1	0.922	4.22e-30	0	YWHAB
SIRPB2	2.32e-34	0.158665	0.408	0.162	5.15e-30	0	SIRPB2
TCIRG1	2.75e-34	0.200058	0.874	0.658	6.12e-30	0	TCIRG1
CD37	3.57e-34	0.295477	0.925	0.773	7.94e-30	0	CD37
GIMAP6	7.82e-34	0.171233	0.519	0.247	1.74e-29	0	GIMAP6
LAIR1	8.85e-34	0.207891	0.843	0.533	1.97e-29	0	LAIR1
LILRB3	1.57e-33	0.210221	0.623	0.339	3.5e-29	0	LILRB3
RBP7	2.08e-33	0.16143	0.341	0.112	4.62e-29	0	RBP7
LGALS3	2.86e-33	0.293441	0.954	0.802	6.35e-29	0	LGALS3
ZDHHC20	4.25e-33	0.229026	0.703	0.498	9.45e-29	0	ZDHHC20
ACOX2	7.56e-33	0.116877	0.292	0.085	1.68e-28	0	ACOX2
VIM	8.99e-33	0.31784	1	0.946	2e-28	0	VIM
ALDH3B1	9.22e-33	0.226097	0.638	0.41	2.05e-28	0	ALDH3B1
ZNF467	9.4e-33	0.218949	0.686	0.466	2.09e-28	0	ZNF467
ARHGAP26	1.13e-32	0.23897	0.739	0.506	2.51e-28	0	ARHGAP26
SESN3	1.32e-32	0.300083	0.732	0.497	2.93e-28	0	SESN3
LILRB4	1.63e-32	0.20756	0.686	0.371	3.63e-28	0	LILRB4
NACA	1.89e-32	0.254037	0.995	0.94	4.2e-28	0	NACA
ADAM10	1.89e-32	0.203516	0.85	0.7	4.2e-28	0	ADAM10
PIK3CD	2.89e-32	0.184625	0.766	0.571	6.42e-28	0	PIK3CD
MAP3K1	2.91e-32	0.236809	0.771	0.597	6.47e-28	0	MAP3K1
CRYBG1	2.97e-32	0.236879	0.814	0.555	6.61e-28	0	CRYBG1
ARAP1	3.61e-32	0.183362	0.768	0.571	8.02e-28	0	ARAP1
AGO1	5.1e-32	0.198809	0.691	0.48	1.13e-27	0	AGO1
SORL1	5.36e-32	0.122942	0.469	0.209	1.19e-27	0	SORL1
GGT5	5.46e-32	0.318284	0.563	0.289	1.21e-27	0	GGT5
DOCK8	7.14e-32	0.20931	0.913	0.819	1.59e-27	0	DOCK8
MEFV	7.74e-32	0.142257	0.382	0.15	1.72e-27	0	MEFV
SLC36A4	1.02e-31	0.221681	0.604	0.359	2.26e-27	0	SLC36A4
GAA	1.36e-31	0.23455	0.79	0.603	3.03e-27	0	GAA
STX10	1.69e-31	0.222931	0.836	0.698	3.76e-27	0	STX10
WASF2	2.2e-31	0.218001	0.966	0.886	4.9e-27	0	WASF2
NBPF19	2.55e-31	0.204627	0.618	0.403	5.67e-27	0	NBPF19
SLC25A6	2.66e-31	0.283107	0.995	0.901	5.9e-27	0	SLC25A6
GYG1	3.2e-31	0.20167	0.78	0.63	7.11e-27	0	GYG1
ASAP1	3.29e-31	0.192022	0.862	0.704	7.32e-27	0	ASAP1
ARPC1B	3.49e-31	0.293225	0.998	0.918	7.75e-27	0	ARPC1B
PADI2	4.48e-31	0.145817	0.307	0.101	9.95e-27	0	PADI2
USP15	6.71e-31	0.225287	0.915	0.803	1.49e-26	0	USP15
CPNE2	7.33e-31	0.20116	0.56	0.328	1.63e-26	0	CPNE2
LRRFIP1	1.01e-30	0.231542	0.986	0.91	2.25e-26	0	LRRFIP1
TRIM38	1.24e-30	0.237863	0.857	0.719	2.75e-26	0	TRIM38
FKBP15	1.27e-30	0.234185	0.807	0.66	2.82e-26	0	FKBP15
RPS13	1.41e-30	0.252952	1	0.94	3.14e-26	0	RPS13
EMILIN2	1.47e-30	0.21503	0.882	0.753	3.26e-26	0	EMILIN2
CD180	1.52e-30	0.209767	0.577	0.306	3.39e-26	0	CD180
MAP2K3	1.62e-30	0.199231	0.763	0.63	3.61e-26	0	MAP2K3
SLCO3A1	2.35e-30	0.206482	0.746	0.521	5.23e-26	0	SLCO3A1
SCP2	2.52e-30	0.195869	0.944	0.851	5.59e-26	0	SCP2
TWF2	3.11e-30	0.242804	0.928	0.788	6.92e-26	0	TWF2
TUBA4A	3.25e-30	0.163158	0.739	0.498	7.22e-26	0	TUBA4A
EDEM3	4.11e-30	0.205933	0.722	0.537	9.13e-26	0	EDEM3
PRR13	4.3e-30	0.229462	0.983	0.88	9.56e-26	0	PRR13
PGLS	4.74e-30	0.248558	0.976	0.864	1.05e-25	0	PGLS
TMTC2	4.81e-30	0.154415	0.394	0.164	1.07e-25	0	TMTC2
EEF2	5.72e-30	0.253736	0.993	0.911	1.27e-25	0	EEF2
NLRP1	6.54e-30	0.178046	0.556	0.309	1.45e-25	0	NLRP1
GM2A	7.19e-30	0.198321	0.734	0.534	1.6e-25	0	GM2A
TRIM7	8.39e-30	0.203039	0.553	0.323	1.87e-25	0	TRIM7
CCNI	9.43e-30	0.230867	0.995	0.923	2.1e-25	0	CCNI
NLRP3	1.01e-29	0.180082	0.614	0.364	2.24e-25	0	NLRP3
HSD17B11	1.12e-29	0.220665	0.884	0.783	2.5e-25	0	HSD17B11
MBTPS1	1.76e-29	0.189963	0.693	0.52	3.9e-25	0	MBTPS1
SGMS2	2.76e-29	0.167236	0.473	0.239	6.14e-25	0	SGMS2
UPP1	3.59e-29	0.223429	0.705	0.45	7.98e-25	0	UPP1
AAK1	4.52e-29	0.167861	0.85	0.68	1e-24	0	AAK1
MOB3A	5.47e-29	0.187214	0.684	0.49	1.21e-24	0	MOB3A
S100A10	5.8e-29	0.192301	0.99	0.889	1.29e-24	0	S100A10
RP2	6.94e-29	0.214197	0.749	0.587	1.54e-24	0	RP2
MAPKAPK3	8.67e-29	0.223542	0.891	0.787	1.93e-24	0	MAPKAPK3
NOTCH2	1.2e-28	0.195265	0.763	0.596	2.66e-24	0	NOTCH2
CAP1	1.21e-28	0.28147	0.993	0.916	2.69e-24	0	CAP1
CCDC88C	1.48e-28	0.192283	0.604	0.416	3.3e-24	0	CCDC88C
HPCAL1	1.63e-28	0.186705	0.749	0.588	3.62e-24	0	HPCAL1
PLPPR2	1.66e-28	0.14336	0.348	0.139	3.68e-24	0	PLPPR2
RASGRP4	1.73e-28	0.173731	0.505	0.284	3.85e-24	0	RASGRP4
PGK1	1.78e-28	0.216208	0.995	0.895	3.96e-24	0	PGK1
ARHGEF2	2.79e-28	0.170246	0.855	0.717	6.2e-24	0	ARHGEF2
TSNAX	3.33e-28	0.14561	0.879	0.752	7.41e-24	0	TSNAX
MXI1	3.39e-28	0.180343	0.471	0.257	7.54e-24	0	MXI1
DGKD	3.43e-28	0.177336	0.56	0.36	7.63e-24	0	DGKD
VPS13C	4.76e-28	0.177403	0.86	0.753	1.06e-23	0	VPS13C
ZFP36	7.3e-28	0.187176	0.809	0.597	1.62e-23	0	ZFP36
ELF1	7.34e-28	0.230263	0.918	0.832	1.63e-23	0	ELF1
NXPE3	7.66e-28	0.168348	0.587	0.376	1.7e-23	0	NXPE3
HHEX	7.87e-28	0.217051	0.775	0.642	1.75e-23	0	HHEX
PYCARD	9.41e-28	0.307392	0.969	0.855	2.09e-23	0	PYCARD
ETHE1	9.74e-28	0.232491	0.85	0.704	2.16e-23	0	ETHE1
TMEM167A	9.77e-28	0.232143	0.937	0.842	2.17e-23	0	TMEM167A
POU2F2	1.35e-27	0.263264	0.903	0.639	2.99e-23	0	POU2F2
ADM	1.49e-27	0.113614	0.336	0.123	3.3e-23	0	ADM
PRKCA	1.68e-27	0.197807	0.655	0.404	3.73e-23	0	PRKCA
BMP4	1.79e-27	0.113479	0.249	0.074	3.97e-23	0	BMP4
TBXAS1	2.1e-27	0.197568	0.698	0.463	4.68e-23	0	TBXAS1
PLEC	2.21e-27	0.214735	0.768	0.594	4.91e-23	0	PLEC
SSH2	2.32e-27	0.201675	0.727	0.592	5.16e-23	0	SSH2
DOCK2	2.73e-27	0.212116	0.872	0.756	6.07e-23	0	DOCK2
LCP1	2.82e-27	0.259265	0.998	0.917	6.26e-23	0	LCP1
STK38	2.82e-27	0.199278	0.614	0.423	6.27e-23	0	STK38
MANBA	3.62e-27	0.182141	0.671	0.513	8.06e-23	0	MANBA
RALGAPA2	4.03e-27	0.164495	0.572	0.382	8.97e-23	0	RALGAPA2
SUN2	4.57e-27	0.202696	0.667	0.462	1.01e-22	0	SUN2
CHURC1	4.75e-27	0.244491	0.932	0.843	1.06e-22	0	CHURC1
MSRB3	4.92e-27	0.159422	0.343	0.133	1.09e-22	0	MSRB3
CDC40	5.46e-27	0.219725	0.812	0.738	1.21e-22	0	CDC40
CNPY3	6.82e-27	0.230038	0.908	0.801	1.52e-22	0	CNPY3
HELZ	7.72e-27	0.169967	0.795	0.681	1.72e-22	0	HELZ
NACC2	8.03e-27	0.156407	0.5	0.295	1.78e-22	0	NACC2
MFSD1	8.37e-27	0.182377	0.92	0.813	1.86e-22	0	MFSD1
RPL13A	8.75e-27	0.234324	0.998	0.955	1.94e-22	0	RPL13A
SLC39A11	8.75e-27	0.224182	0.614	0.45	1.95e-22	0	SLC39A11
DNAJC5	9.27e-27	0.190053	0.686	0.531	2.06e-22	0	DNAJC5
ATP6V1G1	9.3e-27	0.195573	0.969	0.88	2.07e-22	0	ATP6V1G1
MTF1	9.43e-27	0.205429	0.635	0.435	2.1e-22	0	MTF1
ACVR1B	1.01e-26	0.128405	0.37	0.157	2.26e-22	0	ACVR1B
HSPA1A	1.06e-26	0.186313	0.911	0.783	2.36e-22	0	HSPA1A
C6orf48	1.07e-26	0.221046	0.899	0.775	2.39e-22	0	C6orf48
GIT2	1.28e-26	0.181488	0.829	0.698	2.85e-22	0	GIT2
FAM120A	1.35e-26	0.236289	0.92	0.813	3e-22	0	FAM120A
CRTAP	1.36e-26	0.188135	0.831	0.701	3.02e-22	0	CRTAP
GIMAP7	1.56e-26	0.208285	0.727	0.397	3.46e-22	0	GIMAP7
KIAA0513	1.84e-26	0.131718	0.367	0.16	4.1e-22	0	KIAA0513
GAK	1.93e-26	0.138859	0.744	0.61	4.28e-22	0	GAK
LILRA5	2.02e-26	0.143333	0.379	0.157	4.49e-22	0	LILRA5
EIF3L	2.06e-26	0.240463	0.969	0.85	4.59e-22	0	EIF3L
SERP1	2.13e-26	0.194909	0.986	0.902	4.72e-22	0	SERP1
PLBD1	2.57e-26	0.343104	0.693	0.483	5.72e-22	0	PLBD1
MYO5A	2.79e-26	0.173656	0.708	0.502	6.21e-22	0	MYO5A
CREB5	2.8e-26	0.197095	0.551	0.3	6.22e-22	0	CREB5
DHRS7	2.91e-26	0.208434	0.792	0.668	6.46e-22	0	DHRS7
HCLS1	2.93e-26	0.220323	0.961	0.854	6.52e-22	0	HCLS1
ATG7	2.95e-26	0.206755	0.679	0.513	6.56e-22	0	ATG7
TMEM30A	4.28e-26	0.18646	0.829	0.7	9.51e-22	0	TMEM30A
EIF3H	4.3e-26	0.217716	0.971	0.88	9.56e-22	0	EIF3H
RPS20	4.88e-26	0.195365	0.998	0.937	1.08e-21	0	RPS20
SLA	5.13e-26	0.198576	0.879	0.658	1.14e-21	0	SLA
RPL34	5.25e-26	0.215811	1	0.955	1.17e-21	0	RPL34
SNX18	6.67e-26	0.213751	0.669	0.464	1.48e-21	0	SNX18
ABHD2	7.17e-26	0.173425	0.792	0.676	1.59e-21	0	ABHD2
TNFRSF1A	7.42e-26	0.191044	0.879	0.717	1.65e-21	0	TNFRSF1A
SLC38A10	7.62e-26	0.189193	0.684	0.534	1.69e-21	0	SLC38A10
RIN1	7.75e-26	0.124626	0.319	0.127	1.72e-21	0	RIN1
ANXA1	7.84e-26	0.171895	0.983	0.774	1.74e-21	0	ANXA1
BAZ2B	8.24e-26	0.181042	0.841	0.708	1.83e-21	0	BAZ2B
C9orf16	1.05e-25	0.202249	0.928	0.847	2.34e-21	0	C9orf16
ANO6	1.07e-25	0.18358	0.686	0.536	2.37e-21	0	ANO6
TLE4	1.46e-25	0.174817	0.766	0.633	3.24e-21	0	TLE4
CSNK1A1	1.54e-25	0.198189	0.959	0.89	3.43e-21	0	CSNK1A1
PNPLA2	1.82e-25	0.156583	0.531	0.352	4.04e-21	0	PNPLA2
LPGAT1	2.02e-25	0.211841	0.829	0.71	4.5e-21	0	LPGAT1
RNASE6	2.07e-25	0.213811	0.771	0.564	4.59e-21	0	RNASE6
TLR5	2.33e-25	0.104227	0.295	0.108	5.18e-21	0	TLR5
DYSF	2.36e-25	0.1752	0.367	0.162	5.24e-21	0	DYSF
FCN1	2.37e-25	0.419876	0.676	0.403	5.26e-21	0	FCN1
MS4A6A	2.38e-25	0.220052	0.886	0.53	5.28e-21	0	MS4A6A
GPCPD1	3.11e-25	0.155032	0.65	0.471	6.91e-21	0	GPCPD1
LNPEP	3.35e-25	0.194706	0.843	0.742	7.46e-21	0	LNPEP
MPP7	4.12e-25	0.148123	0.341	0.15	9.16e-21	0	MPP7
TSPAN2	4.75e-25	0.139696	0.273	0.094	1.06e-20	0	TSPAN2
NDST1	5.36e-25	0.146194	0.457	0.255	1.19e-20	0	NDST1
IFI27L2	6.33e-25	0.216561	0.855	0.663	1.41e-20	0	IFI27L2
SNRK	6.82e-25	0.178306	0.611	0.423	1.52e-20	0	SNRK
DIAPH1	6.92e-25	0.222401	0.942	0.838	1.54e-20	0	DIAPH1
CUX1	7.24e-25	0.184415	0.812	0.698	1.61e-20	0	CUX1
AL390036.1	7.72e-25	0.1176	0.35	0.144	1.72e-20	0	AL390036.1
BNIP3L	9.7e-25	0.180283	0.829	0.715	2.16e-20	0	BNIP3L
CCDC85B	1e-24	0.265116	0.94	0.831	2.22e-20	0	CCDC85B
COMMD8	1e-24	0.196882	0.894	0.764	2.23e-20	0	COMMD8
TRIP12	1.15e-24	0.185607	0.855	0.771	2.55e-20	0	TRIP12
PIP4P2	1.23e-24	0.186505	0.628	0.442	2.73e-20	0	PIP4P2
UBASH3B	1.3e-24	0.154774	0.652	0.467	2.88e-20	0	UBASH3B
PTAFR	1.39e-24	0.158468	0.848	0.522	3.1e-20	0	PTAFR
SLC22A15	2.03e-24	0.107927	0.249	0.082	4.5e-20	0	SLC22A15
TMEM176B	2.33e-24	0.183875	0.758	0.42	5.17e-20	0	TMEM176B
CYBA	3.03e-24	0.29519	0.995	0.928	6.74e-20	0	CYBA
SMIM25	3.1e-24	0.127971	0.413	0.18	6.89e-20	0	SMIM25
MDFIC	3.19e-24	0.180933	0.65	0.423	7.08e-20	0	MDFIC
HPSE	3.59e-24	0.119744	0.362	0.156	7.99e-20	0	HPSE
ZFAS1	4.07e-24	0.268164	0.976	0.888	9.04e-20	0	ZFAS1
SELPLG	4.61e-24	0.150884	0.795	0.63	1.02e-19	0	SELPLG
AZIN1	4.74e-24	0.226364	0.768	0.68	1.05e-19	0	AZIN1
ATP5MG	5.02e-24	0.167369	0.99	0.914	1.12e-19	0	ATP5MG
ARSD	5.19e-24	0.151268	0.483	0.283	1.15e-19	0	ARSD
FUT4	6.22e-24	0.175247	0.551	0.351	1.38e-19	0	FUT4
MT1X	6.44e-24	0.303397	0.882	0.751	1.43e-19	0	MT1X
CSDE1	7.69e-24	0.161905	0.973	0.908	1.71e-19	0	CSDE1
PNRC1	8.41e-24	0.149448	0.925	0.806	1.87e-19	0	PNRC1
SEC23B	9.01e-24	0.178907	0.722	0.598	2e-19	0	SEC23B
CCPG1	1.08e-23	0.203408	0.778	0.664	2.39e-19	0	CCPG1
DIAPH2	1.24e-23	0.182282	0.679	0.503	2.76e-19	0	DIAPH2
HVCN1	1.31e-23	0.153281	0.717	0.502	2.91e-19	0	HVCN1
CNBP	1.47e-23	0.239386	0.99	0.904	3.28e-19	0	CNBP
PSMB8-AS1	1.55e-23	0.172712	0.659	0.472	3.44e-19	0	PSMB8-AS1
CCDC149	1.78e-23	0.112864	0.297	0.118	3.96e-19	0	CCDC149
RPS27	1.92e-23	0.19747	0.998	0.957	4.27e-19	0	RPS27
MFSD10	2.8e-23	0.193595	0.821	0.734	6.22e-19	0	MFSD10
ERLIN1	2.82e-23	0.181453	0.49	0.315	6.27e-19	0	ERLIN1
ITPK1	2.92e-23	0.175421	0.57	0.41	6.49e-19	0	ITPK1
WASHC4	3.03e-23	0.185436	0.708	0.582	6.74e-19	0	WASHC4
SCIMP	3.12e-23	0.175849	0.727	0.455	6.94e-19	0	SCIMP
RNF41	3.14e-23	0.163071	0.698	0.588	6.97e-19	0	RNF41
RAB18	3.27e-23	0.16885	0.812	0.718	7.27e-19	0	RAB18
FUT7	3.45e-23	0.134007	0.413	0.208	7.68e-19	0	FUT7
AC245297.3	3.57e-23	0.152924	0.763	0.642	7.94e-19	0	AC245297.3
LASP1	3.58e-23	0.125005	0.879	0.778	7.96e-19	0	LASP1
SPG21	3.96e-23	0.184834	0.87	0.757	8.79e-19	0	SPG21
COX4I1	4.04e-23	0.189249	0.998	0.922	8.99e-19	0	COX4I1
TNIP1	4.07e-23	0.177455	0.756	0.637	9.05e-19	0	TNIP1
SETX	4.67e-23	0.182783	0.857	0.757	1.04e-18	0	SETX
SLC25A40	5.4e-23	0.17723	0.568	0.401	1.2e-18	0	SLC25A40
EEF1A1	6.03e-23	0.181058	0.998	0.986	1.34e-18	0	EEF1A1
MXD1	7e-23	0.149424	0.594	0.4	1.55e-18	0	MXD1
ATP5MPL	7.62e-23	0.190755	0.983	0.891	1.69e-18	0	ATP5MPL
CDH23	8e-23	0.111641	0.333	0.146	1.78e-18	0	CDH23
CDKN2D	8.63e-23	0.120944	0.614	0.41	1.92e-18	0	CDKN2D
HEXB	9.03e-23	0.202144	0.841	0.715	2.01e-18	0	HEXB
POLE4	9.53e-23	0.262728	0.879	0.751	2.12e-18	0	POLE4
LFNG	1.12e-22	0.165812	0.652	0.449	2.49e-18	0	LFNG
SAMHD1	1.13e-22	0.25438	0.981	0.792	2.51e-18	0	SAMHD1
TXNIP	1.13e-22	0.175983	0.973	0.887	2.52e-18	0	TXNIP
ARHGAP4	1.15e-22	0.162149	0.836	0.727	2.56e-18	0	ARHGAP4
IGBP1	1.32e-22	0.206757	0.86	0.746	2.93e-18	0	IGBP1
TET2	1.41e-22	0.169266	0.841	0.714	3.14e-18	0	TET2
EIF3F	1.73e-22	0.203832	0.966	0.874	3.84e-18	0	EIF3F
CACNB4	2.11e-22	0.140685	0.234	0.079	4.69e-18	0	CACNB4
FERMT3	2.12e-22	0.175668	0.949	0.859	4.71e-18	0	FERMT3
PTPN12	2.85e-22	0.202104	0.802	0.702	6.33e-18	0	PTPN12
IPCEF1	2.97e-22	0.157273	0.435	0.234	6.61e-18	0	IPCEF1
CD300E	3.33e-22	0.198323	0.645	0.391	7.39e-18	0	CD300E
ATL3	3.44e-22	0.198626	0.804	0.691	7.64e-18	0	ATL3
GSR	3.44e-22	0.142277	0.696	0.531	7.65e-18	0	GSR
RNPEP	3.72e-22	0.190175	0.862	0.774	8.27e-18	0	RNPEP
FMNL1	5.61e-22	0.171832	0.928	0.824	1.25e-17	0	FMNL1
SAT2	5.77e-22	0.189258	0.787	0.67	1.28e-17	0	SAT2
FAR1	5.94e-22	0.193117	0.86	0.771	1.32e-17	0	FAR1
PTPN18	6.04e-22	0.149316	0.877	0.792	1.34e-17	0	PTPN18
PTP4A2	6.38e-22	0.16345	0.976	0.907	1.42e-17	0	PTP4A2
TENT5A	6.43e-22	0.18939	0.807	0.669	1.43e-17	0	TENT5A
ARL8B	6.71e-22	0.170538	0.833	0.733	1.49e-17	0	ARL8B
GOLPH3	7e-22	0.171474	0.749	0.632	1.56e-17	0	GOLPH3
TK2	7.99e-22	0.156394	0.539	0.353	1.78e-17	0	TK2
ANAPC16	8.17e-22	0.181108	0.903	0.778	1.82e-17	0	ANAPC16
ENO1	9.11e-22	0.207471	0.998	0.928	2.02e-17	0	ENO1
CTDSP1	1.06e-21	0.174482	0.722	0.624	2.36e-17	0	CTDSP1
CD84	1.1e-21	0.149281	0.857	0.711	2.45e-17	0	CD84
STX7	1.13e-21	0.164411	0.874	0.768	2.52e-17	0	STX7
C16orf72	1.14e-21	0.157299	0.783	0.687	2.54e-17	0	C16orf72
PPP1R18	1.23e-21	0.129126	0.884	0.764	2.74e-17	0	PPP1R18
SP100	1.41e-21	0.167701	0.877	0.775	3.14e-17	0	SP100
ARF1	1.42e-21	0.182303	0.969	0.882	3.16e-17	0	ARF1
SEMA4D	1.62e-21	0.133004	0.635	0.455	3.6e-17	0	SEMA4D
SULF2	1.75e-21	0.200923	0.679	0.47	3.88e-17	0	SULF2
KMT2C	1.79e-21	0.142807	0.826	0.734	3.97e-17	0	KMT2C
SHKBP1	1.84e-21	0.148802	0.778	0.696	4.1e-17	0	SHKBP1
PDXK	2.53e-21	0.176859	0.857	0.742	5.63e-17	0	PDXK
LYN	2.61e-21	0.166087	0.949	0.853	5.8e-17	0	LYN
CNIH1	3.76e-21	0.198691	0.812	0.697	8.36e-17	0	CNIH1
LRPAP1	4.03e-21	0.220092	0.894	0.817	8.96e-17	0	LRPAP1
MT1G	4.05e-21	0.223136	0.365	0.172	9e-17	0	MT1G
HIGD2A	4.09e-21	0.186873	0.961	0.858	9.1e-17	0	HIGD2A
STAT2	4.11e-21	0.129773	0.756	0.578	9.14e-17	0	STAT2
HGF	4.53e-21	0.185163	0.157	0.038	1.01e-16	0	HGF
AKNA	4.66e-21	0.163465	0.746	0.6	1.04e-16	0	AKNA
CYSLTR1	4.99e-21	0.134824	0.575	0.367	1.11e-16	0	CYSLTR1
PCNX1	5.01e-21	0.156931	0.63	0.46	1.11e-16	0	PCNX1
BLOC1S1	5.05e-21	0.205822	0.971	0.861	1.12e-16	0	BLOC1S1
EIF4E3	5.06e-21	0.197781	0.454	0.275	1.12e-16	0	EIF4E3
FPR1	5.47e-21	0.156323	0.442	0.228	1.22e-16	0	FPR1
NORAD	5.58e-21	0.171152	0.802	0.687	1.24e-16	0	NORAD
TNRC6B	5.89e-21	0.176306	0.857	0.801	1.31e-16	0	TNRC6B
ANTXR2	5.95e-21	0.123911	0.575	0.375	1.32e-16	0	ANTXR2
PILRA	6.59e-21	0.119525	0.78	0.465	1.46e-16	0	PILRA
ADAM8	6.88e-21	0.153038	0.771	0.632	1.53e-16	0	ADAM8
SLC16A3	7.16e-21	0.100785	0.92	0.808	1.59e-16	0	SLC16A3
EMC10	8.89e-21	0.17127	0.819	0.728	1.98e-16	0	EMC10
TMX4	8.92e-21	0.160124	0.71	0.575	1.98e-16	0	TMX4
ZNF385A	9.16e-21	0.180348	0.787	0.656	2.04e-16	0	ZNF385A
UBE2R2	9.38e-21	0.185124	0.809	0.724	2.08e-16	0	UBE2R2
TRERF1	9.45e-21	0.140271	0.543	0.358	2.1e-16	0	TRERF1
SLC2A6	1.1e-20	0.115856	0.548	0.335	2.43e-16	0	SLC2A6
ITM2C	1.18e-20	0.223462	0.831	0.741	2.61e-16	0	ITM2C
RAB8B	1.18e-20	0.182505	0.758	0.628	2.62e-16	0	RAB8B
IRF5	1.23e-20	0.149303	0.616	0.431	2.74e-16	0	IRF5
CYB5R4	1.26e-20	0.166458	0.79	0.715	2.81e-16	0	CYB5R4
MED13L	1.37e-20	0.149118	0.812	0.724	3.05e-16	0	MED13L
ARHGEF10L	1.51e-20	0.117485	0.435	0.23	3.35e-16	0	ARHGEF10L
EVI5	1.64e-20	0.170988	0.577	0.412	3.65e-16	0	EVI5
OSBPL11	1.69e-20	0.171734	0.688	0.554	3.75e-16	0	OSBPL11
POLR1D	1.72e-20	0.197708	0.935	0.845	3.82e-16	0	POLR1D
OS9	1.87e-20	0.191472	0.913	0.816	4.16e-16	0	OS9
ARPC4	1.97e-20	0.171404	0.973	0.898	4.38e-16	0	ARPC4
TMEM33	2.16e-20	0.17277	0.78	0.686	4.8e-16	0	TMEM33
SDCBP	2.32e-20	0.109588	0.971	0.888	5.16e-16	0	SDCBP
MAPKAPK2	2.41e-20	0.154431	0.688	0.558	5.35e-16	0	MAPKAPK2
IL6R	2.66e-20	0.189891	0.816	0.61	5.92e-16	0	IL6R
RIOK3	2.83e-20	0.177653	0.744	0.672	6.3e-16	0	RIOK3
CAB39	2.95e-20	0.171708	0.8	0.726	6.56e-16	0	CAB39
STX16	2.95e-20	0.153344	0.696	0.594	6.57e-16	0	STX16
TET3	3.18e-20	0.145046	0.599	0.456	7.08e-16	0	TET3
TCF7L2	3.32e-20	0.15813	0.435	0.25	7.39e-16	0	TCF7L2
FAM160A2	3.76e-20	0.159649	0.483	0.316	8.35e-16	0	FAM160A2
TANK	3.76e-20	0.152361	0.829	0.735	8.36e-16	0	TANK
CCDC159	4.18e-20	0.129576	0.486	0.305	9.3e-16	0	CCDC159
GRB2	4.25e-20	0.163389	0.966	0.872	9.44e-16	0	GRB2
CELF2	4.47e-20	0.142463	0.957	0.829	9.95e-16	0	CELF2
FRAT1	4.73e-20	0.151966	0.464	0.296	1.05e-15	0	FRAT1
RAB21	4.77e-20	0.136801	0.792	0.725	1.06e-15	0	RAB21
SMDT1	4.91e-20	0.20371	0.928	0.825	1.09e-15	0	SMDT1
EIF3E	5.13e-20	0.18975	0.973	0.874	1.14e-15	0	EIF3E
VASP	6.18e-20	0.177395	0.986	0.883	1.37e-15	0	VASP
ARID1A	7.21e-20	0.174236	0.908	0.814	1.6e-15	0	ARID1A
TRIQK	7.38e-20	0.121496	0.444	0.269	1.64e-15	0	TRIQK
RPL30	8.23e-20	0.191061	1	0.956	1.83e-15	0	RPL30
C1RL	8.39e-20	0.140099	0.546	0.389	1.86e-15	0	C1RL
TTC7A	8.78e-20	0.144292	0.546	0.382	1.95e-15	0	TTC7A
PICALM	8.96e-20	0.155197	0.804	0.731	1.99e-15	0	PICALM
MEF2D	9.09e-20	0.167043	0.594	0.428	2.02e-15	0	MEF2D
TMED8	9.43e-20	0.169498	0.587	0.428	2.09e-15	0	TMED8
ATP6AP2	9.77e-20	0.157597	0.966	0.853	2.17e-15	0	ATP6AP2
SIRPA	9.82e-20	0.139753	0.802	0.603	2.18e-15	0	SIRPA
ARMH1	1.04e-19	0.171158	0.461	0.274	2.32e-15	0	ARMH1
TAOK1	1.09e-19	0.175324	0.792	0.715	2.42e-15	0	TAOK1
SLC7A7	1.15e-19	0.17305	0.553	0.333	2.55e-15	0	SLC7A7
TYROBP	1.15e-19	0.240243	0.993	0.816	2.55e-15	0	TYROBP
AL391832.2	1.18e-19	0.124868	0.338	0.166	2.62e-15	0	AL391832.2
CARD19	1.23e-19	0.171561	0.664	0.554	2.74e-15	0	CARD19
GRK6	1.4e-19	0.167056	0.725	0.611	3.1e-15	0	GRK6
C20orf27	1.52e-19	0.184208	0.947	0.81	3.37e-15	0	C20orf27
ATXN1	2.04e-19	0.123507	0.652	0.472	4.54e-15	0	ATXN1
HOOK3	2.27e-19	0.191213	0.838	0.758	5.05e-15	0	HOOK3
NPC2	2.81e-19	0.110372	0.976	0.843	6.24e-15	0	NPC2
RPL27	3.44e-19	0.178355	1	0.929	7.64e-15	0	RPL27
NOP53	3.82e-19	0.167568	0.954	0.853	8.48e-15	0	NOP53
CSGALNACT2	3.87e-19	0.1256	0.643	0.489	8.61e-15	0	CSGALNACT2
MOSPD2	4.89e-19	0.24369	0.589	0.471	1.09e-14	0	MOSPD2
FAM129B	5.34e-19	0.182241	0.601	0.463	1.19e-14	0	FAM129B
TMEM71	5.54e-19	0.114609	0.374	0.189	1.23e-14	0	TMEM71
C9orf139	6.76e-19	0.146936	0.536	0.342	1.5e-14	0	C9orf139
TRIOBP	6.91e-19	0.169008	0.708	0.607	1.54e-14	0	TRIOBP
NPLOC4	7.19e-19	0.168579	0.662	0.565	1.6e-14	0	NPLOC4
RACK1	7.96e-19	0.178856	0.993	0.952	1.77e-14	0	RACK1
SYF2	8.24e-19	0.162636	0.862	0.787	1.83e-14	0	SYF2
HK2	9.47e-19	0.142189	0.454	0.291	2.1e-14	0	HK2
RAB20	1.11e-18	0.178068	0.517	0.353	2.47e-14	0	RAB20
PTX3	1.12e-18	0.109453	0.314	0.14	2.5e-14	0	PTX3
AGO3	1.21e-18	0.145798	0.725	0.634	2.68e-14	0	AGO3
RHOA	1.21e-18	0.140703	0.993	0.922	2.69e-14	0	RHOA
EIF3G	1.3e-18	0.165478	0.957	0.874	2.89e-14	0	EIF3G
NPTN	1.36e-18	0.153519	0.804	0.697	3.03e-14	0	NPTN
CITED2	1.47e-18	0.137424	0.838	0.711	3.26e-14	0	CITED2
RPL9	1.83e-18	0.189896	1	0.959	4.07e-14	0	RPL9
LAMP1	2.15e-18	0.188536	0.911	0.713	4.79e-14	0	LAMP1
VAMP3	2.17e-18	0.14167	0.742	0.627	4.83e-14	0	VAMP3
CEBPG	2.2e-18	0.15577	0.725	0.615	4.88e-14	0	CEBPG
RNF166	2.41e-18	0.156813	0.715	0.62	5.36e-14	0	RNF166
ZBTB7B	2.49e-18	0.141059	0.63	0.504	5.54e-14	0	ZBTB7B
AFTPH	2.65e-18	0.15491	0.729	0.632	5.89e-14	0	AFTPH
TMC8	2.7e-18	0.10241	0.63	0.489	6e-14	0	TMC8
NRGN	2.75e-18	0.175437	0.71	0.557	6.11e-14	0	NRGN
SASH3	2.78e-18	0.103714	0.671	0.508	6.17e-14	0	SASH3
IFNAR2	2.95e-18	0.151073	0.669	0.548	6.55e-14	0	IFNAR2
DENND1A	2.98e-18	0.148448	0.551	0.417	6.63e-14	0	DENND1A
A1BG	3.49e-18	0.163126	0.693	0.578	7.76e-14	0	A1BG
RGS19	3.86e-18	0.172605	0.906	0.795	8.57e-14	0	RGS19
CAPZA1	4.71e-18	0.15884	0.978	0.887	1.05e-13	0	CAPZA1
CPPED1	5.07e-18	0.174241	0.829	0.739	1.13e-13	0	CPPED1
SPOPL	5.26e-18	0.129189	0.609	0.47	1.17e-13	0	SPOPL
ATP8B4	5.39e-18	0.140587	0.577	0.407	1.2e-13	0	ATP8B4
FOXN3	5.74e-18	0.159559	0.836	0.759	1.28e-13	0	FOXN3
GLG1	6.88e-18	0.163635	0.819	0.734	1.53e-13	0	GLG1
NDUFB9	7.15e-18	0.154401	0.949	0.825	1.59e-13	0	NDUFB9
SLC30A1	7.53e-18	0.151672	0.551	0.392	1.67e-13	0	SLC30A1
RASGRP2	7.86e-18	0.136142	0.698	0.55	1.75e-13	0	RASGRP2
GLRX	8.43e-18	0.158184	0.964	0.843	1.87e-13	0	GLRX
RAB11FIP1	8.58e-18	0.1513	0.838	0.719	1.91e-13	0	RAB11FIP1
CTSH	9.46e-18	0.165814	0.949	0.759	2.1e-13	0	CTSH
ESYT2	9.74e-18	0.17776	0.623	0.512	2.16e-13	0	ESYT2
DGCR2	9.92e-18	0.127768	0.469	0.311	2.21e-13	0	DGCR2
PHF20L1	1.11e-17	0.178851	0.785	0.72	2.46e-13	0	PHF20L1
NLRC5	1.12e-17	0.146403	0.512	0.355	2.49e-13	0	NLRC5
RGS14	1.18e-17	0.133807	0.606	0.459	2.63e-13	0	RGS14
UBE2J1	1.39e-17	0.154281	0.79	0.686	3.1e-13	0	UBE2J1
DAP	1.46e-17	0.144675	0.691	0.591	3.25e-13	0	DAP
RPL26	1.47e-17	0.192746	0.998	0.948	3.27e-13	0	RPL26
CD300C	1.77e-17	0.146357	0.604	0.416	3.93e-13	0	CD300C
RPL27A	1.91e-17	0.171737	0.998	0.945	4.23e-13	0	RPL27A
PELI2	1.93e-17	0.119728	0.367	0.206	4.28e-13	0	PELI2
GPBAR1	2.01e-17	0.118047	0.324	0.155	4.46e-13	0	GPBAR1
CNIH4	2.34e-17	0.159376	0.763	0.668	5.21e-13	0	CNIH4
GPATCH2L	2.36e-17	0.133142	0.814	0.727	5.25e-13	0	GPATCH2L
PPP1R9B	2.47e-17	0.139683	0.698	0.589	5.49e-13	0	PPP1R9B
BROX	2.79e-17	0.145252	0.734	0.648	6.19e-13	0	BROX
RASSF3	2.83e-17	0.149269	0.575	0.436	6.28e-13	0	RASSF3
SLC27A1	3.07e-17	0.111104	0.353	0.193	6.82e-13	0	SLC27A1
IMPDH1	3.2e-17	0.150135	0.804	0.73	7.12e-13	0	IMPDH1
CAT	3.42e-17	0.134589	0.952	0.867	7.59e-13	0	CAT
KCTD20	3.45e-17	0.135659	0.756	0.666	7.66e-13	0	KCTD20
FBXO9	3.47e-17	0.172809	0.758	0.672	7.72e-13	0	FBXO9
JARID2	3.93e-17	0.141021	0.763	0.667	8.75e-13	0	JARID2
YPEL3	4.14e-17	0.120125	0.534	0.375	9.21e-13	0	YPEL3
RAB2A	4.22e-17	0.158018	0.882	0.812	9.37e-13	0	RAB2A
ARHGEF1	4.39e-17	0.138018	0.812	0.746	9.75e-13	0	ARHGEF1
TGFB1	4.46e-17	0.147565	0.93	0.848	9.9e-13	0	TGFB1
COMMD6	4.56e-17	0.172179	0.988	0.886	1.01e-12	0	COMMD6
WDFY3	4.85e-17	0.125297	0.483	0.316	1.08e-12	0	WDFY3
CD55	5.23e-17	0.249716	0.628	0.531	1.16e-12	0	CD55
UBXN11	5.47e-17	0.11888	0.495	0.336	1.22e-12	0	UBXN11
PLEKHB2	5.74e-17	0.149415	0.906	0.801	1.28e-12	0	PLEKHB2
RNASET2	6.14e-17	0.153752	0.894	0.792	1.37e-12	0	RNASET2
DICER1	6.42e-17	0.163043	0.763	0.681	1.43e-12	0	DICER1
GIMAP8	6.49e-17	0.102327	0.42	0.233	1.44e-12	0	GIMAP8
ACTN4	6.61e-17	0.116369	0.925	0.836	1.47e-12	0	ACTN4
GSTK1	6.77e-17	0.173584	0.944	0.86	1.51e-12	0	GSTK1
ATG16L2	7e-17	0.126118	0.56	0.422	1.56e-12	0	ATG16L2
ATM	7.09e-17	0.127702	0.833	0.764	1.58e-12	0	ATM
ATP6V1F	8.17e-17	0.134397	0.947	0.861	1.81e-12	0	ATP6V1F
RIT1	8.3e-17	0.142512	0.606	0.465	1.84e-12	0	RIT1
MTMR6	8.86e-17	0.135657	0.671	0.551	1.97e-12	0	MTMR6
ARCN1	8.87e-17	0.16555	0.742	0.667	1.97e-12	0	ARCN1
BACH1	9.16e-17	0.131158	0.739	0.642	2.04e-12	0	BACH1
PDCD6IP	9.94e-17	0.118064	0.833	0.742	2.21e-12	0	PDCD6IP
ABI1	1.01e-16	0.10909	0.761	0.689	2.24e-12	0	ABI1
PISD	1.01e-16	0.132953	0.63	0.532	2.24e-12	0	PISD
EIF3M	1.21e-16	0.147971	0.981	0.887	2.7e-12	0	EIF3M
IQGAP1	1.29e-16	0.155886	0.901	0.797	2.86e-12	0	IQGAP1
PLXND1	1.52e-16	0.136401	0.734	0.645	3.39e-12	0	PLXND1
RNF44	1.59e-16	0.144546	0.568	0.44	3.52e-12	0	RNF44
ABHD14B	1.59e-16	0.141288	0.734	0.619	3.52e-12	0	ABHD14B
2021-09-09	1.62e-16	0.15676	0.891	0.8	3.61e-12	0	2021-09-09
METTL7A	1.64e-16	0.151707	0.589	0.461	3.65e-12	0	METTL7A
PLCB2	1.78e-16	0.120119	0.681	0.553	3.97e-12	0	PLCB2
CDC42	1.87e-16	0.120193	0.988	0.919	4.15e-12	0	CDC42
LPXN	1.89e-16	0.115559	0.568	0.415	4.21e-12	0	LPXN
MACF1	1.94e-16	0.131558	0.853	0.796	4.31e-12	0	MACF1
MKRN1	1.96e-16	0.107711	0.78	0.715	4.37e-12	0	MKRN1
APP	1.99e-16	0.11524	0.727	0.56	4.42e-12	0	APP
ATP2B4	2.05e-16	0.136149	0.643	0.517	4.55e-12	0	ATP2B4
ARPC5	2.12e-16	0.185187	0.995	0.932	4.7e-12	0	ARPC5
TAX1BP1	2.26e-16	0.157165	0.908	0.838	5.02e-12	0	TAX1BP1
BCL2L13	2.38e-16	0.167776	0.606	0.53	5.28e-12	0	BCL2L13
LAMTOR1	2.41e-16	0.109063	0.961	0.869	5.37e-12	0	LAMTOR1
TOR1AIP1	2.46e-16	0.139886	0.761	0.658	5.46e-12	0	TOR1AIP1
STK17B	2.47e-16	0.149475	0.843	0.718	5.48e-12	0	STK17B
H2AFJ	2.47e-16	0.182571	0.87	0.789	5.49e-12	0	H2AFJ
RAB13	2.72e-16	0.172664	0.729	0.633	6.04e-12	0	RAB13
GOLGA7	2.75e-16	0.143219	0.667	0.588	6.12e-12	0	GOLGA7
SERINC1	2.77e-16	0.132797	0.771	0.674	6.17e-12	0	SERINC1
ATP6AP1	2.79e-16	0.124537	0.845	0.745	6.19e-12	0	ATP6AP1
MOB1A	2.94e-16	0.143492	0.976	0.897	6.53e-12	0	MOB1A
KLHL8	3.3e-16	0.15237	0.572	0.471	7.33e-12	0	KLHL8
PDLIM2	3.47e-16	0.140923	0.816	0.639	7.71e-12	0	PDLIM2
ZCCHC24	3.51e-16	0.121063	0.345	0.191	7.8e-12	0	ZCCHC24
EFCAB14	3.57e-16	0.132528	0.754	0.688	7.95e-12	0	EFCAB14
HOXA10	3.73e-16	0.148051	0.792	0.709	8.29e-12	0	HOXA10
SYNE3	3.74e-16	0.129101	0.657	0.505	8.31e-12	0	SYNE3
TESC	4.11e-16	0.127346	0.884	0.693	9.14e-12	0	TESC
ABRACL	4.26e-16	0.153339	0.959	0.853	9.48e-12	0	ABRACL
CCDC69	4.47e-16	0.135373	0.696	0.585	9.95e-12	0	CCDC69
NLRC4	4.53e-16	0.125088	0.457	0.291	1.01e-11	0	NLRC4
NCOA3	4.57e-16	0.129092	0.742	0.643	1.02e-11	0	NCOA3
PSEN1	4.83e-16	0.146575	0.688	0.578	1.07e-11	0	PSEN1
GGA1	5.44e-16	0.249955	0.696	0.652	1.21e-11	0	GGA1
AL355922.1	5.6e-16	0.121527	0.278	0.128	1.25e-11	0	AL355922.1
LST1	5.74e-16	0.184071	0.993	0.832	1.28e-11	0	LST1
ARID3A	5.84e-16	0.143158	0.763	0.67	1.3e-11	0	ARID3A
TMEM127	5.91e-16	0.129309	0.623	0.497	1.31e-11	0	TMEM127
OAF	6e-16	0.130911	0.577	0.448	1.33e-11	0	OAF
SNX20	6.05e-16	0.15014	0.797	0.64	1.34e-11	0	SNX20
EIF3K	6.2e-16	0.168564	0.988	0.905	1.38e-11	0	EIF3K
AGFG1	6.26e-16	0.172747	0.662	0.58	1.39e-11	0	AGFG1
MAX	6.54e-16	0.114727	0.761	0.688	1.45e-11	0	MAX
HNMT	6.76e-16	0.13325	0.792	0.531	1.5e-11	0	HNMT
KIAA0232	6.82e-16	0.11012	0.592	0.484	1.52e-11	0	KIAA0232
CIDEB	6.95e-16	0.125982	0.403	0.259	1.55e-11	0	CIDEB
SIGLEC9	7.23e-16	0.128763	0.466	0.299	1.61e-11	0	SIGLEC9
WDR26	7.38e-16	0.122628	0.705	0.635	1.64e-11	0	WDR26
SIK3	7.58e-16	0.147547	0.592	0.495	1.69e-11	0	SIK3
ASRGL1	7.68e-16	0.117821	0.614	0.469	1.71e-11	0	ASRGL1
QKI	8.16e-16	0.133555	0.918	0.843	1.81e-11	0	QKI
ANXA4	8.38e-16	0.100046	0.812	0.711	1.86e-11	0	ANXA4
FBN2	8.93e-16	0.129079	0.391	0.228	1.98e-11	0	FBN2
GNB1	9.51e-16	0.129365	0.954	0.869	2.11e-11	0	GNB1
ZFR	1.09e-15	0.133182	0.8	0.723	2.43e-11	0	ZFR
UQCRB	1.19e-15	0.169744	0.995	0.901	2.64e-11	0	UQCRB
CHST11	1.2e-15	0.148979	0.7	0.595	2.66e-11	0	CHST11
MT2A	1.22e-15	0.285687	0.954	0.838	2.71e-11	0	MT2A
DCP2	1.25e-15	0.125934	0.86	0.805	2.77e-11	0	DCP2
TRIM8	1.31e-15	0.158692	0.65	0.577	2.92e-11	0	TRIM8
RPL19	1.4e-15	0.19239	1	0.955	3.1e-11	0	RPL19
RPL23	1.44e-15	0.141473	0.998	0.937	3.21e-11	0	RPL23
PNPLA8	1.45e-15	0.132008	0.65	0.537	3.22e-11	0	PNPLA8
KCNQ1	1.45e-15	0.120664	0.481	0.316	3.23e-11	0	KCNQ1
QPCT	1.48e-15	0.150095	0.56	0.374	3.29e-11	0	QPCT
ASGR1	1.58e-15	0.14993	0.594	0.418	3.51e-11	0	ASGR1
PIAS1	1.6e-15	0.117571	0.8	0.73	3.55e-11	0	PIAS1
STT3B	1.64e-15	0.109935	0.809	0.735	3.65e-11	0	STT3B
SULT1A1	1.64e-15	0.145814	0.599	0.479	3.66e-11	0	SULT1A1
UBE2W	1.65e-15	0.112138	0.744	0.66	3.67e-11	0	UBE2W
VAT1	1.8e-15	0.159834	0.435	0.298	3.99e-11	0	VAT1
RBL2	1.87e-15	0.140744	0.616	0.516	4.16e-11	0	RBL2
MLXIP	1.93e-15	0.129823	0.737	0.669	4.3e-11	0	MLXIP
RNF13	1.96e-15	0.151954	0.843	0.76	4.37e-11	0	RNF13
BRD3	2e-15	0.143663	0.659	0.553	4.45e-11	0	BRD3
SBF2	2.05e-15	0.107102	0.57	0.42	4.56e-11	0	SBF2
GMIP	2.32e-15	0.123108	0.684	0.569	5.15e-11	0	GMIP
DBNL	2.45e-15	0.158175	0.879	0.794	5.45e-11	0	DBNL
NIPBL	2.59e-15	0.113684	0.879	0.793	5.77e-11	0	NIPBL
PTDSS1	2.64e-15	0.107676	0.705	0.612	5.86e-11	0	PTDSS1
ZFAND5	2.79e-15	0.114281	0.855	0.78	6.21e-11	0	ZFAND5
OGFR	2.92e-15	0.122606	0.797	0.744	6.49e-11	0	OGFR
S100A11	2.98e-15	0.205764	0.993	0.893	6.62e-11	0	S100A11
AOAH	3.11e-15	0.142798	0.843	0.611	6.91e-11	0	AOAH
RPL7	3.23e-15	0.158098	0.998	0.937	7.17e-11	0	RPL7
MYADM	3.77e-15	0.134897	0.737	0.665	8.39e-11	0	MYADM
VILL	3.86e-15	0.110632	0.273	0.134	8.58e-11	0	VILL
SCAND1	3.98e-15	0.122864	0.911	0.83	8.84e-11	0	SCAND1
CPM	4.33e-15	0.120073	0.589	0.395	9.63e-11	0	CPM
LGALS8	4.58e-15	0.144749	0.696	0.607	1.02e-10	0	LGALS8
KDM2A	4.8e-15	0.14468	0.797	0.725	1.07e-10	0	KDM2A
SOAT1	4.83e-15	0.123168	0.556	0.418	1.07e-10	0	SOAT1
WAS	5.34e-15	0.13482	0.841	0.763	1.19e-10	0	WAS
NOD2	5.35e-15	0.116438	0.534	0.378	1.19e-10	0	NOD2
ATP11A	5.79e-15	0.121826	0.754	0.653	1.29e-10	0	ATP11A
RCOR1	6.42e-15	0.135839	0.742	0.65	1.43e-10	0	RCOR1
PLSCR1	6.48e-15	0.138471	0.906	0.777	1.44e-10	0	PLSCR1
MCTP1	7.08e-15	0.102655	0.609	0.437	1.57e-10	0	MCTP1
WDFY1	7.1e-15	0.125564	0.57	0.454	1.58e-10	0	WDFY1
PRKACA	7.37e-15	0.117404	0.599	0.499	1.64e-10	0	PRKACA
STAT6	8.87e-15	0.114947	0.744	0.676	1.97e-10	0	STAT6
TRIM27	9.13e-15	0.108653	0.734	0.65	2.03e-10	0	TRIM27
LACTB	9.21e-15	0.143818	0.809	0.727	2.05e-10	0	LACTB
FAM78A	9.82e-15	0.133514	0.57	0.46	2.18e-10	0	FAM78A
COL4A3BP	9.96e-15	0.131125	0.713	0.639	2.21e-10	0	COL4A3BP
USP25	1.01e-14	0.15475	0.529	0.424	2.24e-10	0	USP25
SNX30	1.08e-14	0.135765	0.524	0.387	2.41e-10	0	SNX30
COPA	1.1e-14	0.139655	0.833	0.779	2.45e-10	0	COPA
KDM5A	1.24e-14	0.124905	0.857	0.79	2.76e-10	0	KDM5A
NUMB	1.25e-14	0.114276	0.739	0.682	2.78e-10	0	NUMB
HCK	1.37e-14	0.149613	0.853	0.646	3.03e-10	0	HCK
SLC24A4	1.4e-14	0.120612	0.316	0.161	3.11e-10	0	SLC24A4
UNC93B1	1.48e-14	0.123578	0.826	0.73	3.29e-10	0	UNC93B1
ELOB	1.54e-14	0.134135	0.981	0.887	3.43e-10	0	ELOB
ZSWIM6	1.64e-14	0.160177	0.57	0.448	3.65e-10	0	ZSWIM6
ZDHHC7	1.74e-14	0.125201	0.585	0.475	3.87e-10	0	ZDHHC7
ARHGEF3	1.82e-14	0.109847	0.425	0.27	4.04e-10	0	ARHGEF3
STX11	1.86e-14	0.118863	0.488	0.325	4.12e-10	0	STX11
NIN	1.88e-14	0.108286	0.824	0.733	4.18e-10	0	NIN
CTBS	1.95e-14	0.138622	0.667	0.58	4.34e-10	0	CTBS
TPM3	2.06e-14	0.149755	0.995	0.94	4.59e-10	0	TPM3
MON1B	2.11e-14	0.121077	0.592	0.492	4.7e-10	0	MON1B
ERO1A	2.14e-14	0.117219	0.778	0.698	4.76e-10	0	ERO1A
HDHD5	2.16e-14	0.13481	0.594	0.475	4.81e-10	0	HDHD5
TFEB	2.35e-14	0.112321	0.514	0.362	5.22e-10	0	TFEB
CBL	2.53e-14	0.107344	0.829	0.653	5.62e-10	0	CBL
SEC11A	2.76e-14	0.167378	0.973	0.876	6.13e-10	0	SEC11A
HACD4	2.81e-14	0.132514	0.773	0.66	6.25e-10	0	HACD4
AZI2	2.92e-14	0.123827	0.565	0.457	6.49e-10	0	AZI2
EFHD2	3.23e-14	0.146972	0.981	0.882	7.18e-10	0	EFHD2
PPP3CA	3.27e-14	0.128019	0.729	0.666	7.26e-10	0	PPP3CA
KIF13A	3.41e-14	0.110185	0.502	0.367	7.57e-10	0	KIF13A
EIF2S3	3.56e-14	0.123938	0.86	0.775	7.91e-10	0	EIF2S3
IKBKB	3.74e-14	0.119865	0.626	0.542	8.31e-10	0	IKBKB
FAM20C	4e-14	0.108758	0.343	0.195	8.89e-10	0	FAM20C
PIGS	4.74e-14	0.136508	0.606	0.53	1.05e-09	0	PIGS
RBM38	4.95e-14	0.125366	0.587	0.487	1.1e-09	0	RBM38
FAM43A	5.69e-14	0.101877	0.372	0.218	1.26e-09	0	FAM43A
TRIM14	5.96e-14	0.110772	0.684	0.563	1.33e-09	0	TRIM14
ARRDC1	6.01e-14	0.129724	0.7	0.61	1.34e-09	0	ARRDC1
NCSTN	6.81e-14	0.141875	0.643	0.592	1.51e-09	0	NCSTN
MT1E	6.84e-14	0.190085	0.841	0.671	1.52e-09	0	MT1E
C9orf72	6.85e-14	0.123899	0.616	0.487	1.52e-09	0	C9orf72
ZNF217	7.02e-14	0.125838	0.684	0.596	1.56e-09	0	ZNF217
PARVG	7.43e-14	0.109647	0.855	0.69	1.65e-09	0	PARVG
MIS18BP1	7.5e-14	0.123244	0.899	0.803	1.67e-09	0	MIS18BP1
HLA-E	7.6e-14	0.166797	0.995	0.907	1.69e-09	0	HLA-E
TUT7	7.63e-14	0.120105	0.657	0.579	1.7e-09	0	TUT7
YIPF4	8.97e-14	0.126106	0.795	0.751	1.99e-09	0	YIPF4
SPCS1	9.44e-14	0.148213	0.954	0.874	2.1e-09	0	SPCS1
HLA-B	1.03e-13	0.211204	0.993	0.892	2.29e-09	0	HLA-B
ANKRD50	1.07e-13	0.132012	0.386	0.256	2.39e-09	0	ANKRD50
RPL23A	1.07e-13	0.170106	0.993	0.935	2.39e-09	0	RPL23A
CPSF2	1.1e-13	0.124744	0.758	0.672	2.45e-09	0	CPSF2
DUSP3	1.11e-13	0.111756	0.732	0.614	2.46e-09	0	DUSP3
SNTB1	1.15e-13	0.100959	0.449	0.313	2.56e-09	0	SNTB1
RPS26	1.19e-13	0.128649	1	0.946	2.65e-09	0	RPS26
NISCH	1.39e-13	0.138983	0.486	0.376	3.08e-09	0	NISCH
ZBTB7A	1.69e-13	0.108139	0.85	0.792	3.76e-09	0	ZBTB7A
RPL22	2.2e-13	0.162388	0.995	0.94	4.88e-09	0	RPL22
FLII	2.38e-13	0.118426	0.749	0.704	5.29e-09	0	FLII
KLHL2	2.39e-13	0.118017	0.5	0.373	5.31e-09	0	KLHL2
FCER1G	2.5e-13	0.153492	0.993	0.775	5.56e-09	0	FCER1G
DOK2	2.55e-13	0.112835	0.853	0.683	5.67e-09	0	DOK2
CHMP3	2.64e-13	0.140859	0.766	0.74	5.86e-09	0	CHMP3
ATP6V1E1	2.64e-13	0.100089	0.836	0.766	5.87e-09	0	ATP6V1E1
SLC36A1	2.64e-13	0.105313	0.283	0.148	5.87e-09	0	SLC36A1
RFFL	2.68e-13	0.116603	0.408	0.276	5.96e-09	0	RFFL
EFR3A	2.69e-13	0.13625	0.727	0.656	5.98e-09	0	EFR3A
RPS6KA3	2.72e-13	0.157566	0.826	0.769	6.05e-09	0	RPS6KA3
RPS6KA4	2.72e-13	0.137918	0.696	0.596	6.05e-09	0	RPS6KA4
YTHDF3	2.86e-13	0.145428	0.589	0.499	6.36e-09	0	YTHDF3
ERBIN	2.89e-13	0.116156	0.787	0.743	6.43e-09	0	ERBIN
NDRG1	3.3e-13	0.106652	0.539	0.392	7.33e-09	0	NDRG1
MAP3K3	3.47e-13	0.110142	0.514	0.391	7.72e-09	0	MAP3K3
CCNY	3.59e-13	0.119239	0.751	0.688	7.99e-09	0	CCNY
SNX17	3.72e-13	0.117964	0.882	0.793	8.28e-09	0	SNX17
SGK3	4.44e-13	0.100991	0.824	0.711	9.88e-09	0	SGK3
SMAP2	4.51e-13	0.121312	0.836	0.731	1e-08	0	SMAP2
MAPK1	4.81e-13	0.113746	0.79	0.751	1.07e-08	0	MAPK1
NAGA	4.9e-13	0.127757	0.785	0.674	1.09e-08	0	NAGA
ZNF516	5.03e-13	0.129762	0.531	0.429	1.12e-08	0	ZNF516
SPG11	5.13e-13	0.11446	0.691	0.65	1.14e-08	0	SPG11
CREBBP	5.21e-13	0.122651	0.681	0.627	1.16e-08	0	CREBBP
NUDT3	5.25e-13	0.115553	0.795	0.745	1.17e-08	0	NUDT3
RPL32	5.88e-13	0.154338	1	0.952	1.31e-08	0	RPL32
QARS	5.93e-13	0.149958	0.797	0.73	1.32e-08	0	QARS
FAU	6.41e-13	0.125027	0.995	0.937	1.42e-08	0	FAU
PUM1	6.52e-13	0.118129	0.792	0.718	1.45e-08	0	PUM1
RNH1	6.89e-13	0.147974	0.964	0.866	1.53e-08	0	RNH1
ARFGEF1	6.94e-13	0.121086	0.659	0.595	1.54e-08	0	ARFGEF1
PEPD	7.36e-13	0.127227	0.824	0.755	1.64e-08	0	PEPD
RAB5C	8.78e-13	0.128927	0.913	0.829	1.95e-08	0	RAB5C
BOD1L1	9.23e-13	0.152916	0.894	0.834	2.05e-08	0	BOD1L1
PARP4	1.05e-12	0.134871	0.676	0.634	2.33e-08	0	PARP4
PDE7A	1.06e-12	0.121472	0.541	0.431	2.36e-08	0	PDE7A
ALDH3A2	1.07e-12	0.108454	0.442	0.316	2.38e-08	0	ALDH3A2
TNFAIP8L2	1.08e-12	0.133564	0.768	0.636	2.4e-08	0	TNFAIP8L2
CRLF3	1.14e-12	0.105979	0.614	0.524	2.53e-08	0	CRLF3
UHRF1BP1L	1.19e-12	0.140814	0.543	0.455	2.65e-08	0	UHRF1BP1L
GSAP	1.23e-12	0.106006	0.459	0.32	2.74e-08	0	GSAP
PJA2	1.24e-12	0.111155	0.841	0.797	2.75e-08	0	PJA2
LRCH4	1.24e-12	0.115993	0.657	0.584	2.76e-08	0	LRCH4
SMCR8	1.25e-12	0.117489	0.512	0.401	2.78e-08	0	SMCR8
RRP12	1.26e-12	0.100824	0.517	0.415	2.81e-08	0	RRP12
CLINT1	1.4e-12	0.121129	0.766	0.692	3.1e-08	0	CLINT1
DCTN4	1.41e-12	0.126342	0.529	0.441	3.13e-08	0	DCTN4
BIRC6	1.51e-12	0.113153	0.742	0.691	3.35e-08	0	BIRC6
CITED4	1.65e-12	0.122281	0.379	0.256	3.67e-08	0	CITED4
IGF2R	1.66e-12	0.136988	0.609	0.517	3.7e-08	0	IGF2R
APBB1IP	1.67e-12	0.147929	0.829	0.771	3.7e-08	0	APBB1IP
NR3C1	1.72e-12	0.104838	0.783	0.733	3.82e-08	0	NR3C1
SEMA4A	2.01e-12	0.111816	0.577	0.439	4.47e-08	0	SEMA4A
CD164	2.05e-12	0.130766	0.954	0.872	4.56e-08	0	CD164
DENND6B	2.21e-12	0.109157	0.413	0.289	4.91e-08	0	DENND6B
PTPRJ	2.69e-12	0.100379	0.72	0.612	5.98e-08	0	PTPRJ
RPL12	2.7e-12	0.159218	1	0.953	6e-08	0	RPL12
RPL31	2.92e-12	0.138868	0.993	0.916	6.49e-08	0	RPL31
USP48	2.94e-12	0.103994	0.771	0.666	6.54e-08	0	USP48
STK10	3.08e-12	0.130761	0.751	0.701	6.83e-08	0	STK10
TBL1XR1	3.79e-12	0.113301	0.85	0.778	8.43e-08	0	TBL1XR1
RPLP2	3.86e-12	0.126852	0.998	0.968	8.57e-08	0	RPLP2
ANXA7	4.15e-12	0.123889	0.838	0.787	9.23e-08	0	ANXA7
CREB3L2	4.43e-12	0.128974	0.611	0.526	9.84e-08	0	CREB3L2
FAM217B	4.59e-12	0.114356	0.626	0.533	1.02e-07	0	FAM217B
RPL15	4.63e-12	0.151196	1	0.954	1.03e-07	0	RPL15
EAF1	4.66e-12	0.124992	0.454	0.336	1.04e-07	0	EAF1
CAMKK2	4.83e-12	0.106675	0.63	0.563	1.07e-07	0	CAMKK2
DNAJC10	5.04e-12	0.15334	0.698	0.624	1.12e-07	0	DNAJC10
PPM1B	5.34e-12	0.10018	0.645	0.572	1.19e-07	0	PPM1B
ATP5MC2	5.99e-12	0.138769	0.99	0.917	1.33e-07	0	ATP5MC2
RHOQ	6.21e-12	0.125977	0.614	0.496	1.38e-07	0	RHOQ
C4orf48	7.14e-12	0.12609	0.942	0.853	1.59e-07	0	C4orf48
ITGB7	7.2e-12	0.117056	0.5	0.371	1.6e-07	0	ITGB7
MAVS	7.42e-12	0.123426	0.621	0.562	1.65e-07	0	MAVS
RCBTB2	7.59e-12	0.130419	0.536	0.422	1.69e-07	0	RCBTB2
SLC35A1	7.85e-12	0.124146	0.454	0.361	1.75e-07	0	SLC35A1
EAF2	8.21e-12	0.114326	0.669	0.58	1.83e-07	0	EAF2
ORAI3	8.47e-12	0.103301	0.519	0.411	1.88e-07	0	ORAI3
PQLC3	9.31e-12	0.114717	0.771	0.695	2.07e-07	0	PQLC3
RB1CC1	9.37e-12	0.124756	0.688	0.631	2.08e-07	0	RB1CC1
CDV3	1.03e-11	0.100914	0.952	0.867	2.29e-07	0	CDV3
VPS51	1.05e-11	0.101285	0.734	0.67	2.33e-07	0	VPS51
FGD4	1.06e-11	0.109519	0.498	0.364	2.36e-07	0	FGD4
GIMAP2	1.08e-11	0.112644	0.568	0.451	2.4e-07	0	GIMAP2
RRAGD	1.09e-11	0.114351	0.464	0.347	2.43e-07	0	RRAGD
TMEM123	1.09e-11	0.128166	0.891	0.809	2.43e-07	0	TMEM123
XRN2	1.09e-11	0.143709	0.915	0.838	2.43e-07	0	XRN2
MKNK2	1.11e-11	0.12862	0.722	0.659	2.46e-07	0	MKNK2
SMIM7	1.14e-11	0.108524	0.804	0.779	2.52e-07	0	SMIM7
NKIRAS2	1.16e-11	0.12082	0.628	0.582	2.58e-07	0	NKIRAS2
MAP4K4	1.17e-11	0.141701	0.785	0.695	2.59e-07	0	MAP4K4
COMMD9	1.18e-11	0.136824	0.734	0.706	2.62e-07	0	COMMD9
KLHL24	1.19e-11	0.107177	0.43	0.302	2.64e-07	0	KLHL24
DOCK11	1.23e-11	0.124215	0.667	0.61	2.73e-07	0	DOCK11
PHF21A	1.25e-11	0.113032	0.531	0.43	2.78e-07	0	PHF21A
WDFY2	1.44e-11	0.102348	0.809	0.735	3.19e-07	0	WDFY2
TAF10	1.51e-11	0.115616	0.918	0.835	3.35e-07	0	TAF10
RAB14	1.57e-11	0.106493	0.855	0.809	3.49e-07	0	RAB14
PLEKHA2	1.62e-11	0.105379	0.643	0.574	3.59e-07	0	PLEKHA2
TBC1D10B	1.8e-11	0.111789	0.539	0.453	4e-07	0	TBC1D10B
SP1	1.9e-11	0.136824	0.609	0.549	4.21e-07	0	SP1
MCMBP	2.14e-11	0.101611	0.739	0.655	4.75e-07	0	MCMBP
EPN1	2.2e-11	0.103999	0.667	0.612	4.89e-07	0	EPN1
PCBP2	2.33e-11	0.124195	0.986	0.909	5.17e-07	0	PCBP2
RAB1A	2.39e-11	0.1095	0.78	0.736	5.31e-07	0	RAB1A
MBD4	2.7e-11	0.130595	0.763	0.714	5.99e-07	0	MBD4
MAN1A2	2.7e-11	0.123255	0.676	0.633	6e-07	0	MAN1A2
CNTRL	2.82e-11	0.120283	0.792	0.746	6.27e-07	0	CNTRL
TNRC18	2.97e-11	0.105637	0.713	0.662	6.61e-07	0	TNRC18
MMP24OS	3.09e-11	0.137647	0.703	0.686	6.87e-07	0	MMP24OS
PLXNC1	3.23e-11	0.109065	0.693	0.631	7.18e-07	0	PLXNC1
RPS9	3.36e-11	0.135613	1	0.957	7.47e-07	0	RPS9
2021-03-01	3.77e-11	0.105726	0.831	0.607	8.37e-07	0	2021-03-01
CDK13	4.28e-11	0.105066	0.737	0.674	9.5e-07	0	CDK13
SEL1L	4.31e-11	0.104882	0.732	0.663	9.58e-07	0	SEL1L
DIP2B	4.34e-11	0.109615	0.585	0.511	9.65e-07	0	DIP2B
GNB2	5.2e-11	0.120817	0.949	0.88	1.15e-06	0	GNB2
RPL36A	5.39e-11	0.161077	0.973	0.896	1.2e-06	0	RPL36A
LLPH	5.53e-11	0.136437	0.809	0.753	1.23e-06	0	LLPH
SCAMP2	7.18e-11	0.102441	0.821	0.746	1.6e-06	0	SCAMP2
RPL18A	7.81e-11	0.143841	1	0.955	1.74e-06	0	RPL18A
TRPM4	8.22e-11	0.148684	0.42	0.286	1.83e-06	0	TRPM4
RBM23	1.03e-10	0.108291	0.715	0.678	2.28e-06	0	RBM23
DNAJC7	1.03e-10	0.120269	0.944	0.864	2.29e-06	0	DNAJC7
PDLIM7	1.06e-10	0.113632	0.486	0.392	2.35e-06	0	PDLIM7
TNKS2	1.14e-10	0.102705	0.667	0.61	2.53e-06	0	TNKS2
POLK	1.14e-10	0.108488	0.693	0.655	2.53e-06	0	POLK
CORO1C	1.21e-10	0.112391	0.705	0.654	2.7e-06	0	CORO1C
PPP1R3D	1.35e-10	0.107292	0.367	0.263	3e-06	0	PPP1R3D
TOLLIP	1.51e-10	0.106105	0.56	0.499	3.36e-06	0	TOLLIP
SP3	1.63e-10	0.100287	0.698	0.671	3.63e-06	0	SP3
PTPRC	1.66e-10	0.102982	0.983	0.895	3.7e-06	0	PTPRC
ZFAND3	1.71e-10	0.104023	0.58	0.504	3.8e-06	0	ZFAND3
H2AFY	1.71e-10	0.111973	0.988	0.924	3.81e-06	0	H2AFY
CAPN1	1.72e-10	0.111874	0.824	0.761	3.82e-06	0	CAPN1
PRKAR2A	1.75e-10	0.121059	0.744	0.688	3.89e-06	0	PRKAR2A
ELF4	1.91e-10	0.116232	0.471	0.388	4.23e-06	0	ELF4
SIGIRR	2.05e-10	0.124263	0.671	0.643	4.55e-06	0	SIGIRR
GCNT1	2.31e-10	0.136704	0.597	0.496	5.13e-06	0	GCNT1
C21orf91	2.36e-10	0.107358	0.543	0.465	5.24e-06	0	C21orf91
RHOT1	2.44e-10	0.102824	0.616	0.556	5.42e-06	0	RHOT1
STK26	2.68e-10	0.117752	0.483	0.393	5.97e-06	0	STK26
ALDH9A1	2.84e-10	0.139836	0.662	0.609	6.31e-06	0	ALDH9A1
MYLIP	2.93e-10	0.110712	0.384	0.276	6.52e-06	0	MYLIP
PHC2	3.19e-10	0.108172	0.553	0.487	7.08e-06	0	PHC2
PPM1M	3.28e-10	0.108268	0.478	0.359	7.3e-06	0	PPM1M
GNPDA1	3.28e-10	0.11583	0.635	0.568	7.3e-06	0	GNPDA1
P2RX7	3.64e-10	0.109096	0.411	0.286	8.09e-06	0	P2RX7
SERINC3	4.75e-10	0.115401	0.761	0.717	1.06e-05	0	SERINC3
OXR1	4.85e-10	0.132616	0.626	0.585	1.08e-05	0	OXR1
PTTG1IP	5.05e-10	0.129834	0.867	0.786	1.12e-05	0	PTTG1IP
ADAM15	5.3e-10	0.115467	0.671	0.622	1.18e-05	0	ADAM15
RARA	5.41e-10	0.127227	0.553	0.477	1.2e-05	0	RARA
BAG4	5.98e-10	0.10551	0.609	0.56	1.33e-05	0	BAG4
TBL1X	6.25e-10	0.137187	0.592	0.534	1.39e-05	0	TBL1X
OTULINL	6.62e-10	0.100231	0.8	0.621	1.47e-05	0	OTULINL
LRRC8D	6.65e-10	0.1321	0.529	0.46	1.48e-05	0	LRRC8D
CD53	7.32e-10	0.11815	0.961	0.835	1.63e-05	0	CD53
PRKAG2	7.73e-10	0.118348	0.647	0.593	1.72e-05	0	PRKAG2
RPS14	8.23e-10	0.132229	0.995	0.954	1.83e-05	0	RPS14
RPL29	8.76e-10	0.113632	0.998	0.941	1.95e-05	0	RPL29
SPTLC2	8.83e-10	0.116222	0.841	0.776	1.96e-05	0	SPTLC2
ZKSCAN1	9.21e-10	0.103642	0.732	0.7	2.05e-05	0	ZKSCAN1
SHISA5	9.99e-10	0.116093	0.686	0.641	2.22e-05	0	SHISA5
LCORL	1.17e-09	0.102754	0.575	0.508	2.6e-05	0	LCORL
KDELR1	1.2e-09	0.110367	0.85	0.768	2.67e-05	0	KDELR1
COX7A2L	1.38e-09	0.124087	0.925	0.84	3.07e-05	0	COX7A2L
SLC6A6	1.47e-09	0.107765	0.604	0.534	3.28e-05	0	SLC6A6
PUM2	1.48e-09	0.100536	0.664	0.621	3.29e-05	0	PUM2
IRS2	1.92e-09	0.129736	0.377	0.274	4.27e-05	0	IRS2
ZNF524	2.09e-09	0.108641	0.572	0.52	4.65e-05	0	ZNF524
CREB1	2.18e-09	0.102363	0.715	0.68	4.84e-05	0	CREB1
ANXA5	2.24e-09	0.12754	0.986	0.874	4.97e-05	0	ANXA5
IREB2	2.32e-09	0.121899	0.775	0.738	5.15e-05	0	IREB2
UBXN2B	2.59e-09	0.123378	0.428	0.344	5.76e-05	0	UBXN2B
ZNF277	3.04e-09	0.105075	0.568	0.516	6.75e-05	0	ZNF277
ARPC3	3.1e-09	0.138767	0.998	0.931	6.9e-05	0	ARPC3
PEX16	4.01e-09	0.119241	0.63	0.612	8.92e-05	0	PEX16
SGSH	4.75e-09	0.106696	0.229	0.128	0.000105479	0	SGSH
BTN3A2	4.83e-09	0.138188	0.647	0.609	0.000107405	0	BTN3A2
SEC16A	4.9e-09	0.100313	0.507	0.45	0.000108962	0	SEC16A
SH2B3	5.04e-09	0.10803	0.787	0.716	0.000112043	0	SH2B3
SOS2	5.46e-09	0.101929	0.49	0.427	0.00012133	0	SOS2
PDSS1	6.3e-09	0.138233	0.531	0.479	0.000140081	0	PDSS1
LTBR	7.03e-09	0.115647	0.643	0.603	0.000156259	0	LTBR
SURF1	7.24e-09	0.100591	0.8	0.753	0.000160826	0	SURF1
CHSY1	7.72e-09	0.120328	0.495	0.424	0.000171667	0	CHSY1
UBE2Q2	7.94e-09	0.103392	0.556	0.507	0.00017646	0	UBE2Q2
GBA	8.31e-09	0.101618	0.469	0.381	0.00018461	0	GBA
NUDT16	8.31e-09	0.110446	0.681	0.634	0.000184739	0	NUDT16
OSTF1	1.05e-08	0.10911	0.899	0.821	0.000233234	0	OSTF1
PGPEP1	1.12e-08	0.118381	0.444	0.378	0.000248716	0	PGPEP1
POU2F1	1.24e-08	0.109091	0.514	0.442	0.000274764	0	POU2F1
RPS10	1.26e-08	0.121027	0.986	0.909	0.000280223	0	RPS10
PPP1CC	1.29e-08	0.105918	0.93	0.819	0.000287228	0	PPP1CC
DUSP22	1.39e-08	0.122582	0.647	0.628	0.000308024	0	DUSP22
SPI1	1.4e-08	0.128313	0.964	0.842	0.000312007	0	SPI1
LINC00623	1.97e-08	0.103373	0.493	0.435	0.000437208	0	LINC00623
ZBTB43	2.07e-08	0.127653	0.495	0.443	0.000460799	0	ZBTB43
GLB1	2.19e-08	0.123525	0.737	0.708	0.000485998	0	GLB1
TMF1	2.29e-08	0.121119	0.737	0.704	0.000510075	0	TMF1
MIB1	2.31e-08	0.102246	0.527	0.464	0.000512454	0	MIB1
VEZF1	2.82e-08	0.103405	0.585	0.539	0.000626095	0	VEZF1
RPS3A	2.83e-08	0.101016	1	0.957	0.000629706	0	RPS3A
SPEF2	3e-08	0.104702	0.229	0.139	0.000666375	0	SPEF2
CCDC186	4.3e-08	0.121395	0.531	0.475	0.000955135	0	CCDC186
NBR1	4.58e-08	0.101231	0.621	0.584	0.00101831	0	NBR1
CGAS	4.75e-08	0.110147	0.531	0.46	0.00105588	0	CGAS
AC093673.1	5.05e-08	0.102453	0.379	0.283	0.00112206	0	AC093673.1
WBP1L	5.1e-08	0.102466	0.466	0.399	0.00113361	0	WBP1L
RAE1	5.67e-08	0.111489	0.606	0.577	0.001261	0	RAE1
RPS8	5.87e-08	0.115227	0.995	0.95	0.00130552	0	RPS8
MAP3K5	7.06e-08	0.108363	0.49	0.433	0.00156872	0	MAP3K5
UPK3A	7.6e-08	0.104852	0.379	0.273	0.00169003	0	UPK3A
CTR9	8.32e-08	0.111787	0.662	0.631	0.00184849	0	CTR9
BEX1	9.32e-08	0.209775	0.14	0.065	0.00207155	0	BEX1
UBA3	1.79e-07	0.101716	0.655	0.659	0.00396744	0	UBA3
ACSS2	1.87e-07	0.102122	0.5	0.454	0.00415959	0	ACSS2
WASHC2C	1.95e-07	0.102933	0.534	0.503	0.00432691	0	WASHC2C
CASC4	2.03e-07	0.117397	0.556	0.529	0.00450823	0	CASC4
SDHB	2.13e-07	0.104889	0.826	0.762	0.00473718	0	SDHB
CWF19L1	2.17e-07	0.105418	0.374	0.312	0.00482478	0	CWF19L1
SIRT7	2.66e-07	0.100003	0.715	0.7	0.00591841	0	SIRT7
NDUFB1	3.44e-07	0.11084	0.952	0.866	0.00763599	0	NDUFB1
H1FX	3.44e-07	0.169146	0.826	0.781	0.00764276	0	H1FX
EEA1	5.36e-07	0.101614	0.664	0.633	0.0119142	0	EEA1
FGD5-AS1	5.47e-07	0.107428	0.65	0.617	0.0121469	0	FGD5-AS1
SAP30	5.98e-07	0.104091	0.541	0.492	0.0132921	0	SAP30
VAMP4	7.02e-07	0.111075	0.399	0.341	0.0156008	0	VAMP4
CLPB	7.73e-07	0.100511	0.51	0.475	0.017183	0	CLPB
LRMDA	7.8e-07	0.106176	0.546	0.505	0.0173278	0	LRMDA
RPL11	1.25e-06	0.110153	0.998	0.96	0.0277597	0	RPL11
STX5	1.37e-06	0.102367	0.541	0.535	0.0304014	0	STX5
CLEC10A	8.1e-210	1.55493	0.941	0.251	1.8e-205	1	CLEC10A
PKIB	1.08e-208	1.26975	0.983	0.32	2.41e-204	1	PKIB
FPR3	3.06e-176	0.757448	0.826	0.156	6.79e-172	1	FPR3
HLA-DQA2	5.14e-176	1.40551	0.978	0.382	1.14e-171	1	HLA-DQA2
FCGR2B	3.15e-175	0.911273	0.756	0.124	7e-171	1	FCGR2B
RTN1	1.42e-170	0.477605	0.812	0.161	3.16e-166	1	RTN1
HLA-DQA1	4.94e-169	1.62502	1	0.533	1.1e-164	1	HLA-DQA1
HLA-DRB5	2.87e-162	1.43151	0.995	0.491	6.38e-158	1	HLA-DRB5
HLA-DPB1	2.77e-157	1.52456	1	0.787	6.16e-153	1	HLA-DPB1
HLA-DMA	9.06e-157	1.2049	1	0.715	2.01e-152	1	HLA-DMA
HLA-DRA	3.41e-156	1.41461	1	0.927	7.58e-152	1	HLA-DRA
HLA-DPA1	2.71e-155	1.46431	1	0.761	6.02e-151	1	HLA-DPA1
HLA-DRB1	4.8e-153	1.52654	1	0.802	1.07e-148	1	HLA-DRB1
HLA-DMB	4.49e-152	1.04893	0.998	0.615	9.97e-148	1	HLA-DMB
HLA-DQB1	1.74e-147	1.33035	1	0.662	3.86e-143	1	HLA-DQB1
CD74	5.5e-145	1.20098	1	0.912	1.22e-140	1	CD74
CST3	1.3e-144	1.31186	0.998	0.925	2.89e-140	1	CST3
HLA-DOA	3.36e-144	0.451157	0.785	0.176	7.46e-140	1	HLA-DOA
C1QB	1.87e-140	1.35024	0.814	0.206	4.16e-136	1	C1QB
IFITM3	8.62e-135	1.20994	0.961	0.536	1.92e-130	1	IFITM3
JAML	1.18e-131	0.864332	0.99	0.549	2.62e-127	1	JAML
TMSB10	1.18e-130	0.776461	1	0.966	2.62e-126	1	TMSB10
CCR6	6.7e-129	0.470349	0.699	0.153	1.49e-124	1	CCR6
SLAMF8	4.4e-123	0.519897	0.773	0.191	9.79e-119	1	SLAMF8
CD1C	2.13e-121	0.990369	0.677	0.154	4.73e-117	1	CD1C
ABCA6	1.2e-116	0.712978	0.841	0.272	2.66e-112	1	ABCA6
CARD16	2.71e-116	0.726144	0.98	0.67	6.03e-112	1	CARD16
P2RY14	1.68e-114	0.322105	0.665	0.145	3.74e-110	1	P2RY14
IL18	1.74e-113	0.678778	0.973	0.722	3.87e-109	1	IL18
C1QC	5.61e-113	1.12767	0.689	0.164	1.25e-108	1	C1QC
IFNGR1	2.64e-110	0.897239	0.976	0.712	5.86e-106	1	IFNGR1
C1QA	5.64e-110	1.22378	0.841	0.292	1.25e-105	1	C1QA
PEA15	9.78e-110	0.514213	0.929	0.458	2.17e-105	1	PEA15
ATP1B1	1.53e-109	0.50498	0.912	0.428	3.41e-105	1	ATP1B1
CIITA	2.33e-106	0.471311	0.973	0.53	5.17e-102	1	CIITA
CLEC2B	6.39e-103	0.460259	0.929	0.451	1.42e-98	1	CLEC2B
NDRG2	2.93e-102	0.497975	0.91	0.449	6.52e-98	1	NDRG2
S100B	1.44e-101	1.22172	0.856	0.356	3.21e-97	1	S100B
LPAR6	2.15e-101	0.560778	0.929	0.443	4.77e-97	1	LPAR6
PID1	3.39e-100	0.396398	0.667	0.169	7.53e-96	1	PID1
GSN	2.11e-99	0.753362	0.993	0.789	4.7e-95	1	GSN
P2RY6	4.36e-99	0.338601	0.831	0.301	9.69e-95	1	P2RY6
ALDH2	7.91e-99	0.664964	0.958	0.705	1.76e-94	1	ALDH2
IFI16	1.13e-96	0.635698	0.993	0.625	2.52e-92	1	IFI16
CD52	4.37e-93	0.892519	0.978	0.622	9.7e-89	1	CD52
NAAA	5.02e-92	0.547628	0.971	0.653	1.12e-87	1	NAAA
TSPAN33	2.88e-90	0.330704	0.819	0.306	6.4e-86	1	TSPAN33
CD4	6.8e-89	0.475548	0.983	0.647	1.51e-84	1	CD4
CD40	1.83e-88	0.407111	0.875	0.386	4.07e-84	1	CD40
IGSF6	5.94e-88	0.659846	0.985	0.596	1.32e-83	1	IGSF6
ARL6IP5	9.65e-88	0.527837	0.99	0.873	2.15e-83	1	ARL6IP5
GBP1	3.67e-86	0.567002	0.726	0.234	8.17e-82	1	GBP1
PLEKHO1	1.43e-83	0.531714	0.985	0.658	3.18e-79	1	PLEKHO1
CASP4	2.12e-83	0.470387	0.98	0.691	4.72e-79	1	CASP4
AIF1	4.61e-83	0.74674	0.995	0.782	1.02e-78	1	AIF1
IL4I1	2.67e-81	0.60085	0.655	0.208	5.93e-77	1	IL4I1
TMSB4X	2.29e-80	0.531163	1	0.991	5.08e-76	1	TMSB4X
CD72	2.85e-80	0.206517	0.465	0.094	6.34e-76	1	CD72
SPINT2	3.87e-80	0.441897	0.98	0.765	8.6e-76	1	SPINT2
CLIC2	4.78e-79	0.241717	0.65	0.213	1.06e-74	1	CLIC2
CX3CR1	9.7e-79	0.349065	0.743	0.263	2.16e-74	1	CX3CR1
MRC1	5.63e-78	0.789765	0.861	0.387	1.25e-73	1	MRC1
C1orf162	8.24e-78	0.599063	0.983	0.703	1.83e-73	1	C1orf162
TGFBI	2.78e-77	0.388628	0.932	0.42	6.18e-73	1	TGFBI
CKLF	6.26e-77	0.607945	0.993	0.816	1.39e-72	1	CKLF
IL1R1	6.91e-77	0.222955	0.428	0.079	1.54e-72	1	IL1R1
PLD4	9.4e-77	0.404308	0.778	0.329	2.09e-72	1	PLD4
CTSH1	1.03e-76	0.58325	0.99	0.751	2.29e-72	1	CTSH
ARHGAP18	1.25e-76	0.411014	0.934	0.604	2.78e-72	1	ARHGAP18
FCGRT	1.63e-76	0.47324	0.988	0.849	3.62e-72	1	FCGRT
GAS6	7.13e-74	0.403449	0.917	0.492	1.59e-69	1	GAS6
CORO1B	8.87e-74	0.419048	0.932	0.666	1.97e-69	1	CORO1B
ATF5	1.17e-73	0.513358	0.851	0.514	2.61e-69	1	ATF5
AOAH1	2.42e-73	0.457973	0.954	0.588	5.39e-69	1	AOAH
FGL2	1.55e-72	0.60525	0.993	0.709	3.44e-68	1	FGL2
FILIP1L	4.34e-72	0.300819	0.619	0.211	9.64e-68	1	FILIP1L
GPRIN3	6.29e-72	0.30757	0.778	0.333	1.4e-67	1	GPRIN3
LAP3	2.41e-71	0.555649	0.99	0.839	5.36e-67	1	LAP3
CLEC7A	1.12e-70	0.485703	0.98	0.551	2.48e-66	1	CLEC7A
ABI3	1.53e-70	0.276722	0.631	0.208	3.4e-66	1	ABI3
ARL4C	1.69e-70	0.283478	0.773	0.295	3.75e-66	1	ARL4C
ID3	2.78e-70	0.288997	0.55	0.159	6.18e-66	1	ID3
LGALS21	4.63e-70	0.640955	0.944	0.539	1.03e-65	1	LGALS2
GPAT3	5.04e-70	0.443681	0.91	0.543	1.12e-65	1	GPAT3
FCER1G1	5.98e-70	0.63779	0.995	0.775	1.33e-65	1	FCER1G
TMEM273	3.12e-69	0.255523	0.78	0.331	6.93e-65	1	TMEM273
TYMP	1.56e-68	0.651354	1	0.889	3.46e-64	1	TYMP
CD86	1.6e-68	0.330919	0.907	0.453	3.55e-64	1	CD86
B2M	5.71e-68	0.546159	1	0.988	1.27e-63	1	B2M
CLEC4A	5.84e-68	0.394775	0.954	0.529	1.3e-63	1	CLEC4A
LY96	7.38e-68	0.330295	0.912	0.478	1.64e-63	1	LY96
2021-03-11	1.68e-67	0.42377	0.971	0.577	3.74e-63	1	2021-03-01
TYROBP1	5.36e-67	0.652888	0.995	0.816	1.19e-62	1	TYROBP
CTSC	8.19e-67	0.553211	0.995	0.896	1.82e-62	1	CTSC
CD300A	8.7e-67	0.357315	0.91	0.501	1.93e-62	1	CD300A
FRMD4B	1.74e-66	0.226746	0.726	0.3	3.86e-62	1	FRMD4B
DPYSL2	1.94e-66	0.44383	0.98	0.665	4.32e-62	1	DPYSL2
CTNND1	2.15e-66	0.256108	0.778	0.373	4.77e-62	1	CTNND1
CD1E	2.87e-66	0.265882	0.313	0.043	6.37e-62	1	CD1E
RGS10	3.05e-66	0.414609	0.99	0.856	6.79e-62	1	RGS10
PARM1	6.7e-66	0.167217	0.43	0.095	1.49e-61	1	PARM1
TIFAB	8.24e-66	0.195684	0.528	0.148	1.83e-61	1	TIFAB
MEF2C	1.13e-65	0.42048	0.968	0.723	2.5e-61	1	MEF2C
LST11	3.43e-65	0.501303	0.995	0.832	7.63e-61	1	LST1
TUBA1A	5.65e-65	0.641197	0.919	0.6	1.26e-60	1	TUBA1A
CASP1	2.13e-64	0.427848	0.968	0.587	4.73e-60	1	CASP1
IL13RA1	6.56e-64	0.326158	0.868	0.508	1.46e-59	1	IL13RA1
PON2	6.65e-64	0.35775	0.773	0.419	1.48e-59	1	PON2
HCAR2	9.89e-64	0.135484	0.242	0.022	2.2e-59	1	HCAR2
SARAF	1.67e-63	0.362405	0.988	0.845	3.72e-59	1	SARAF
CCR5	1.35e-62	0.155296	0.499	0.131	3.01e-58	1	CCR5
C1orf54	1.47e-62	0.218152	0.846	0.388	3.26e-58	1	C1orf54
GPR171	4.94e-62	0.202227	0.386	0.082	1.1e-57	1	GPR171
AFDN	5.75e-62	0.1997	0.643	0.233	1.28e-57	1	AFDN
MCOLN2	8.57e-62	0.139551	0.538	0.154	1.91e-57	1	MCOLN2
TNFAIP8L21	1.46e-61	0.334583	0.912	0.605	3.25e-57	1	TNFAIP8L2
IL21R	1.75e-61	0.155203	0.472	0.121	3.88e-57	1	IL21R
IL10RA	1.84e-61	0.354748	0.929	0.527	4.09e-57	1	IL10RA
CTSZ	3.12e-61	0.43679	0.995	0.889	6.94e-57	1	CTSZ
TNFSF12	3.16e-61	0.314759	0.778	0.371	7.03e-57	1	TNFSF12
HAVCR2	2.15e-60	0.238483	0.834	0.381	4.77e-56	1	HAVCR2
IFITM2	5.14e-59	0.424618	0.978	0.809	1.14e-54	1	IFITM2
OGFRL1	1.21e-58	0.357419	0.936	0.674	2.68e-54	1	OGFRL1
CSF2RA	3.59e-58	0.322228	0.934	0.594	7.98e-54	1	CSF2RA
KCNK6	5.27e-58	0.3179	0.978	0.783	1.17e-53	1	KCNK6
SERPINB9	2e-57	0.382841	0.839	0.464	4.44e-53	1	SERPINB9
ADRB3	2.04e-57	0.105203	0.301	0.048	4.54e-53	1	ADRB3
ITM2B	7.1e-57	0.42248	0.995	0.895	1.58e-52	1	ITM2B
FCGR2A	1.32e-56	0.380182	0.87	0.502	2.94e-52	1	FCGR2A
HCST1	1.66e-56	0.545905	0.988	0.724	3.68e-52	1	HCST
IL1R2	4.26e-56	0.23467	0.328	0.062	9.48e-52	1	IL1R2
CSF1R	2.08e-55	0.373589	0.917	0.529	4.62e-51	1	CSF1R
CPVL	2.08e-55	0.507229	0.812	0.431	4.63e-51	1	CPVL
CMTM3	3.18e-55	0.29713	0.919	0.594	7.07e-51	1	CMTM3
GSTK11	3.84e-55	0.336952	0.983	0.852	8.52e-51	1	GSTK1
SPI11	4.19e-55	0.40418	0.993	0.836	9.31e-51	1	SPI1
LTC4S	4.38e-55	0.137584	0.868	0.559	9.73e-51	1	LTC4S
SMCO4	9.59e-55	0.344159	0.897	0.584	2.13e-50	1	SMCO4
UVRAG	2.9e-54	0.237305	0.836	0.523	6.45e-50	1	UVRAG
PYCARD1	3.27e-54	0.420992	0.995	0.85	7.28e-50	1	PYCARD
BST2	9.73e-54	0.426579	0.976	0.774	2.16e-49	1	BST2
METRNL	1.02e-53	0.39395	0.954	0.751	2.26e-49	1	METRNL
AC134312.5	2.01e-53	0.123085	0.237	0.03	4.47e-49	1	AC134312.5
TBC1D9	1.75e-52	0.108337	0.406	0.104	3.89e-48	1	TBC1D9
PILRA1	2.26e-52	0.405339	0.856	0.45	5.02e-48	1	PILRA
CREBL2	4.05e-52	0.202388	0.682	0.321	9.01e-48	1	CREBL2
NBDY	4.26e-52	0.276789	0.817	0.511	9.46e-48	1	NBDY
GNAS	3.14e-51	0.314927	0.995	0.927	6.98e-47	1	GNAS
LIMA1	4.36e-51	0.266268	0.641	0.294	9.68e-47	1	LIMA1
CALHM6	5.79e-51	0.203535	0.555	0.224	1.29e-46	1	CALHM6
RASA4	6.16e-51	0.16215	0.567	0.217	1.37e-46	1	RASA4
ARF5	8.26e-51	0.28651	0.922	0.682	1.84e-46	1	ARF5
COTL1	1.44e-50	0.401936	0.998	0.932	3.2e-46	1	COTL1
FBXO6	2.15e-50	0.225518	0.795	0.463	4.78e-46	1	FBXO6
MARCKS	5.6e-50	0.292098	0.956	0.66	1.24e-45	1	MARCKS
TLR1	6.02e-50	0.200648	0.694	0.32	1.34e-45	1	TLR1
FTH1	6.89e-50	0.312732	1	0.955	1.53e-45	1	FTH1
PDCL3	1.04e-49	0.302456	0.861	0.599	2.31e-45	1	PDCL3
GNAI2	1.06e-49	0.343264	0.998	0.915	2.35e-45	1	GNAI2
FGD2	1.24e-49	0.267471	0.939	0.551	2.76e-45	1	FGD2
PTPRC1	1.25e-49	0.395036	0.993	0.893	2.78e-45	1	PTPRC
MYL12A	1.69e-49	0.362131	0.998	0.911	3.77e-45	1	MYL12A
PRMT2	2.05e-49	0.251068	0.976	0.797	4.56e-45	1	PRMT2
PTPRE	3.58e-49	0.372521	0.983	0.696	7.95e-45	1	PTPRE
CTTNBP2NL	7.24e-49	0.156887	0.592	0.236	1.61e-44	1	CTTNBP2NL
ARHGAP31	8.23e-49	0.19342	0.699	0.326	1.83e-44	1	ARHGAP31
CCDC50	1e-48	0.241819	0.91	0.647	2.23e-44	1	CCDC50
HLA-F	1.39e-48	0.343855	0.895	0.511	3.08e-44	1	HLA-F
ZFP36L1	1.77e-48	0.190858	0.829	0.446	3.93e-44	1	ZFP36L1
CBX6	2.4e-48	0.289104	0.905	0.584	5.34e-44	1	CBX6
PNRC11	2.52e-48	0.341444	0.988	0.793	5.61e-44	1	PNRC1
CSTB	1.21e-47	0.315542	0.993	0.877	2.69e-43	1	CSTB
SAMHD11	2.39e-47	0.39523	0.995	0.79	5.3e-43	1	SAMHD1
PRELID1	3.75e-47	0.342945	0.998	0.882	8.34e-43	1	PRELID1
RAP2A	6.8e-47	0.250302	0.819	0.518	1.51e-42	1	RAP2A
EBI3	7.44e-47	0.11991	0.271	0.048	1.65e-42	1	EBI3
CAMK1	1.11e-46	0.194604	0.677	0.325	2.47e-42	1	CAMK1
PRCP	1.14e-46	0.234159	0.885	0.6	2.54e-42	1	PRCP
APOL3	3.01e-46	0.250799	0.724	0.355	6.7e-42	1	APOL3
UBC	3.38e-46	0.369153	0.993	0.928	7.51e-42	1	UBC
GLRX1	3.82e-46	0.340976	0.985	0.839	8.49e-42	1	GLRX
PSMB9	3.87e-46	0.37892	0.983	0.714	8.59e-42	1	PSMB9
CLECL1	5.63e-46	0.241947	0.836	0.482	1.25e-41	1	CLECL1
SNX2	1.89e-45	0.280328	0.968	0.816	4.2e-41	1	SNX2
IFI6	2.54e-45	0.551623	0.905	0.596	5.65e-41	1	IFI6
FCER1A	3.12e-45	0.602738	0.347	0.093	6.94e-41	1	FCER1A
SYNGR2	4.66e-45	0.231892	0.949	0.749	1.04e-40	1	SYNGR2
DOK21	5.03e-45	0.319549	0.951	0.662	1.12e-40	1	DOK2
HLA-A	5.87e-45	0.471969	1	0.948	1.31e-40	1	HLA-A
RAC1	1.63e-44	0.299436	0.993	0.924	3.61e-40	1	RAC1
HNMT1	2.05e-44	0.323544	0.878	0.513	4.55e-40	1	HNMT
UBE2E2	7.36e-44	0.145332	0.374	0.108	1.64e-39	1	UBE2E2
LGALS3BP	1.75e-43	0.313029	0.567	0.255	3.9e-39	1	LGALS3BP
PDK4	2.96e-43	0.215901	0.609	0.254	6.59e-39	1	PDK4
TMEM106A	3.04e-43	0.184354	0.758	0.428	6.75e-39	1	TMEM106A
ITGAX	5.69e-43	0.198978	0.704	0.34	1.27e-38	1	ITGAX
ANXA51	6.58e-43	0.34538	0.995	0.872	1.46e-38	1	ANXA5
LAYN	7.47e-43	0.117787	0.311	0.075	1.66e-38	1	LAYN
MX1	7.52e-43	0.456794	0.91	0.574	1.67e-38	1	MX1
TXNIP1	7.53e-43	0.47984	0.995	0.883	1.67e-38	1	TXNIP
CYTH4	1.29e-42	0.193818	0.875	0.502	2.87e-38	1	CYTH4
CYP2S1	1.47e-42	0.140101	0.457	0.161	3.26e-38	1	CYP2S1
LYSMD2	1.89e-42	0.242185	0.844	0.529	4.19e-38	1	LYSMD2
NFE2L3	2.52e-42	0.249693	0.711	0.419	5.61e-38	1	NFE2L3
RAB311	3.54e-42	0.29076	0.988	0.684	7.87e-38	1	RAB31
DSE	4.54e-42	0.240803	0.883	0.547	1.01e-37	1	DSE
SAMD9L	8.01e-42	0.353738	0.826	0.543	1.78e-37	1	SAMD9L
CHCHD7	8.86e-42	0.293244	0.956	0.791	1.97e-37	1	CHCHD7
UCP2	1.18e-41	0.358432	0.98	0.837	2.63e-37	1	UCP2
2021-03-02	1.48e-41	0.20082	0.804	0.546	3.29e-37	1	2021-03-02
FAM89B	1.7e-41	0.250154	0.902	0.668	3.78e-37	1	FAM89B
PTAFR1	2.73e-41	0.282387	0.888	0.514	6.07e-37	1	PTAFR
ARPIN	2.82e-41	0.154922	0.509	0.198	6.27e-37	1	ARPIN
LSP1	2.82e-41	0.364649	0.985	0.702	6.28e-37	1	LSP1
KDM7A	3.6e-41	0.194257	0.731	0.406	8e-37	1	KDM7A
TCF4	5.33e-41	0.29657	0.839	0.591	1.19e-36	1	TCF4
RHOC	5.76e-41	0.255188	0.87	0.588	1.28e-36	1	RHOC
CD1A	8.35e-41	0.131932	0.244	0.047	1.86e-36	1	CD1A
CD1D	8.94e-41	0.272864	0.589	0.263	1.99e-36	1	CD1D
FSCN1	1.36e-40	0.360077	0.905	0.681	3.02e-36	1	FSCN1
ST3GAL5	1.83e-40	0.133773	0.787	0.42	4.06e-36	1	ST3GAL5
PTPRO	2.32e-40	0.128467	0.452	0.16	5.15e-36	1	PTPRO
LMNA	2.8e-40	0.38713	0.873	0.518	6.22e-36	1	LMNA
SLFN5	2.94e-40	0.164498	0.543	0.214	6.53e-36	1	SLFN5
EPS8	4.09e-40	0.197569	0.741	0.47	9.1e-36	1	EPS8
BTN2A2	6.5e-40	0.16958	0.623	0.3	1.44e-35	1	BTN2A2
CD81	6.87e-40	0.335939	0.963	0.813	1.53e-35	1	CD81
ARPC31	8.25e-40	0.292272	0.998	0.931	1.83e-35	1	ARPC3
PQLC31	8.78e-40	0.231164	0.91	0.665	1.95e-35	1	PQLC3
MMP9	9.24e-40	0.195594	0.33	0.085	2.05e-35	1	MMP9
CCDC107	1.07e-39	0.197155	0.836	0.554	2.39e-35	1	CCDC107
KYNU	1.15e-39	0.222599	0.858	0.548	2.55e-35	1	KYNU
SLC8A1	1.18e-39	0.187875	0.704	0.346	2.63e-35	1	SLC8A1
GBP4	1.38e-39	0.240712	0.479	0.183	3.07e-35	1	GBP4
EPSTI1	1.95e-39	0.354622	0.831	0.561	4.34e-35	1	EPSTI1
ISG15	2.39e-39	0.582454	0.939	0.772	5.3e-35	1	ISG15
MOB3B	2.45e-39	0.224043	0.614	0.304	5.44e-35	1	MOB3B
ITGB2-AS1	2.73e-39	0.177544	0.746	0.409	6.07e-35	1	ITGB2-AS1
S100A111	3.85e-39	0.390837	0.995	0.893	8.55e-35	1	S100A11
CD531	5.05e-39	0.299293	0.993	0.829	1.12e-34	1	CD53
ETHE11	5.26e-39	0.227111	0.936	0.685	1.17e-34	1	ETHE1
KCNMB1	7.46e-39	0.126268	0.362	0.113	1.66e-34	1	KCNMB1
AL138899.1	1.16e-38	0.133682	0.178	0.023	2.57e-34	1	AL138899.1
PAK1	1.26e-38	0.256251	0.907	0.672	2.8e-34	1	PAK1
XAF1	1.31e-38	0.325047	0.91	0.655	2.91e-34	1	XAF1
GRIP1	1.68e-38	0.191227	0.403	0.136	3.73e-34	1	GRIP1
SERPINF1	1.68e-38	0.204547	0.457	0.179	3.73e-34	1	SERPINF1
KLF6	3.53e-38	0.16402	0.922	0.593	7.85e-34	1	KLF6
GPR155	5.23e-38	0.16433	0.489	0.209	1.16e-33	1	GPR155
ANXA2	8.31e-38	0.425054	0.995	0.877	1.85e-33	1	ANXA2
MS4A6A1	8.76e-38	0.715623	0.792	0.551	1.95e-33	1	MS4A6A
PPM1N	1.23e-37	0.156154	0.416	0.156	2.74e-33	1	PPM1N
LINC01504	1.34e-37	0.130831	0.545	0.227	2.97e-33	1	LINC01504
HLA-C	1.4e-37	0.404041	0.995	0.909	3.11e-33	1	HLA-C
SCGB3A1	2.13e-37	0.113769	0.355	0.112	4.74e-33	1	SCGB3A1
ITPRIPL2	2.28e-37	0.206147	0.768	0.453	5.07e-33	1	ITPRIPL2
CD331	3.6e-37	0.256832	0.963	0.746	8e-33	1	CD33
RNASE61	3.69e-37	0.380174	0.822	0.554	8.2e-33	1	RNASE6
NAGK	4.51e-37	0.263765	0.968	0.749	1e-32	1	NAGK
STK38L	5.18e-37	0.198981	0.756	0.49	1.15e-32	1	STK38L
F13A1	5.92e-37	0.337624	0.731	0.424	1.32e-32	1	F13A1
OTULINL1	6.5e-37	0.261108	0.888	0.602	1.44e-32	1	OTULINL
TRPS1	1.06e-36	0.181693	0.731	0.402	2.36e-32	1	TRPS1
PSME2	1.39e-36	0.38784	0.988	0.854	3.09e-32	1	PSME2
DUSP5	1.4e-36	0.142074	0.482	0.187	3.1e-32	1	DUSP5
TPMT	1.49e-36	0.221686	0.917	0.714	3.3e-32	1	TPMT
ARPC1B1	1.7e-36	0.310762	0.998	0.918	3.79e-32	1	ARPC1B
MYL12B	1.93e-36	0.232048	0.99	0.897	4.29e-32	1	MYL12B
SIGLEC1	2.01e-36	0.103682	0.472	0.176	4.46e-32	1	SIGLEC1
SERPING1	2.35e-36	0.188715	0.362	0.119	5.22e-32	1	SERPING1
PLXDC2	3.19e-36	0.17851	0.78	0.436	7.08e-32	1	PLXDC2
SMAP21	3.38e-36	0.229162	0.922	0.713	7.51e-32	1	SMAP2
TAP1	4.93e-36	0.215161	0.902	0.632	1.1e-31	1	TAP1
ACP5	4.95e-36	0.212356	0.457	0.176	1.1e-31	1	ACP5
NPC21	6e-36	0.315143	0.98	0.842	1.33e-31	1	NPC2
SECTM1	1.21e-35	0.154635	0.433	0.163	2.7e-31	1	SECTM1
ATP6AP21	1.7e-35	0.261349	0.978	0.851	3.79e-31	1	ATP6AP2
ACAA1	1.72e-35	0.226882	0.922	0.759	3.82e-31	1	ACAA1
HSPA6	1.82e-35	0.113158	0.445	0.168	4.06e-31	1	HSPA6
IFI44L	2.03e-35	0.268556	0.555	0.243	4.51e-31	1	IFI44L
MAML2	3.24e-35	0.119549	0.511	0.209	7.2e-31	1	MAML2
SAT1	5.41e-35	0.132499	0.995	0.867	1.2e-30	1	SAT1
LAMTOR2	6.16e-35	0.216096	0.966	0.812	1.37e-30	1	LAMTOR2
PPP1R16A	7.22e-35	0.167987	0.579	0.302	1.6e-30	1	PPP1R16A
ATP5F1E	7.64e-35	0.178832	0.998	0.951	1.7e-30	1	ATP5F1E
ADGRE2	1.2e-34	0.174325	0.736	0.416	2.66e-30	1	ADGRE2
LEPROTL1	1.59e-34	0.192648	0.914	0.683	3.53e-30	1	LEPROTL1
RBPJ	1.78e-34	0.262482	0.98	0.861	3.96e-30	1	RBPJ
NDUFB2	2.2e-34	0.241015	0.983	0.856	4.9e-30	1	NDUFB2
NFKBIA	3.08e-34	0.308671	0.902	0.681	6.85e-30	1	NFKBIA
MX2	3.12e-34	0.261258	0.787	0.472	6.93e-30	1	MX2
PHACTR2	3.34e-34	0.227994	0.939	0.748	7.42e-30	1	PHACTR2
TBCB	4.29e-34	0.206818	0.922	0.705	9.53e-30	1	TBCB
NFKB2	4.67e-34	0.143512	0.626	0.32	1.04e-29	1	NFKB2
PPP1R3G	4.85e-34	0.116943	0.433	0.165	1.08e-29	1	PPP1R3G
LY6E	5.3e-34	0.395976	0.934	0.74	1.18e-29	1	LY6E
AHR	6.72e-34	0.193463	0.645	0.355	1.49e-29	1	AHR
CD481	6.87e-34	0.331235	0.968	0.651	1.53e-29	1	CD48
CYTIP	9.25e-34	0.14928	0.606	0.304	2.06e-29	1	CYTIP
SLC43A2	9.57e-34	0.151416	0.714	0.411	2.13e-29	1	SLC43A2
C4orf3	1.14e-33	0.216397	0.976	0.851	2.53e-29	1	C4orf3
ETV5	2.2e-33	0.12663	0.653	0.361	4.89e-29	1	ETV5
CXorf21	2.29e-33	0.242192	0.883	0.543	5.08e-29	1	CXorf21
SERF2	2.33e-33	0.222462	1	0.934	5.17e-29	1	SERF2
TNFRSF14	2.7e-33	0.168084	0.802	0.523	6.01e-29	1	TNFRSF14
JUND	2.84e-33	0.2803	0.976	0.843	6.31e-29	1	JUND
CLIC1	4.04e-33	0.269909	0.995	0.906	8.98e-29	1	CLIC1
LITAF	6.07e-33	0.231791	0.968	0.749	1.35e-28	1	LITAF
TGFBR2	6.35e-33	0.176194	0.841	0.572	1.41e-28	1	TGFBR2
NABP1	6.5e-33	0.115375	0.912	0.673	1.44e-28	1	NABP1
EVL	9.96e-33	0.140624	0.824	0.546	2.21e-28	1	EVL
AP2S1	1.11e-32	0.232391	0.993	0.881	2.46e-28	1	AP2S1
TMBIM4	1.2e-32	0.266966	0.99	0.869	2.66e-28	1	TMBIM4
SLC31A2	1.59e-32	0.23232	0.689	0.386	3.52e-28	1	SLC31A2
AKAP9	2.04e-32	0.241055	0.939	0.779	4.53e-28	1	AKAP9
TLR10	2.09e-32	0.12788	0.325	0.102	4.64e-28	1	TLR10
VAMP8	2.18e-32	0.240618	0.995	0.912	4.85e-28	1	VAMP8
CD69	3.61e-32	0.107674	0.271	0.07	8.02e-28	1	CD69
IFITM1	3.68e-32	0.155315	0.44	0.199	8.17e-28	1	IFITM1
AKIRIN2	3.77e-32	0.170628	0.839	0.581	8.37e-28	1	AKIRIN2
TRPV2	4.36e-32	0.180708	0.736	0.467	9.69e-28	1	TRPV2
ATP6V0E1	4.64e-32	0.254169	0.985	0.882	1.03e-27	1	ATP6V0E1
SCIMP1	5.4e-32	0.246355	0.768	0.447	1.2e-27	1	SCIMP
DAPP1	5.73e-32	0.210299	0.944	0.649	1.27e-27	1	DAPP1
ADAMTSL4	6.42e-32	0.165986	0.819	0.5	1.43e-27	1	ADAMTSL4
PDLIM21	6.45e-32	0.207364	0.907	0.62	1.43e-27	1	PDLIM2
GK	1.25e-31	0.202594	0.76	0.516	2.78e-27	1	GK
RUFY3	1.44e-31	0.14416	0.778	0.514	3.19e-27	1	RUFY3
APOL4	1.45e-31	0.128263	0.443	0.186	3.23e-27	1	APOL4
CXCL16	1.49e-31	0.117523	0.533	0.226	3.32e-27	1	CXCL16
IFIH1	2.19e-31	0.193257	0.714	0.446	4.88e-27	1	IFIH1
HACD41	2.67e-31	0.190985	0.875	0.638	5.94e-27	1	HACD4
TAGAP	2.9e-31	0.157564	0.606	0.317	6.44e-27	1	TAGAP
SH3BGRL31	2.98e-31	0.330868	0.998	0.935	6.63e-27	1	SH3BGRL3
RNF181	3.24e-31	0.179771	0.958	0.797	7.2e-27	1	RNF181
SH3BGRL	4.65e-31	0.215519	0.99	0.866	1.03e-26	1	SH3BGRL
REL	5.78e-31	0.194182	0.966	0.795	1.29e-26	1	REL
RRAS	7.3e-31	0.164573	0.663	0.38	1.62e-26	1	RRAS
STAT1	7.82e-31	0.470511	0.917	0.78	1.74e-26	1	STAT1
CAMK1D	1.18e-30	0.124556	0.773	0.524	2.62e-26	1	CAMK1D
FAM49A	2.13e-30	0.174626	0.68	0.399	4.73e-26	1	FAM49A
GBP2	2.59e-30	0.200193	0.575	0.273	5.76e-26	1	GBP2
TMEM219	2.96e-30	0.164532	0.968	0.822	6.58e-26	1	TMEM219
SP110	3.65e-30	0.192272	0.873	0.645	8.11e-26	1	SP110
LIMD2	3.72e-30	0.206582	0.971	0.83	8.26e-26	1	LIMD2
CCDC170	4.01e-30	0.108052	0.572	0.265	8.91e-26	1	CCDC170
ZNF710	4.02e-30	0.122525	0.641	0.372	8.93e-26	1	ZNF710
VOPP1	4.92e-30	0.125931	0.77	0.515	1.09e-25	1	VOPP1
SNX201	8.44e-30	0.189541	0.902	0.618	1.88e-25	1	SNX20
LACTB1	9.3e-30	0.214195	0.897	0.708	2.07e-25	1	LACTB
MIF4GD	1.31e-29	0.151011	0.738	0.511	2.9e-25	1	MIF4GD
PARP9	1.33e-29	0.172787	0.885	0.632	2.96e-25	1	PARP9
CD1B	1.38e-29	0.119001	0.176	0.033	3.07e-25	1	CD1B
PTGER4	1.38e-29	0.125563	0.555	0.26	3.07e-25	1	PTGER4
MYD88	1.46e-29	0.176325	0.905	0.681	3.24e-25	1	MYD88
LGALS9	1.5e-29	0.229969	0.949	0.795	3.32e-25	1	LGALS9
GPR84	1.56e-29	0.224489	0.518	0.252	3.46e-25	1	GPR84
PARP14	1.63e-29	0.200644	0.968	0.807	3.62e-25	1	PARP14
TNFAIP8	1.7e-29	0.195132	0.978	0.857	3.78e-25	1	TNFAIP8
C12orf45	2.15e-29	0.213087	0.844	0.627	4.79e-25	1	C12orf45
NFKBIE	2.51e-29	0.170478	0.667	0.4	5.58e-25	1	NFKBIE
HIGD2A1	3.2e-29	0.208974	0.973	0.855	7.11e-25	1	HIGD2A
AKR1A1	3.35e-29	0.203231	0.968	0.825	7.44e-25	1	AKR1A1
RAP1A	3.66e-29	0.171336	0.961	0.827	8.13e-25	1	RAP1A
ILK	4.4e-29	0.149158	0.873	0.689	9.79e-25	1	ILK
HLA-E1	6.83e-29	0.312788	0.998	0.907	1.52e-24	1	HLA-E
IFI35	7.77e-29	0.25542	0.807	0.603	1.73e-24	1	IFI35
AC090152.1	8.18e-29	0.132781	0.565	0.308	1.82e-24	1	AC090152.1
ACTB	1.32e-28	0.277065	1	0.994	2.93e-24	1	ACTB
RNF131	1.43e-28	0.188421	0.917	0.744	3.19e-24	1	RNF13
FTL1	1.44e-28	0.238277	1	0.983	3.19e-24	1	FTL
FAM49B	2.13e-28	0.227102	0.993	0.892	4.75e-24	1	FAM49B
MXD4	2.16e-28	0.178856	0.883	0.666	4.81e-24	1	MXD4
SCAMP21	2.95e-28	0.155541	0.922	0.724	6.57e-24	1	SCAMP2
BIN1	3.03e-28	0.112716	0.535	0.251	6.75e-24	1	BIN1
UBE2L6	4.45e-28	0.284032	0.851	0.638	9.88e-24	1	UBE2L6
RPL36AL	6.32e-28	0.196281	0.998	0.92	1.4e-23	1	RPL36AL
RAPGEF1	6.96e-28	0.131228	0.775	0.517	1.55e-23	1	RAPGEF1
CCSER2	1.17e-27	0.132769	0.677	0.396	2.6e-23	1	CCSER2
GALM	1.8e-27	0.153281	0.509	0.269	3.99e-23	1	GALM
TGFB11	1.8e-27	0.21787	0.971	0.839	4e-23	1	TGFB1
DSC2	1.84e-27	0.108598	0.399	0.159	4.09e-23	1	DSC2
CD371	1.97e-27	0.257367	0.941	0.77	4.38e-23	1	CD37
DRAP1	2.69e-27	0.190639	0.971	0.831	5.99e-23	1	DRAP1
ASCL2	2.74e-27	0.12055	0.499	0.238	6.09e-23	1	ASCL2
PSMB8	2.89e-27	0.249431	0.978	0.825	6.41e-23	1	PSMB8
IFI44	2.99e-27	0.184552	0.716	0.431	6.66e-23	1	IFI44
FUOM	3.46e-27	0.177637	0.861	0.654	7.69e-23	1	FUOM
RNH11	3.53e-27	0.216221	0.98	0.862	7.84e-23	1	RNH1
VASH1	3.65e-27	0.108343	0.548	0.274	8.12e-23	1	VASH1
PEPD1	4.35e-27	0.160391	0.917	0.735	9.66e-23	1	PEPD
SNX8	4.39e-27	0.129548	0.77	0.512	9.76e-23	1	SNX8
HSCB	4.81e-27	0.127915	0.631	0.399	1.07e-22	1	HSCB
TMEM109	5.42e-27	0.183573	0.834	0.59	1.2e-22	1	TMEM109
WAC-AS1	6.1e-27	0.159573	0.795	0.571	1.36e-22	1	WAC-AS1
STK17B1	6.23e-27	0.203094	0.902	0.705	1.38e-22	1	STK17B
SH3BP5	6.39e-27	0.157385	0.78	0.483	1.42e-22	1	SH3BP5
FKBP5	7.36e-27	0.217727	0.91	0.723	1.64e-22	1	FKBP5
MYCL	7.6e-27	0.126454	0.55	0.276	1.69e-22	1	MYCL
DOCK10	7.64e-27	0.140602	0.831	0.524	1.7e-22	1	DOCK10
TRIM22	7.67e-27	0.160636	0.924	0.634	1.7e-22	1	TRIM22
MTMR14	7.74e-27	0.157518	0.902	0.693	1.72e-22	1	MTMR14
LY861	7.89e-27	0.214285	0.956	0.617	1.75e-22	1	LY86
MYO1E	8.1e-27	0.123127	0.455	0.208	1.8e-22	1	MYO1E
REEP5	9.81e-27	0.204108	0.958	0.825	2.18e-22	1	REEP5
CARD9	1.01e-26	0.11936	0.658	0.388	2.24e-22	1	CARD9
PGLS1	1.05e-26	0.218012	0.988	0.862	2.33e-22	1	PGLS
PSME1	1.12e-26	0.221091	0.983	0.895	2.49e-22	1	PSME1
GPSM31	1.16e-26	0.198411	0.985	0.817	2.58e-22	1	GPSM3
RARRES3	1.23e-26	0.218366	0.555	0.305	2.74e-22	1	RARRES3
PTMS	1.25e-26	0.171644	0.917	0.661	2.77e-22	1	PTMS
RASSF4	1.43e-26	0.135785	0.922	0.62	3.19e-22	1	RASSF4
CFLAR	1.53e-26	0.15369	0.971	0.854	3.39e-22	1	CFLAR
RELB	1.73e-26	0.101242	0.638	0.355	3.84e-22	1	RELB
OAS3	1.8e-26	0.172777	0.599	0.323	3.99e-22	1	OAS3
NECTIN2	1.8e-26	0.127613	0.689	0.437	4.01e-22	1	NECTIN2
KIAA1551	1.81e-26	0.190887	0.902	0.747	4.03e-22	1	KIAA1551
TAOK3	1.99e-26	0.155856	0.971	0.824	4.41e-22	1	TAOK3
PTGIR	2.15e-26	0.16425	0.57	0.311	4.78e-22	1	PTGIR
DUSP23	2.57e-26	0.170548	0.863	0.64	5.72e-22	1	DUSP23
ERCC1	3.28e-26	0.177371	0.878	0.673	7.28e-22	1	ERCC1
HCK1	3.29e-26	0.175946	0.939	0.628	7.32e-22	1	HCK
RTN2	5.46e-26	0.109992	0.46	0.23	1.21e-21	1	RTN2
TIMP1	6.28e-26	0.185438	0.978	0.823	1.39e-21	1	TIMP1
MALAT1	6.46e-26	0.174359	0.988	0.966	1.43e-21	1	MALAT1
CALM2	6.57e-26	0.221976	1	0.918	1.46e-21	1	CALM2
BRK1	7.26e-26	0.173288	0.976	0.872	1.61e-21	1	BRK1
NUBP1	7.89e-26	0.16509	0.765	0.558	1.75e-21	1	NUBP1
SNAP23	8.43e-26	0.15466	0.91	0.728	1.87e-21	1	SNAP23
CD63	1.2e-25	0.234208	0.983	0.893	2.67e-21	1	CD63
OAS2	1.33e-25	0.172874	0.633	0.348	2.95e-21	1	OAS2
GNPTAB	1.41e-25	0.166244	0.927	0.769	3.14e-21	1	GNPTAB
CHMP2A	1.61e-25	0.17203	0.958	0.815	3.58e-21	1	CHMP2A
CALHM2	1.65e-25	0.134516	0.604	0.328	3.66e-21	1	CALHM2
PIGP	1.72e-25	0.136412	0.685	0.45	3.83e-21	1	PIGP
IGFLR1	1.89e-25	0.100068	0.399	0.175	4.2e-21	1	IGFLR1
TMEM9B	2.6e-25	0.142958	0.885	0.687	5.78e-21	1	TMEM9B
ALCAM	3.05e-25	0.188511	0.856	0.611	6.79e-21	1	ALCAM
RGS191	4.85e-25	0.174796	0.968	0.782	1.08e-20	1	RGS19
HCLS11	5.19e-25	0.203929	0.99	0.848	1.15e-20	1	HCLS1
TIGAR	7.22e-25	0.147351	0.641	0.364	1.6e-20	1	TIGAR
CALM1	8.69e-25	0.293286	0.993	0.923	1.93e-20	1	CALM1
SMDT11	9.15e-25	0.200426	0.971	0.816	2.03e-20	1	SMDT1
IFT20	9.29e-25	0.15235	0.804	0.608	2.07e-20	1	IFT20
CCDC88A	1.15e-24	0.167421	0.988	0.873	2.56e-20	1	CCDC88A
UNC119	1.36e-24	0.13284	0.682	0.441	3.02e-20	1	UNC119
MEF2A	1.68e-24	0.145142	0.853	0.638	3.73e-20	1	MEF2A
PLSCR11	1.72e-24	0.170442	0.932	0.772	3.81e-20	1	PLSCR1
NDUFA12	1.77e-24	0.171352	0.961	0.79	3.92e-20	1	NDUFA12
SLC25A45	2.21e-24	0.109163	0.477	0.245	4.92e-20	1	SLC25A45
ATP2B1	3.26e-24	0.177543	0.846	0.647	7.25e-20	1	ATP2B1
SVIL	3.76e-24	0.149716	0.614	0.363	8.37e-20	1	SVIL
PHLDA2	4.06e-24	0.167545	0.462	0.227	9.01e-20	1	PHLDA2
ITM2C1	4.43e-24	0.195215	0.922	0.721	9.84e-20	1	ITM2C
COMT	4.95e-24	0.207663	0.971	0.827	1.1e-19	1	COMT
MGST2	5.21e-24	0.175398	0.944	0.765	1.16e-19	1	MGST2
1991-09-01	5.44e-24	0.174731	0.976	0.782	1.21e-19	1	2021-09-09
ERICH1	6.62e-24	0.119489	0.861	0.661	1.47e-19	1	ERICH1
RB1	8.89e-24	0.19934	0.824	0.632	1.98e-19	1	RB1
HMGN3	9.43e-24	0.133975	0.963	0.769	2.1e-19	1	HMGN3
KCNK13	9.82e-24	0.10058	0.389	0.167	2.18e-19	1	KCNK13
IFIT1	1.18e-23	0.337026	0.477	0.241	2.63e-19	1	IFIT1
H3F3B	1.27e-23	0.208456	1	0.933	2.82e-19	1	H3F3B
EID1	1.65e-23	0.179779	0.983	0.853	3.67e-19	1	EID1
JUN	1.65e-23	0.108094	0.345	0.138	3.67e-19	1	JUN
GBP3	1.71e-23	0.125067	0.509	0.261	3.8e-19	1	GBP3
CFL1	1.74e-23	0.2092	1	0.952	3.87e-19	1	CFL1
IFI30	1.78e-23	0.10432	0.604	0.312	3.96e-19	1	IFI30
NDUFB5	2.56e-23	0.203647	0.971	0.828	5.68e-19	1	NDUFB5
JUNB	2.62e-23	0.213213	0.912	0.76	5.81e-19	1	JUNB
POU2F21	2.66e-23	0.216215	0.944	0.631	5.91e-19	1	POU2F2
TMEM243	3.13e-23	0.108358	0.768	0.538	6.95e-19	1	TMEM243
IER3	3.59e-23	0.210995	0.667	0.403	7.97e-19	1	IER3
EDF1	3.83e-23	0.169381	0.99	0.88	8.51e-19	1	EDF1
UBXN1	4.15e-23	0.17416	0.983	0.846	9.22e-19	1	UBXN1
EVA1B	5.16e-23	0.160474	0.724	0.489	1.15e-18	1	EVA1B
ADA21	5.22e-23	0.211756	0.954	0.64	1.16e-18	1	ADA2
SCNM1	5.62e-23	0.143372	0.819	0.669	1.25e-18	1	SCNM1
UTRN	6.78e-23	0.119824	0.839	0.61	1.51e-18	1	UTRN
HDAC9	7.98e-23	0.139732	0.675	0.394	1.77e-18	1	HDAC9
LRRC8C	9.04e-23	0.144783	0.824	0.555	2.01e-18	1	LRRC8C
HLA-DQB2	9.07e-23	0.101859	0.154	0.033	2.02e-18	1	HLA-DQB2
PRKCD1	9.31e-23	0.173363	0.946	0.731	2.07e-18	1	PRKCD
BASP1	9.32e-23	0.281687	0.917	0.755	2.07e-18	1	BASP1
ACOT9	9.34e-23	0.135282	0.785	0.582	2.08e-18	1	ACOT9
PLEK	1.19e-22	0.174287	0.985	0.714	2.65e-18	1	PLEK
MYOF	1.45e-22	0.142996	0.775	0.494	3.22e-18	1	MYOF
STX8	1.45e-22	0.124068	0.768	0.564	3.22e-18	1	STX8
IFI27L21	1.87e-22	0.170371	0.907	0.652	4.15e-18	1	IFI27L2
GIMAP71	2.1e-22	0.241949	0.694	0.405	4.67e-18	1	GIMAP7
LGALS31	2.13e-22	0.131081	0.971	0.799	4.73e-18	1	LGALS3
PPT1	2.38e-22	0.139592	0.963	0.806	5.29e-18	1	PPT1
MVP	2.69e-22	0.13483	0.809	0.537	5.98e-18	1	MVP
COX14	2.75e-22	0.150956	0.944	0.772	6.12e-18	1	COX14
PIP4K2A	3.2e-22	0.180958	0.897	0.688	7.11e-18	1	PIP4K2A
GABARAPL2	4.42e-22	0.154576	0.963	0.803	9.83e-18	1	GABARAPL2
RNASET21	4.52e-22	0.189787	0.929	0.784	1e-17	1	RNASET2
RHOG1	4.55e-22	0.14726	0.978	0.865	1.01e-17	1	RHOG
APPL1	5.68e-22	0.161446	0.907	0.67	1.26e-17	1	APPL1
LAPTM4A	6.57e-22	0.117678	0.963	0.797	1.46e-17	1	LAPTM4A
NCF21	7.11e-22	0.195986	0.973	0.647	1.58e-17	1	NCF2
FZD1	8.55e-22	0.107681	0.438	0.222	1.9e-17	1	FZD1
CYBA1	8.6e-22	0.273277	0.998	0.928	1.91e-17	1	CYBA
TMEM1231	9.55e-22	0.143107	0.961	0.794	2.12e-17	1	TMEM123
PHF11	9.89e-22	0.149483	0.809	0.603	2.2e-17	1	PHF11
DECR1	1.02e-21	0.171097	0.9	0.726	2.26e-17	1	DECR1
TCEAL4	1.08e-21	0.135681	0.601	0.386	2.4e-17	1	TCEAL4
ZNF385A1	1.16e-21	0.149163	0.848	0.643	2.57e-17	1	ZNF385A
KRCC1	1.43e-21	0.126816	0.719	0.505	3.18e-17	1	KRCC1
NME3	1.49e-21	0.134102	0.866	0.695	3.31e-17	1	NME3
PREX1	1.5e-21	0.134301	0.883	0.686	3.34e-17	1	PREX1
PARL	2.19e-21	0.1488	0.932	0.773	4.86e-17	1	PARL
STAC3	2.69e-21	0.105815	0.76	0.521	5.99e-17	1	STAC3
LRMP	3.06e-21	0.101307	0.689	0.47	6.8e-17	1	LRMP
CDC42SE2	3.9e-21	0.134813	0.951	0.792	8.66e-17	1	CDC42SE2
GPR183	4.29e-21	0.140301	0.377	0.171	9.52e-17	1	GPR183
CD58	5.73e-21	0.119036	0.756	0.547	1.27e-16	1	CD58
NDUFV2	6.17e-21	0.192952	0.985	0.865	1.37e-16	1	NDUFV2
BID	6.59e-21	0.18607	0.966	0.802	1.46e-16	1	BID
PLGRKT	6.92e-21	0.141514	0.875	0.651	1.54e-16	1	PLGRKT
FOLR2	7e-21	0.129847	0.55	0.284	1.56e-16	1	FOLR2
SMIM26	7.9e-21	0.175025	0.976	0.813	1.76e-16	1	SMIM26
EFHD21	8.37e-21	0.186551	0.995	0.879	1.86e-16	1	EFHD2
TBCA	8.44e-21	0.18127	0.973	0.844	1.88e-16	1	TBCA
SUCNR1	9.13e-21	0.124345	0.445	0.225	2.03e-16	1	SUCNR1
RNF213	9.33e-21	0.132689	0.939	0.718	2.07e-16	1	RNF213
NDUFB4	1.05e-20	0.178773	0.985	0.84	2.33e-16	1	NDUFB4
NECAP2	1.29e-20	0.123226	0.88	0.72	2.86e-16	1	NECAP2
FAM50A	2.04e-20	0.122607	0.814	0.588	4.54e-16	1	FAM50A
LCP2	2.06e-20	0.101184	0.885	0.698	4.59e-16	1	LCP2
IFIT3	2.42e-20	0.327223	0.553	0.342	5.37e-16	1	IFIT3
SURF11	2.48e-20	0.134395	0.892	0.733	5.51e-16	1	SURF1
DRAM2	2.76e-20	0.120872	0.787	0.604	6.14e-16	1	DRAM2
GAB3	3.56e-20	0.113389	0.68	0.484	7.91e-16	1	GAB3
FYB11	3.71e-20	0.141405	0.978	0.75	8.26e-16	1	FYB1
SQOR1	4.02e-20	0.135803	0.917	0.653	8.94e-16	1	SQOR
SNX6	5.6e-20	0.107335	0.949	0.814	1.24e-15	1	SNX6
VCAM1	5.97e-20	0.147137	0.235	0.08	1.33e-15	1	VCAM1
SERP11	6.11e-20	0.169613	0.99	0.901	1.36e-15	1	SERP1
IRF7	6.37e-20	0.12608	0.765	0.528	1.42e-15	1	IRF7
ARPC51	6.67e-20	0.199051	0.995	0.932	1.48e-15	1	ARPC5
C19orf70	6.7e-20	0.152688	0.954	0.793	1.49e-15	1	C19orf70
VIM1	6.92e-20	0.294718	0.998	0.946	1.54e-15	1	VIM
RNF1301	7.48e-20	0.176364	0.98	0.837	1.66e-15	1	RNF130
RNASEK	8.91e-20	0.100976	0.56	0.348	1.98e-15	1	RNASEK
DUSP221	1.03e-19	0.113663	0.802	0.595	2.29e-15	1	DUSP22
CTSS1	1.06e-19	0.134715	0.993	0.861	2.36e-15	1	CTSS
JAK2	1.31e-19	0.118558	0.802	0.597	2.91e-15	1	JAK2
IFI27	1.39e-19	0.816878	0.247	0.094	3.09e-15	1	IFI27
LSM10	1.69e-19	0.133558	0.89	0.71	3.76e-15	1	LSM10
SHTN1	1.94e-19	0.104795	0.846	0.553	4.32e-15	1	SHTN1
TNFRSF1A1	2.03e-19	0.129645	0.91	0.711	4.51e-15	1	TNFRSF1A
PSMB10	2.31e-19	0.162711	0.714	0.529	5.13e-15	1	PSMB10
BLOC1S6	2.39e-19	0.129903	0.91	0.752	5.32e-15	1	BLOC1S6
TFPT	2.46e-19	0.100905	0.697	0.492	5.46e-15	1	TFPT
CMTM6	2.46e-19	0.130444	0.988	0.88	5.46e-15	1	CMTM6
ERP44	2.77e-19	0.140233	0.905	0.753	6.16e-15	1	ERP44
VPS28	2.79e-19	0.152992	0.966	0.831	6.2e-15	1	VPS28
OSTF11	3.38e-19	0.136457	0.961	0.807	7.52e-15	1	OSTF1
GIMAP21	3.65e-19	0.123098	0.653	0.433	8.11e-15	1	GIMAP2
HVCN11	4.39e-19	0.111342	0.743	0.497	9.77e-15	1	HVCN1
CD300C1	4.62e-19	0.129521	0.667	0.403	1.03e-14	1	CD300C
RTF2	5.05e-19	0.143217	0.951	0.803	1.12e-14	1	RTF2
SPATS2L	5.06e-19	0.109148	0.665	0.394	1.12e-14	1	SPATS2L
SELENOT	5.37e-19	0.120685	0.956	0.792	1.19e-14	1	SELENOT
OAS1	6.92e-19	0.129899	0.584	0.342	1.54e-14	1	OAS1
TSPAN4	7.94e-19	0.149497	0.616	0.436	1.77e-14	1	TSPAN4
RAB7A	8.61e-19	0.130264	0.968	0.841	1.91e-14	1	RAB7A
VPS35	8.67e-19	0.127813	0.958	0.819	1.93e-14	1	VPS35
ISG20	9.08e-19	0.146691	0.35	0.159	2.02e-14	1	ISG20
MYDGF	1.07e-18	0.174716	0.954	0.811	2.38e-14	1	MYDGF
IL1B	1.13e-18	0.231016	0.379	0.193	2.5e-14	1	IL1B
VASP1	1.58e-18	0.138448	0.988	0.883	3.5e-14	1	VASP
DNAJC4	1.84e-18	0.108573	0.77	0.587	4.09e-14	1	DNAJC4
IDH3G	1.91e-18	0.116102	0.917	0.762	4.24e-14	1	IDH3G
HLA-B1	2.33e-18	0.278449	0.998	0.891	5.19e-14	1	HLA-B
WASHC3	2.43e-18	0.117443	0.817	0.631	5.41e-14	1	WASHC3
P2RY13	2.63e-18	0.136511	0.472	0.25	5.84e-14	1	P2RY13
NUDT161	2.91e-18	0.138666	0.792	0.61	6.46e-14	1	NUDT16
A1BG1	2.92e-18	0.126017	0.76	0.564	6.5e-14	1	A1BG
RAB8A	3.07e-18	0.147245	0.944	0.811	6.81e-14	1	RAB8A
PIM3	3.79e-18	0.151578	0.804	0.654	8.43e-14	1	PIM3
NCK1	5.29e-18	0.109219	0.751	0.558	1.17e-13	1	NCK1
RPL281	5.6e-18	0.168472	1	0.974	1.24e-13	1	RPL28
IFIT2	6.08e-18	0.289387	0.34	0.154	1.35e-13	1	IFIT2
PHETA1	6.58e-18	0.108865	0.374	0.189	1.46e-13	1	PHETA1
GIMAP41	6.89e-18	0.143745	0.714	0.421	1.53e-13	1	GIMAP4
MCUR1	8.17e-18	0.128142	0.8	0.584	1.82e-13	1	MCUR1
CACNA2D3	8.85e-18	0.115038	0.416	0.215	1.97e-13	1	CACNA2D3
WAS1	9.32e-18	0.132237	0.924	0.745	2.07e-13	1	WAS
MGAT1	1.23e-17	0.112655	0.949	0.793	2.73e-13	1	MGAT1
COMMD1	1.37e-17	0.12515	0.831	0.649	3.04e-13	1	COMMD1
ANXA11	1.55e-17	0.126935	0.978	0.776	3.45e-13	1	ANXA1
CREB3	1.6e-17	0.106123	0.535	0.352	3.57e-13	1	CREB3
CST7	1.65e-17	0.133026	0.325	0.146	3.67e-13	1	CST7
CBR1	2.02e-17	0.124861	0.817	0.65	4.48e-13	1	CBR1
PPIB	2.36e-17	0.234629	0.99	0.858	5.24e-13	1	PPIB
SAT21	2.61e-17	0.107741	0.853	0.656	5.8e-13	1	SAT2
SFT2D2	2.71e-17	0.113794	0.944	0.775	6.03e-13	1	SFT2D2
SMIM14	3.39e-17	0.103877	0.638	0.387	7.54e-13	1	SMIM14
ITGB21	4.32e-17	0.261082	0.998	0.848	9.61e-13	1	ITGB2
TCTN3	4.6e-17	0.156029	0.609	0.433	1.02e-12	1	TCTN3
EPB41L2	5.21e-17	0.118646	0.836	0.604	1.16e-12	1	EPB41L2
C7orf50	5.33e-17	0.124007	0.824	0.632	1.18e-12	1	C7orf50
ATP5PD	5.41e-17	0.147678	0.983	0.848	1.2e-12	1	ATP5PD
ENHO	6.03e-17	0.185132	0.252	0.102	1.34e-12	1	ENHO
STOM	6.63e-17	0.121791	0.822	0.627	1.47e-12	1	STOM
CD681	8.47e-17	0.127206	0.924	0.673	1.88e-12	1	CD68
TNFSF10	9.58e-17	0.268409	0.892	0.686	2.13e-12	1	TNFSF10
KLHL5	1.07e-16	0.105559	0.579	0.386	2.38e-12	1	KLHL5
IRF1	1.08e-16	0.293229	0.778	0.62	2.4e-12	1	IRF1
GLIPR11	1.14e-16	0.154186	0.985	0.678	2.53e-12	1	GLIPR1
PSMC4	1.34e-16	0.136358	0.897	0.732	2.98e-12	1	PSMC4
NMI	1.55e-16	0.141224	0.956	0.797	3.44e-12	1	NMI
PANK2	1.61e-16	0.119022	0.866	0.715	3.59e-12	1	PANK2
ARF3	1.65e-16	0.107934	0.912	0.75	3.67e-12	1	ARF3
TBC1D17	1.87e-16	0.109621	0.374	0.2	4.17e-12	1	TBC1D17
GTF2B	1.91e-16	0.102034	0.797	0.623	4.25e-12	1	GTF2B
SLC39A10	1.94e-16	0.131917	0.685	0.49	4.31e-12	1	SLC39A10
TMEM179B	2.1e-16	0.126677	0.819	0.658	4.68e-12	1	TMEM179B
TRADD	2.25e-16	0.103484	0.643	0.475	5e-12	1	TRADD
TRAPPC6A	2.28e-16	0.123492	0.689	0.538	5.07e-12	1	TRAPPC6A
DNAJC15	2.59e-16	0.110402	0.878	0.673	5.75e-12	1	DNAJC15
ALKBH7	2.79e-16	0.132637	0.917	0.726	6.2e-12	1	ALKBH7
TMEM14C	3.58e-16	0.113745	0.963	0.778	7.95e-12	1	TMEM14C
TRAPPC1	4.14e-16	0.135874	0.946	0.834	9.21e-12	1	TRAPPC1
HADHB	4.93e-16	0.110162	0.902	0.763	1.1e-11	1	HADHB
LMO2	5.18e-16	0.16268	0.978	0.83	1.15e-11	1	LMO2
FXYD51	5.66e-16	0.149825	0.961	0.825	1.26e-11	1	FXYD5
SERPINB6	5.94e-16	0.113198	0.951	0.782	1.32e-11	1	SERPINB6
CACUL1	7.03e-16	0.111424	0.758	0.612	1.56e-11	1	CACUL1
SUPT4H1	7.07e-16	0.122142	0.922	0.776	1.57e-11	1	SUPT4H1
SLC39A6	8.03e-16	0.10513	0.535	0.362	1.78e-11	1	SLC39A6
RPS271	8.05e-16	0.181411	0.998	0.957	1.79e-11	1	RPS27
SAMD9	8.77e-16	0.17451	0.822	0.675	1.95e-11	1	SAMD9
HCCS	9.49e-16	0.103708	0.663	0.487	2.11e-11	1	HCCS
CAPZA2	1.1e-15	0.10339	0.956	0.848	2.44e-11	1	CAPZA2
DHRSX	1.36e-15	0.105997	0.482	0.32	3.03e-11	1	DHRSX
UBE2L3	1.37e-15	0.144786	0.985	0.861	3.05e-11	1	UBE2L3
IFNGR2	1.43e-15	0.109356	0.846	0.676	3.19e-11	1	IFNGR2
TAF101	1.73e-15	0.106192	0.946	0.83	3.83e-11	1	TAF10
EIF2AK2	1.76e-15	0.15585	0.856	0.732	3.91e-11	1	EIF2AK2
CD9	1.81e-15	0.2266	0.616	0.449	4.03e-11	1	CD9
OXLD1	2.37e-15	0.101851	0.738	0.555	5.26e-11	1	OXLD1
ELOVL1	3.46e-15	0.11563	0.812	0.66	7.68e-11	1	ELOVL1
PCBD1	4.2e-15	0.122667	0.853	0.671	9.33e-11	1	PCBD1
MOB1A1	4.56e-15	0.112306	0.988	0.894	1.01e-10	1	MOB1A
SELENOW	5.69e-15	0.108519	0.9	0.715	1.27e-10	1	SELENOW
ANKRD12	8.33e-15	0.105689	0.983	0.867	1.85e-10	1	ANKRD12
LRMDA1	1.23e-14	0.110785	0.655	0.482	2.73e-10	1	LRMDA
LYN1	1.91e-14	0.104051	0.976	0.847	4.24e-10	1	LYN
ADPRHL2	2.18e-14	0.111572	0.648	0.492	4.85e-10	1	ADPRHL2
PTPN61	2.24e-14	0.12407	0.958	0.859	4.97e-10	1	PTPN6
GDI2	3.34e-14	0.125808	0.985	0.891	7.41e-10	1	GDI2
TMEM50A	3.83e-14	0.116226	0.966	0.835	8.51e-10	1	TMEM50A
IAH1	3.91e-14	0.102512	0.895	0.711	8.69e-10	1	IAH1
FAM96B	4.24e-14	0.110941	0.961	0.8	9.43e-10	1	FAM96B
MTDH	4.62e-14	0.166871	0.99	0.89	1.03e-09	1	MTDH
IKBIP	4.63e-14	0.116701	0.802	0.604	1.03e-09	1	IKBIP
ACTR3	4.76e-14	0.105886	1	0.931	1.06e-09	1	ACTR3
ZSWIM7	5.88e-14	0.107819	0.748	0.595	1.31e-09	1	ZSWIM7
JAK1	7.65e-14	0.114214	0.934	0.815	1.7e-09	1	JAK1
APOL6	8.09e-14	0.120962	0.741	0.506	1.8e-09	1	APOL6
NANS	8.18e-14	0.134816	0.863	0.685	1.82e-09	1	NANS
GUK1	8.59e-14	0.108209	0.958	0.84	1.91e-09	1	GUK1
NDUFA1	9.26e-14	0.151627	0.988	0.879	2.06e-09	1	NDUFA1
GPX4	9.27e-14	0.152882	0.995	0.89	2.06e-09	1	GPX4
UNC93B11	9.65e-14	0.11201	0.885	0.718	2.15e-09	1	UNC93B1
RTN4	1.12e-13	0.120812	0.988	0.895	2.48e-09	1	RTN4
ARPC2	1.33e-13	0.155302	0.998	0.95	2.95e-09	1	ARPC2
GRB21	1.38e-13	0.116715	0.995	0.866	3.06e-09	1	GRB2
UTF1	1.47e-13	0.111269	0.87	0.672	3.28e-09	1	UTF1
MAP2K1	1.48e-13	0.10576	0.795	0.658	3.28e-09	1	MAP2K1
CIR1	1.52e-13	0.108292	0.853	0.704	3.39e-09	1	CIR1
POMP	1.55e-13	0.113178	0.983	0.885	3.44e-09	1	POMP
GLB11	1.65e-13	0.112027	0.822	0.69	3.67e-09	1	GLB1
BRI31	1.74e-13	0.125197	0.993	0.873	3.86e-09	1	BRI3
UBE2E1	2.44e-13	0.120238	0.846	0.701	5.42e-09	1	UBE2E1
WARS	5.09e-13	0.13564	0.851	0.718	1.13e-08	1	WARS
RBX1	5.78e-13	0.128381	0.98	0.878	1.28e-08	1	RBX1
CCDC112	6.37e-13	0.113411	0.619	0.456	1.42e-08	1	CCDC112
CCDC115	6.72e-13	0.103659	0.795	0.645	1.49e-08	1	CCDC115
SNX171	8.08e-13	0.106934	0.902	0.789	1.8e-08	1	SNX17
CNPY31	1.07e-12	0.104238	0.946	0.793	2.38e-08	1	CNPY3
SPOP	1.72e-12	0.102257	0.814	0.681	3.83e-08	1	SPOP
UQCR11	1.75e-12	0.125128	0.99	0.882	3.89e-08	1	UQCR11
CMPK2	1.93e-12	0.15398	0.579	0.428	4.3e-08	1	CMPK2
BBX	1.93e-12	0.109964	0.836	0.673	4.3e-08	1	BBX
FKBP1A	2.37e-12	0.106939	0.983	0.892	5.28e-08	1	FKBP1A
AP1S21	3.1e-12	0.135361	0.956	0.797	6.89e-08	1	AP1S2
CPPED11	3.82e-12	0.103474	0.868	0.731	8.49e-08	1	CPPED1
EIF3G1	4.22e-12	0.139368	0.99	0.867	9.38e-08	1	EIF3G
PTTG1IP1	4.43e-12	0.127115	0.929	0.773	9.84e-08	1	PTTG1IP
TWF21	6.73e-12	0.138415	0.946	0.784	1.5e-07	1	TWF2
CHCHD10	1.2e-11	0.142046	0.971	0.837	2.68e-07	1	CHCHD10
SPAG7	1.3e-11	0.107494	0.895	0.729	2.9e-07	1	SPAG7
ZEB21	1.36e-11	0.107131	0.988	0.819	3.02e-07	1	ZEB2
CXCL10	2.95e-11	0.206359	0.183	0.078	6.55e-07	1	CXCL10
TLN1	3.77e-11	0.11014	0.985	0.862	8.39e-07	1	TLN1
S100A101	4.15e-11	0.111656	0.99	0.89	9.23e-07	1	S100A10
APEX1	4.19e-11	0.122449	0.963	0.797	9.32e-07	1	APEX1
ZYX1	4.9e-11	0.115308	0.978	0.755	1.09e-06	1	ZYX
PTRHD1	5.21e-11	0.101461	0.897	0.741	1.16e-06	1	PTRHD1
NUB1	1.42e-10	0.104243	0.797	0.67	3.16e-06	1	NUB1
HACD1	1.53e-10	0.106877	0.543	0.393	3.4e-06	1	HACD1
TNFSF13B1	1.55e-10	0.142936	0.966	0.814	3.45e-06	1	TNFSF13B
PSMB6	1.6e-10	0.106869	0.958	0.81	3.55e-06	1	PSMB6
NDUFA4	1.88e-10	0.138242	0.995	0.883	4.18e-06	1	NDUFA4
DBI	2.03e-10	0.127458	0.995	0.872	4.51e-06	1	DBI
EIF4E2	2.2e-10	0.110777	0.907	0.794	4.9e-06	1	EIF4E2
TPM4	2.71e-10	0.1075	0.949	0.714	6.03e-06	1	TPM4
TMEM59	3.13e-10	0.116816	0.973	0.841	6.95e-06	1	TMEM59
S100A41	5.19e-10	0.246147	0.983	0.932	1.15e-05	1	S100A4
RPS19	6.53e-10	0.135201	1	0.972	1.45e-05	1	RPS19
COMMD3	7.43e-10	0.104065	0.851	0.73	1.65e-05	1	COMMD3
PPP1R14A	1.33e-09	0.158197	0.435	0.286	2.95e-05	1	PPP1R14A
CRELD2	1.41e-09	0.18449	0.685	0.561	3.14e-05	1	CRELD2
SSB	1.6e-09	0.121816	0.978	0.831	3.55e-05	1	SSB
COX6B1	1.6e-09	0.112078	0.998	0.907	3.56e-05	1	COX6B1
YWHAH	2.12e-09	0.147509	0.954	0.81	4.71e-05	1	YWHAH
EIF3K1	2.92e-09	0.130875	1	0.903	6.48e-05	1	EIF3K
COX5B	3.56e-08	0.122557	0.99	0.895	0.000791449	1	COX5B
CAP11	4.77e-08	0.124002	0.995	0.915	0.00106035	1	CAP1
FAU1	2.17e-07	0.106359	0.998	0.936	0.00482603	1	FAU
CFP1	4.42e-07	0.125611	0.743	0.56	0.00983434	1	CFP
TMEM176B1	8.59e-07	0.145686	0.606	0.453	0.0190848	1	TMEM176B
DYNLT1	1.8e-06	0.10264	0.89	0.771	0.0400819	1	DYNLT1
COMMD61	2.25e-06	0.140526	0.983	0.887	0.0499308	1	COMMD6
CEP55	1.45e-197	0.604544	0.803	0.139	3.23e-193	2	CEP55
TK1	1.79e-194	0.721449	0.879	0.192	3.97e-190	2	TK1
MKI67	5.22e-187	1.24645	0.939	0.24	1.16e-182	2	MKI67
UHRF1	8.03e-163	0.488953	0.839	0.197	1.78e-158	2	UHRF1
CENPM	2.49e-157	0.511137	0.832	0.197	5.53e-153	2	CENPM
ASF1B	2.61e-154	0.365471	0.768	0.16	5.8e-150	2	ASF1B
KIF11	3.11e-154	0.55181	0.782	0.167	6.92e-150	2	KIF11
H2AFZ	1.41e-153	1.10082	0.992	0.888	3.12e-149	2	H2AFZ
CLSPN	8.96e-153	0.527402	0.845	0.209	1.99e-148	2	CLSPN
HMGN2	4.75e-149	1.01585	0.997	0.913	1.06e-144	2	HMGN2
SHCBP1	4.71e-148	0.415043	0.771	0.186	1.05e-143	2	SHCBP1
STMN1	1.08e-147	1.16339	0.992	0.516	2.39e-143	2	STMN1
GTSE1	5.39e-146	0.527946	0.692	0.124	1.2e-141	2	GTSE1
NUSAP1	6.14e-146	0.821823	0.887	0.266	1.37e-141	2	NUSAP1
CDKN3	4.52e-143	0.653832	0.832	0.218	1.01e-138	2	CDKN3
TCF19	2.33e-142	0.249552	0.65	0.106	5.19e-138	2	TCF19
BIRC5	1.8e-141	0.601795	0.839	0.214	4.01e-137	2	BIRC5
MAD2L1	4.06e-140	0.533384	0.905	0.251	9.03e-136	2	MAD2L1
RAD51AP1	6.59e-138	0.433842	0.789	0.211	1.47e-133	2	RAD51AP1
CKS1B	4.48e-136	0.775341	0.947	0.398	9.96e-132	2	CKS1B
FOXM1	7.54e-136	0.301431	0.697	0.142	1.68e-131	2	FOXM1
ASPM	9.16e-136	0.793278	0.797	0.187	2.04e-131	2	ASPM
CDCA5	4.14e-134	0.289222	0.721	0.149	9.2e-130	2	CDCA5
ZWINT	7.86e-134	0.487413	0.866	0.251	1.75e-129	2	ZWINT
CDC20	9.56e-134	0.624	0.768	0.181	2.12e-129	2	CDC20
KNL1	3.74e-133	0.512307	0.787	0.201	8.32e-129	2	KNL1
FAM111B	1.21e-131	0.271778	0.413	0.025	2.69e-127	2	FAM111B
DEK	1.7e-131	0.694003	0.995	0.87	3.77e-127	2	DEK
UBE2C	3.8e-131	1.01658	0.758	0.184	8.45e-127	2	UBE2C
TPX2	3.86e-131	0.703141	0.821	0.211	8.59e-127	2	TPX2
TYMS	5.36e-130	0.728059	0.913	0.249	1.19e-125	2	TYMS
CENPK	1.85e-129	0.47307	0.9	0.292	4.11e-125	2	CENPK
NCAPH	3.04e-129	0.24765	0.682	0.141	6.75e-125	2	NCAPH
TMPO	8.18e-129	0.750556	0.992	0.653	1.82e-124	2	TMPO
TUBA1B	2.98e-128	1.01512	1	0.948	6.62e-124	2	TUBA1B
TOP2A	1.16e-126	1.12101	0.826	0.239	2.58e-122	2	TOP2A
TUBB	1.86e-126	1.09734	0.997	0.856	4.13e-122	2	TUBB
NUDT1	3.46e-126	0.57492	0.992	0.716	7.7e-122	2	NUDT1
CCNA2	8.49e-126	0.472693	0.721	0.163	1.89e-121	2	CCNA2
GGH	2.73e-125	0.362256	0.834	0.261	6.08e-121	2	GGH
NUCKS1	8.28e-125	0.761693	0.997	0.836	1.84e-120	2	NUCKS1
CIT	1.04e-124	0.243432	0.647	0.127	2.31e-120	2	CIT
HMGB2	2.8e-123	1.15363	1	0.783	6.22e-119	2	HMGB2
CCNB2	3.43e-123	0.620492	0.832	0.235	7.63e-119	2	CCNB2
PHF19	1.06e-120	0.492166	0.895	0.421	2.35e-116	2	PHF19
NCAPG	4.73e-120	0.336809	0.658	0.138	1.05e-115	2	NCAPG
CDK1	2.55e-119	0.66431	0.729	0.173	5.66e-115	2	CDK1
DHFR	3.17e-119	0.599113	0.874	0.354	7.06e-115	2	DHFR
BUB1B	2.45e-118	0.309631	0.684	0.147	5.45e-114	2	BUB1B
NUF2	8.54e-118	0.366684	0.692	0.155	1.9e-113	2	NUF2
CENPF	1.91e-117	0.893581	0.85	0.259	4.23e-113	2	CENPF
SMC4	2.12e-117	0.718334	0.961	0.507	4.71e-113	2	SMC4
HMMR	4.29e-117	0.680555	0.726	0.182	9.53e-113	2	HMMR
KIF2C	3.06e-116	0.40202	0.7	0.162	6.8e-112	2	KIF2C
CENPW	1.46e-115	0.513758	0.911	0.423	3.23e-111	2	CENPW
PLK1	2.05e-114	0.606361	0.671	0.162	4.55e-110	2	PLK1
SMC2	7.25e-114	0.504853	0.942	0.413	1.61e-109	2	SMC2
NCAPD2	8.58e-114	0.496378	0.884	0.378	1.91e-109	2	NCAPD2
PTMA	1.07e-113	0.62059	1	0.971	2.37e-109	2	PTMA
PCLAF	5.26e-113	0.635643	0.955	0.311	1.17e-108	2	PCLAF
ATAD2	3.07e-112	0.453722	0.858	0.311	6.81e-108	2	ATAD2
AURKB	9.22e-112	0.486039	0.666	0.166	2.05e-107	2	AURKB
CENPA	8.16e-110	0.42122	0.621	0.135	1.81e-105	2	CENPA
MYBL2	9.18e-110	0.343501	0.705	0.179	2.04e-105	2	MYBL2
BRCA2	9.33e-110	0.392379	0.855	0.303	2.07e-105	2	BRCA2
CTSV	2.34e-109	0.29406	0.524	0.084	5.2e-105	2	CTSV
SPAG5	1.99e-108	0.289172	0.626	0.142	4.43e-104	2	SPAG5
NCAPG2	3.09e-108	0.257258	0.674	0.172	6.86e-104	2	NCAPG2
SGO2	5.57e-108	0.557904	0.808	0.292	1.24e-103	2	SGO2
LMNB1	1.8e-107	0.571014	0.979	0.646	4.01e-103	2	LMNB1
TAGLN2	2.98e-107	0.642059	0.997	0.851	6.63e-103	2	TAGLN2
KIF4A	1.73e-106	0.266012	0.624	0.136	3.85e-102	2	KIF4A
CDCA8	2.58e-106	0.352661	0.645	0.148	5.73e-102	2	CDCA8
ANP32E	3.52e-106	0.667898	0.976	0.769	7.83e-102	2	ANP32E
HIRIP3	1.44e-105	0.310067	0.795	0.284	3.21e-101	2	HIRIP3
RPL39L	1.76e-105	0.288266	0.782	0.248	3.91e-101	2	RPL39L
PTTG1	2.99e-105	0.809876	0.924	0.469	6.64e-101	2	PTTG1
TROAP	5.24e-105	0.296819	0.705	0.188	1.17e-100	2	TROAP
RRM2	6.24e-105	0.525112	0.663	0.166	1.39e-100	2	RRM2
KIFC1	7.08e-105	0.25722	0.568	0.115	1.57e-100	2	KIFC1
UBE2T	1.01e-104	0.321185	0.776	0.226	2.24e-100	2	UBE2T
HMGB3	1.05e-104	0.543397	0.903	0.436	2.33e-100	2	HMGB3
DDX39A	7.36e-104	0.54147	0.961	0.668	1.64e-99	2	DDX39A
ARHGAP11A	1.01e-103	0.391785	0.758	0.234	2.24e-99	2	ARHGAP11A
CHEK1	1.3e-103	0.271433	0.745	0.189	2.9e-99	2	CHEK1
SNRNP25	1.54e-103	0.612425	0.945	0.654	3.42e-99	2	SNRNP25
CDCA3	1.96e-103	0.364757	0.645	0.15	4.35e-99	2	CDCA3
PRC1	2.22e-103	0.289119	0.679	0.178	4.93e-99	2	PRC1
KPNA2	1.54e-101	0.912795	0.937	0.605	3.43e-97	2	KPNA2
C12orf75	1.58e-101	0.666383	0.761	0.273	3.52e-97	2	C12orf75
BRCA1	1.68e-101	0.408175	0.826	0.272	3.74e-97	2	BRCA1
IDH2	5.12e-101	0.55229	0.982	0.79	1.14e-96	2	IDH2
BUB1	1.16e-100	0.332848	0.655	0.163	2.57e-96	2	BUB1
MELK	1.69e-100	0.226687	0.579	0.126	3.75e-96	2	MELK
DTYMK	1.7e-100	0.45667	0.916	0.435	3.79e-96	2	DTYMK
CENPU	2.79e-100	0.331857	0.834	0.244	6.21e-96	2	CENPU
POLQ	9.09e-100	0.209463	0.568	0.121	2.02e-95	2	POLQ
[truncated: 2,581 more rows]

## Sheet: ED Fig 9i_AML882 DN in BM
Extended Data Fig. 9i. GSEA of genes downregulated in myeloid clusters in a "GMP pattern" xenograft after treatment with BMS-345541
GSEA was performed using the gene list below
	p_val	avg_logFC	pct.1	pct.2	p_val_adj	Cluster
UCP2	1.96e-46	-0.73332	0.762	0.918	5.26e-42	0
HLA-DOA	6.35e-34	-0.536173	0.533	0.818	1.71e-29	0
HBB	5.16e-33	-0.561051	0.907	0.965	1.39e-28	0
HLA-DQA1	2.74e-31	-0.420937	0.992	0.985	7.35e-27	0
HLA-DQB1	3.37e-23	-0.369526	0.994	0.985	9.06e-19	0
HLA-DQA2	4.2e-23	-0.451315	0.909	0.942	1.13e-18	0
TYMP	3.73e-22	-0.365494	0.988	0.98	1e-17	0
HLA-DPB1	2.54e-20	-0.357987	0.998	1	6.83e-16	0
HLA-A	2.43e-18	-0.253545	0.994	0.985	6.52e-14	0
POU2F2	1.05e-17	-0.359906	0.875	0.945	2.82e-13	0
HLA-DPA1	1.22e-17	-0.277426	0.996	0.998	3.28e-13	0
PRG2	1.39e-17	-0.190793	0.105	0.332	3.74e-13	0
EIF1	1.66e-16	-0.296185	0.988	0.988	4.47e-12	0
ACTG1	1.72e-15	-0.234955	1	1	4.61e-11	0
HLA-DRA	2e-15	-0.246057	0.998	1	5.36e-11	0
CALR	2.44e-15	-0.48814	0.848	0.92	6.55e-11	0
AIF1	6.75e-15	-0.34607	0.956	0.965	1.81e-10	0
TYROBP	1.85e-13	-0.249395	0.992	0.982	4.97e-09	0
NFKBIA	2.05e-13	-0.408657	0.774	0.86	5.51e-09	0
CD44	3.44e-13	-0.317918	0.897	0.932	9.25e-09	0
CIRBP	5.94e-12	-0.239472	0.83	0.878	1.6e-07	0
NFKB1	9.46e-12	-0.298284	0.707	0.802	2.54e-07	0
BCL2A1	1.33e-11	-0.266252	0.117	0.288	3.58e-07	0
CLC	2.33e-11	-0.19864	0.042	0.178	6.25e-07	0
HSPA5	5.38e-11	-0.444213	0.687	0.81	1.45e-06	0
ARHGAP24	6.35e-11	-0.120172	0.051	0.188	1.71e-06	0
H3F3B	1.62e-10	-0.221837	0.986	0.988	4.36e-06	0
ITGB2	2.04e-10	-0.157607	0.992	0.985	5.49e-06	0
SRSF2	2.96e-10	-0.213635	0.834	0.885	7.94e-06	0
LILRB1	4.03e-10	-0.307123	0.281	0.452	1.08e-05	0
EIF4G2	4.49e-10	-0.257046	0.954	0.962	1.21e-05	0
MARCKS	5.69e-10	-0.324084	0.842	0.918	1.53e-05	0
FTH1	1.68e-09	-0.319164	1	0.998	4.51e-05	0
HCST	2.99e-09	-0.245926	0.927	0.925	8.04e-05	0
PLEK	3.07e-09	-0.352302	0.901	0.915	8.25e-05	0
SH3BGRL3	7.31e-09	-0.217536	0.998	1	0.000196446	0
VIM	9.11e-09	-0.201593	1	1	0.000244915	0
FUOM	1.07e-08	-0.16399	0.271	0.435	0.000287224	0
PTGIR	1.08e-08	-0.311223	0.58	0.715	0.000289921	0
EBI3	1.58e-08	-0.194743	0.077	0.202	0.000424644	0
HBA1	1.77e-08	-0.249841	0.794	0.878	0.000474	0
CA2	2.22e-08	-0.21949	0.283	0.44	0.000597	0
OGFRL1	2.9e-08	-0.271758	0.905	0.912	0.00078029	0
TRAF1	5.89e-08	-0.261291	0.149	0.285	0.00158	0
ITGAX	6.12e-08	-0.230629	0.63	0.728	0.00164424	0
CYBA	1.15e-07	-0.158113	0.99	0.975	0.00308705	0
NFKB2	1.39e-07	-0.185243	0.584	0.71	0.00373654	0
NIBAN1	1.74e-07	-0.230956	0.739	0.832	0.00467	0
RPS6	1.83e-07	-0.165007	1	1	0.00491606	0
FSCN1	2.35e-07	-0.262715	0.893	0.93	0.00631436	0
EMP3	2.36e-07	-0.279847	0.958	0.958	0.00633	0
CX3CR1	2.45e-07	-0.221261	0.43	0.558	0.00657782	0
LILRB2	2.57e-07	-0.272641	0.368	0.49	0.00692	0
SLC25A6	2.77e-07	-0.191099	0.952	0.95	0.00745522	0
TMEM256	2.89e-07	-0.149001	0.558	0.685	0.00775	0
IL4I1	2.96e-07	-0.357121	0.453	0.585	0.00796	0
P2RX4	3.93e-07	-0.167814	0.226	0.358	0.0105	0
ITGB2-AS1	3.94e-07	-0.203167	0.606	0.688	0.0106	0
TNFAIP3	4.44e-07	-0.202493	0.396	0.525	0.0119	0
CD58	8.86e-07	-0.221628	0.545	0.64	0.023804	0
SGK1	9.02e-07	-0.300381	0.368	0.495	0.0242	0
RBM3	9.22e-07	-0.16034	0.925	0.942	0.0248	0
HLA-DMA	9.42e-07	-0.162199	0.978	0.965	0.0253044	0
CDK6	1.51e-06	-0.231654	0.459	0.56	0.0407	0
RPL3	1.7e-06	-0.16144	1	0.995	0.0456	0
LILRB4	1.77e-06	-0.128636	0.115	0.232	0.0475	0
TUBB2A	1.82e-06	-0.126633	0.139	0.258	0.049	0
SERPINA1	1.85e-06	-0.178701	0.426	0.552	0.0495904	0
UCP2	3.69e-19	-0.650852	0.597	0.77	9.91e-15	1
PRG2	6.03e-13	-0.263357	0.073	0.248	1.62e-08	1
LILRB1	1.8e-12	-0.486763	0.251	0.474	4.82e-08	1
HLA-DQA1	1.87e-12	-0.297795	0.974	0.957	5.03e-08	1
TYMP	6.44e-12	-0.336829	0.954	0.943	1.73e-07	1
POU2F2	4.04e-11	-0.453305	0.821	0.878	1.09e-06	1
HLA-DQB1	1.28e-10	-0.290919	0.995	0.97	3.43e-06	1
HLA-DOA	1.44e-09	-0.450141	0.447	0.578	3.87e-05	1
HBM	1.91e-09	-0.205701	0.037	0.152	5.12e-05	1
NFKBIA	2.55e-09	-0.409227	0.642	0.757	6.85e-05	1
HLA-DPB1	2.13e-08	-0.251803	0.989	0.991	0.000573586	1
LILRB2	3.32e-08	-0.349076	0.34	0.504	0.000892518	1
RPL10	1.32e-07	-0.237012	0.987	0.978	0.00354009	1
IRAK3	2.18e-07	-0.318815	0.387	0.535	0.00585424	1
SOD2	2.6e-07	-0.564817	0.431	0.552	0.00697927	1
CD44	4.85e-07	-0.362796	0.746	0.796	0.013021	1
FUS	1.35e-06	-0.215127	0.95	0.913	0.0363977	1
IL1B	4.58e-10	-0.480029	0.028	0.318	1.23e-05	2
ENPP2	8.22e-10	-0.52329	0.031	0.318	2.21e-05	2
TNFAIP6	1.14e-09	-0.740119	0.031	0.318	3.08e-05	2
HOXA10	1.26e-09	-0.405725	0.04	0.364	3.4e-05	2
ZNF486	1.1e-08	-0.228521	0.025	0.273	0.000295754	2
RASGRF2	1.34e-08	-0.10643	0.003	0.136	0.000360723	2
FAM171B	1.34e-08	-0.184919	0.003	0.136	0.000360723	2
HTR7	1.54e-08	-0.130895	0.003	0.136	0.000414271	2
DLG4	2.6e-08	-0.473046	0.061	0.409	0.000699574	2
SOCS3	2.89e-08	-0.422999	0.077	0.455	0.00077553	2
ITM2C	3.23e-08	-0.32002	0.028	0.273	0.000866773	2
OPTN	6.66e-08	-0.239312	0.018	0.227	0.00178981	2
PRG2	5.42e-07	-0.428379	0.077	0.409	0.0145531	2
CLC	6.36e-07	-0.587167	0.034	0.273	0.017096	2
DHRS9	7.62e-07	-0.163561	0.006	0.136	0.0204822	2
ARG1	7.62e-07	-0.298887	0.006	0.136	0.0204822	2
YBX3	7.67e-07	-0.509543	0.141	0.545	0.0206009	2
TNFRSF10C	8.05e-07	-0.113139	0.006	0.136	0.0216288	2
CENPI	8.5e-07	-0.105708	0.006	0.136	0.0228372	2
SLC39A8	1.29e-06	-0.796943	0.089	0.409	0.0347224	2
BIRC3	1.33e-06	-0.506283	0.086	0.409	0.0357406	2
MDC1	1.63e-06	-0.235287	0.025	0.227	0.0436664	2
AQP9	1.68e-06	-0.351819	0.025	0.227	0.0451416	2
CYB561D2	1.73e-06	-0.357576	0.135	0.545	0.046356	2
HBB	6.67e-09	-0.647559	0.854	0.952	0.00017928	3
CFL2	1.25e-06	-0.269058	0.017	0.161	0.0335959	3

## Sheet: ED Fig 9j_WB in GMP xeno
Extended Data Fig. 9j. Western blot of p65, p-p65 and BCL2 in a "GMP pattern" AML xenograft

[truncated: 1 more sheets: ED Fig 9k_%BM chim p-65ne]
