# Supplementary material for: Stem cell architecture drives myelodysplastic syndrome progression and predicts response to venetoclax-based therapy
Source: Nat Med. 2022 Mar 3;28(3):557–67. doi: 10.1038/s41591-022-01696-4 (PMC8938266; doi:10.1038/s41591-022-01696-4)
Supplement: Source Data Extended Data Fig. 10 — Statistical source data. [file 41591_2022_1696_MOESM18_ESM.xlsx]

## Sheet: ED Fig 10b_Cluster distribution
Extended Data Fig. 10b. Cluster frequency distributions of BM MNCs from a "GMP pattern" MDS patient with BP during therapy with venetoclax and HMAs
Cell types	Cluster #	C0	C2	C8
My	1	12.05	8.4	25.58
My	0	11.05	13	25.28
My	6	2.51	13.2	12.34
My	10	0.14	0.4	0.89
T/NK Lymph	4	11.76	12.4	8.4
T/NK Lymph	2	16.71	13.8	4.91
T/NK Lymph	3	13.92	8	8.77
T/NK Lymph	5	10.11	13.6	5.5
T/NK Lymph	8	6.67	9.4	3.12
B Lymph	7	9.68	6.4	3.87
B Lymph	9	5.38	1.4	1.34
